# Supplementary material for: Homeostasis of Gut Microbiota Protects against Susceptibility to Fungal Pneumonia
Source: Adv Sci (Weinh). 2025 Aug 4;12(40):e16455. doi: 10.1002/advs.202416455 (PMC12561360; doi:10.1002/advs.202416455)
Supplement: Supplementary file 2 — Supplemental Table 1 [file ADVS-12-e16455-s001.xlsx]

## Sheet: Table S1
Table S1 - Records of Mice Body Weights
		0				3				6				9				12				15				19				22				26				29				33				36
groups	number	2022-10-18				2022-10-21				2022-10-24				2022-10-27				2022-10-30				2022-11-02				2022-11-06				2022-11-09				2022-11-13				2022-11-16				2022-11-20				2022-11-23
		weight/g	active status	quantity of food and drink/g	Weight of drinking water/g	weight/g	active status	quantity of food and drink/g	Weight of drinking water/g	weight/g	active status	quantity of food and drink/g	Weight of drinking water/g	weight/g	active status	quantity of food and drink/g	Weight of drinking water/g	weight/g	active status	quantity of food and drink/g	Weight of drinking water/g	weight/g	active status	quantity of food and drink/g	Weight of drinking water/g	weight/g	active status	quantity of food and drink/g	Weight of drinking water/g	weight/g	active status	quantity of food and drink/g	Weight of drinking water/g	weight/g	active status	quantity of food and drink/g	Weight of drinking water/g	weight/g	active status	quantity of food and drink/g	Weight of drinking water/g	weight/g	active status	quantity of food and drink/g	Weight of drinking water/g	weight/g	active status	quantity of food and drink/g	Weight of drinking water/g
① Fungi	1	21.2	normal	9.69	11.48	20.8	normal	10.67	14.31	21.2	normal	11.31	13.63	21.3	normal	10.8225	13.7475	22.8	normal	10.87	13.14	22	normal	9.25	12.76	19.1	normal	8.24	13.545	21.7	normal	12.1425	17.0063		normal	11.16	13.47	21	normal	14.75	15.31	22.1	normal	16.22	17.71	22.3	normal	16.055	18.32
	2	20.8	normal	9.69	11.48	21	normal	10.67	14.31	22.6	normal	11.31	13.63	22.6	normal	10.8225	13.7475	24.6	normal	10.87	13.14	24.5	normal	9.25	12.76	20.1	normal	8.24	13.545	25.1	normal	12.1425	17.0063		normal	11.16	13.47	26.6	normal	14.75	15.31	28.1	normal	16.22	17.71	27.3	normal	16.055	18.32
	3	23.1	normal	9.69	11.48	23	normal	10.67	14.31	23.1	normal	11.31	13.63	23	normal	10.8225	13.7475	23.8	normal	10.87	13.14	23.8	normal	9.25	12.76	20.2	normal	8.24	13.545	23.6	normal	12.1425	17.0063		normal	11.16	13.47	20	normal	14.75	15.31	20	normal	16.22	17.71	19.9	normal	16.055	18.32
	4	21.6	normal	9.69	11.48	21.2	normal	10.67	14.31	22.9	normal	11.31	13.63	24	normal	10.8225	13.7475	25.3	normal	10.87	13.14	24.6	normal	9.25	12.76	19.3	normal	8.24	13.545	23.8	normal	12.1425	17.0063		normal	11.16	13.47	25.4	normal	14.75	15.31	27.1	normal	16.22	17.71	25.7	normal	16.055	18.32
	5	21.4	normal	9.69	11.48	21.5	normal	10.67	14.31	22.7	normal	11.31	13.63	22.3	normal	10.8225	13.7475	23.1	normal	10.87	13.14	23.1	normal	9.25	12.76	20.4	normal	8.24	13.545	23.6	normal	12.1425	17.0063		normal	11.16	13.47	24	normal	14.75	15.31	25.1	normal	16.22	17.71	25.9	normal	16.055	18.32
	6	22.8	normal	9.69	11.48	22.9	normal	10.67	14.31	25.2	normal	11.31	13.63	25	normal	10.8225	13.7475	24.9	normal	10.87	13.14	25.8	normal	9.25	12.76	21.3	normal	8.24	13.545	22.6	normal	12.1425	17.0063		normal	11.16	13.47	25.3	normal	14.75	15.31	23.2	normal	16.22	17.71	24.9	normal	16.055	18.32
	7	18	normal	9.69	11.48	17.9	normal	10.67	14.31	18.9	normal	11.31	13.63	18.8	normal	10.8225	13.7475	19.4	normal	10.87	13.14	19.3	normal	9.25	12.76	15.9	normal	8.24	13.545	19.2	normal	12.1425	17.0063		normal	11.16	13.47	18.6	normal	14.75	15.31	20.8	normal	16.22	17.71	21.3	normal	16.055	18.32
	8	19.3	normal	9.69	11.48	19.6	normal	10.67	14.31	21.7	normal	11.31	13.63	22.1	normal	10.8225	13.7475	23.8	normal	10.87	13.14	23.2	normal	9.25	12.76	19.2	normal	8.24	13.545	21.6	normal	12.1425	17.0063		normal	11.16	13.47	23.6	normal	14.75	15.31	23.8	normal	16.22	17.71	23.6	normal	16.055	18.32
	9	19	normal	9.69	11.48	18.7	normal	10.67	14.31	21.8	normal	11.31	13.63	22.1	normal	10.8225	13.7475	23.7	normal	10.87	13.14	23.7	normal	9.25	12.76	19.9	normal	8.24	13.545	23.9	normal	12.1425	17.0063		normal	11.16	13.47	24.5	normal	14.75	15.31	26	normal	16.22	17.71	25.5	normal	16.055	18.32
	10	21.6	normal	9.69	11.48	21.5	normal	10.67	14.31	23.7	normal	11.31	13.63	23.8	normal	10.8225	13.7475	25	normal	10.87	13.14	25.2	normal	9.25	12.76	20.7	normal	8.24	13.545	25.8	normal	12.1425	17.0063		normal	11.16	13.47	24	normal	14.75	15.31	27.5	normal	16.22	17.71	26.7	normal	16.055	18.32
	31	20.8	normal	9.69	11.48	20.7	normal	10.67	14.31	22.6	normal	11.31	13.63	22.7	normal	10.8225	13.7475	24.1	normal	10.87	13.14	23.1	normal	9.25	12.76	19	normal	8.24	13.545	22.3	normal	12.1425	17.0063		normal	11.16	13.47	22.5	normal	14.75	15.31	23.2	normal	16.22	17.71	23.7	normal	16.055	18.32
	32	19.6	normal	9.69	11.48	19	normal	10.67	14.31	21.4	normal	11.31	13.63	21.6	normal	10.8225	13.7475	23	normal	10.87	13.14	22.2	normal	9.25	12.76	17.6	normal	8.24	13.545	23.3	normal	12.1425	17.0063		normal	11.16	13.47	23.4	normal	14.75	15.31	25.5	normal	16.22	17.71	25.8	normal	16.055	18.32
	33	17.8	normal	9.69	11.48	18	normal	10.67	14.31	20.6	normal	11.31	13.63	21.6	normal	10.8225	13.7475	22.3	normal	10.87	13.14	22.4	normal	9.25	12.76	17.9	normal	8.24	13.545	22	normal	12.1425	17.0063		normal	11.16	13.47	23.1	normal	14.75	15.31	23.4	normal	16.22	17.71	23.2	normal	16.055	18.32
	34	21.2	normal	9.69	11.48	20.4	normal	10.67	14.31	22.2	normal	11.31	13.63	21.8	normal	10.8225	13.7475	23.3	normal	10.87	13.14	23.3	normal	9.25	12.76	20.9	normal	8.24	13.545	25	normal	12.1425	17.0063		normal	11.16	13.47	25.3	normal	14.75	15.31	27.8	normal	16.22	17.71	27.1	normal	16.055	18.32
	35	20.5	normal	9.69	11.48	20.7	normal	10.67	14.31	23.3	normal	11.31	13.63	23.3	normal	10.8225	13.7475	24.5	normal	10.87	13.14	23.9	normal	9.25	12.76	19.1	normal	8.24	13.545	24.1	normal	12.1425	17.0063		normal	11.16	13.47	24.1	normal	14.75	15.31	25.7	normal	16.22	17.71	25.8	normal	16.055	18.32
	36	19.3	normal	9.69	11.48	19.3	normal	10.67	14.31	21.8	normal	11.31	13.63	22.5	normal	10.8225	13.7475	23.5	normal	10.87	13.14	23.2	normal	9.25	12.76	18.9	normal	8.24	13.545	23.6	normal	12.1425	17.0063		normal	11.16	13.47	24.2	normal	14.75	15.31	25.3	normal	16.22	17.71	25.3	normal	16.055	18.32
	37	21.7	normal	9.69	11.48	21.4	normal	10.67	14.31	23.4	normal	11.31	13.63	23.3	normal	10.8225	13.7475	24.7	normal	10.87	13.14	24.8	normal	9.25	12.76	20.4	normal	8.24	13.545	24.3	normal	12.1425	17.0063		normal	11.16	13.47	22.9	normal	14.75	15.31	21.8	normal	16.22	17.71	24.7	normal	16.055	18.32
	38	18.6	normal	9.69	11.48	18.8	normal	10.67	14.31	20.3	normal	11.31	13.63	20.9	normal	10.8225	13.7475	21.4	normal	10.87	13.14	21.5	normal	9.25	12.76	18.2	normal	8.24	13.545	22	normal	12.1425	17.0063		normal	11.16	13.47	22	normal	14.75	15.31	23	normal	16.22	17.71	24.9	normal	16.055	18.32
	39	19.3	normal	9.69	11.48	19.3	normal	10.67	14.31	21	normal	11.31	13.63	21.3	normal	10.8225	13.7475	23.1	normal	10.87	13.14	22.7	normal	9.25	12.76	19.6	normal	8.24	13.545	22.9	normal	12.1425	17.0063		normal	11.16	13.47	23.5	normal	14.75	15.31	24.9	normal	16.22	17.71	23.8	normal	16.055	18.32
	40	18.1	normal	9.69	11.48	18.3	normal	10.67	14.31	20.9	normal	11.31	13.63	21.3	normal	10.8225	13.7475	22.3	normal	10.87	13.14	22.9	normal	9.25	12.76	18.5	normal	8.24	13.545	22	normal	12.1425	17.0063		normal	11.16	13.47	22.3	normal	14.75	15.31	24	normal	16.22	17.71	23.6	normal	16.055	18.32
② Control	11	19.4	normal	10.81	13.69	19.6	normal	10.16	13.47	20.3	normal	12.41	14.56	20	normal	9.945	13.0725	20.6	normal	9.96	12.04	20.9	normal	7.55	11.04	22.3	normal	7.33	12.845	22	normal	10.5938	12.9675		normal	12.46	15.57	22.1	normal	14.43	16.35	22.9	normal	15.07	17.405	21.4	normal	8.96	15.315
	12	20.2	normal	10.81	13.69	20.3	normal	10.16	13.47	22.3	normal	12.41	14.56	22.6	normal	9.945	13.0725	23.9	normal	9.96	12.04	24.2	normal	7.55	11.04	21.3	normal	7.33	12.845	24.3	normal	10.5938	12.9675		normal	12.46	15.57	27.7	normal	14.43	16.35	28.5	normal	15.07	17.405	27.2	normal	8.96	15.315
	13	18.8	normal	10.81	13.69	18.4	normal	10.16	13.47	19.9	normal	12.41	14.56	19.9	normal	9.945	13.0725	20.9	normal	9.96	12.04	21	normal	7.55	11.04	21.7	normal	7.33	12.845	21.3	normal	10.5938	12.9675		normal	12.46	15.57	21.5	normal	14.43	16.35	22.8	normal	15.07	17.405	24	normal	8.96	15.315
	14	20.7	normal	10.81	13.69	20.7	normal	10.16	13.47	22.3	normal	12.41	14.56	22.5	normal	9.945	13.0725	23.8	normal	9.96	12.04	23.1	normal	7.55	11.04	24.6	normal	7.33	12.845	24	normal	10.5938	12.9675		normal	12.46	15.57	25.7	normal	14.43	16.35	27.1	normal	15.07	17.405	26.1	normal	8.96	15.315
	15	20.4	normal	10.81	13.69	20.9	normal	10.16	13.47	22.1	normal	12.41	14.56	22.2	normal	9.945	13.0725	22.6	normal	9.96	12.04	25.3	normal	7.55	11.04	25.3	normal	7.33	12.845	26.6	normal	10.5938	12.9675		normal	12.46	15.57	29	normal	14.43	16.35	30	normal	15.07	17.405	28.2	normal	8.96	15.315
	16	17.9	normal	10.81	13.69	17.7	normal	10.16	13.47	18.5	normal	12.41	14.56	18.2	normal	9.945	13.0725	18.7	normal	9.96	12.04	18.5	normal	7.55	11.04	22.1	normal	7.33	12.845	21.6	normal	10.5938	12.9675		normal	12.46	15.57	23.3	normal	14.43	16.35	24	normal	15.07	17.405	22.4	normal	8.96	15.315
	17	22	normal	10.81	13.69	22	normal	10.16	13.47	22.8	normal	12.41	14.56	23.7	normal	9.945	13.0725	23.9	normal	9.96	12.04	23.2	normal	7.55	11.04	23.1	normal	7.33	12.845	23.7	normal	10.5938	12.9675		normal	12.46	15.57	25.3	normal	14.43	16.35	26.1	normal	15.07	17.405	24.9	normal	8.96	15.315
	18	20	normal	10.81	13.69	20.7	normal	10.16	13.47	22.8	normal	12.41	14.56	22.4	normal	9.945	13.0725	23.3	normal	9.96	12.04	22.7	normal	7.55	11.04	22.1	normal	7.33	12.845	24.1	normal	10.5938	12.9675		normal	12.46	15.57	26.1	normal	14.43	16.35	27	normal	15.07	17.405	25.8	normal	8.96	15.315
	19	19	normal	10.81	13.69	19	normal	10.16	13.47	21.1	normal	12.41	14.56	21	normal	9.945	13.0725	22.5	normal	9.96	12.04	21.1	normal	7.55	11.04	18	normal	7.33	12.845	20.4	normal	10.5938	12.9675		normal	12.46	15.57	23.2	normal	14.43	16.35	24.7	normal	15.07	17.405	22.7	normal	8.96	15.315
	20	19.9	normal	10.81	13.69	19.9	normal	10.16	13.47	21.6	normal	12.41	14.56	21.3	normal	9.945	13.0725	22.5	normal	9.96	12.04	21.8	normal	7.55	11.04	20.6	normal	7.33	12.845	22.4	normal	10.5938	12.9675		normal	12.46	15.57	25.3	normal	14.43	16.35	26.9	normal	15.07	17.405	24.2	normal	8.96	15.315
	41	20.1	normal	10.81	13.69	20.3	normal	10.16	13.47	21.9	normal	12.41	14.56	21.8	normal	9.945	13.0725	22.1	normal	9.96	12.04	22.4	normal	7.55	11.04	22.6	normal	7.33	12.845	22.7	normal	10.5938	12.9675		normal	12.46	15.57	23.9	normal	14.43	16.35	24.7	normal	15.07	17.405	22.7	normal	8.96	15.315
	42	21.1	normal	10.81	13.69	20.9	normal	10.16	13.47	21.6	normal	12.41	14.56	22.3	normal	9.945	13.0725	23.2	normal	9.96	12.04	22.8	normal	7.55	11.04	22	normal	7.33	12.845	23.7	normal	10.5938	12.9675		normal	12.46	15.57	26.1	normal	14.43	16.35	26.6	normal	15.07	17.405	24	normal	8.96	15.315
	43	21.1	normal	10.81	13.69	21.1	normal	10.16	13.47	22.9	normal	12.41	14.56	22.7	normal	9.945	13.0725	23.3	normal	9.96	12.04	23.2	normal	7.55	11.04	20.6	normal	7.33	12.845	23.2	normal	10.5938	12.9675		normal	12.46	15.57	25.8	normal	14.43	16.35	26.7	normal	15.07	17.405	23.8	normal	8.96	15.315
	44	20.3	normal	10.81	13.69	20.3	normal	10.16	13.47	22	normal	12.41	14.56	22.4	normal	9.945	13.0725	23.5	normal	9.96	12.04	22.3	normal	7.55	11.04	22.8	normal	7.33	12.845	23.2	normal	10.5938	12.9675		normal	12.46	15.57	24.3	normal	14.43	16.35	24.8	normal	15.07	17.405	23.1	normal	8.96	15.315
	45	22	normal	10.81	13.69	22	normal	10.16	13.47	21.6	normal	12.41	14.56	22.1	normal	9.945	13.0725	21.1	normal	9.96	12.04	21.7	normal	7.55	11.04	21.3	normal	7.33	12.845	23.3	normal	10.5938	12.9675		normal	12.46	15.57	24.7	normal	14.43	16.35	25.1	normal	15.07	17.405	23.5	normal	8.96	15.315
	46	18.3	normal	10.81	13.69	18.8	normal	10.16	13.47	20.5	normal	12.41	14.56	20.3	normal	9.945	13.0725	21	normal	9.96	12.04	22.8	normal	7.55	11.04	24.2	normal	7.33	12.845	24.7	normal	10.5938	12.9675		normal	12.46	15.57	26.3	normal	14.43	16.35	27.3	normal	15.07	17.405	25.7	normal	8.96	15.315
	47	21.9	normal	10.81	13.69	21.4	normal	10.16	13.47	23.3	normal	12.41	14.56	23.6	normal	9.945	13.0725	24.4	normal	9.96	12.04	24.4	normal	7.55	11.04	23.3	normal	7.33	12.845	25.1	normal	10.5938	12.9675		normal	12.46	15.57	27.6	normal	14.43	16.35	29.2	normal	15.07	17.405	27.6	normal	8.96	15.315
	48	20.4	normal	10.81	13.69	20.5	normal	10.16	13.47	21.9	normal	12.41	14.56	21.4	normal	9.945	13.0725	21.8	normal	9.96	12.04	21.1	normal	7.55	11.04	21.1	normal	7.33	12.845	23.3	normal	10.5938	12.9675		normal	12.46	15.57	23.8	normal	14.43	16.35	25.1	normal	15.07	17.405	25.3	normal	8.96	15.315
	49	20.7	normal	10.81	13.69	20.2	normal	10.16	13.47	21.2	normal	12.41	14.56	20.6	normal	9.945	13.0725	20.9	normal	9.96	12.04	21.2	normal	7.55	11.04	21	normal	7.33	12.845	20.9	normal	10.5938	12.9675		normal	12.46	15.57	22.2	normal	14.43	16.35	22.3	normal	15.07	17.405	21.7	normal	8.96	15.315
	50	19.4	normal	10.81	13.69	19.8	normal	10.16	13.47	21.1	normal	12.41	14.56	20.8	normal	9.945	13.0725	22.1	normal	9.96	12.04	21.3	normal	7.55	11.04	22.8	normal	7.33	12.845	22.9	normal	10.5938	12.9675		normal	12.46	15.57	24.1	normal	14.43	16.35	25	normal	15.07	17.405	24	normal	8.96	15.315
③ CTRX_F	21	18.2	normal	8.91	11.49	18	normal	9.16	13.86	19.8	normal	9.79	12.51	19.1	normal	8.655	18.39	20.1	normal	9.22	15.34	19.1	normal	6.69	13.16	19.3	normal	6.28	12.48	18.2	normal	7.8525	18.375		normal	12.64	16.91	19.4	normal	16.33	17.69	21.1	normal	18.33	24.27	21.6	normal	19.42	26.51
	22	22.6	normal	8.91	11.49	22.9	normal	9.16	13.86	23.7	normal	9.79	12.51	22.8	normal	8.655	18.39	23.5	normal	9.22	15.34	22.8	normal	6.69	13.16	22.4	normal	6.28	12.48	22.4	normal	7.8525	18.375		normal	12.64	16.91	22.4	normal	16.33	17.69	22.2	normal	18.33	24.27	22.7	normal	19.42	26.51
	23	20.6	normal	8.91	11.49	20.6	normal	9.16	13.86	21.6	normal	9.79	12.51	21.9	normal	8.655	18.39	22.3	normal	9.22	15.34	21.4	normal	6.69	13.16	21.7	normal	6.28	12.48	21.6	normal	7.8525	18.375		normal	12.64	16.91	23	normal	16.33	17.69	22.4	normal	18.33	24.27	22.6	normal	19.42	26.51
	24	19.7	normal	8.91	11.49	19.7	normal	9.16	13.86	21.6	normal	9.79	12.51	21.4	normal	8.655	18.39	21.9	normal	9.22	15.34	21.3	normal	6.69	13.16	20	normal	6.28	12.48	19.8	normal	7.8525	18.375		normal	12.64	16.91	22.1	normal	16.33	17.69	22.7	normal	18.33	24.27	21.9	normal	19.42	26.51
	25	21.5	normal	8.91	11.49	22.2	normal	9.16	13.86	23.5	normal	9.79	12.51	22.5	normal	8.655	18.39	22.2	normal	9.22	15.34	23.7	normal	6.69	13.16	23.8	normal	6.28	12.48	23.4	normal	7.8525	18.375		normal	12.64	16.91	24.7	normal	16.33	17.69	25.5	normal	18.33	24.27	25.6	normal	19.42	26.51
	26	18	normal	8.91	11.49	18.6	normal	9.16	13.86	20.4	normal	9.79	12.51	20	normal	8.655	18.39	21.4	normal	9.22	15.34	21.1	normal	6.69	13.16	21.2	normal	6.28	12.48	22.5	normal	7.8525	18.375		normal	12.64	16.91	23.6	normal	16.33	17.69	22.9	normal	18.33	24.27	22.7	normal	19.42	26.51
	27	21.7	normal	8.91	11.49	21.8	normal	9.16	13.86	24.3	normal	9.79	12.51	24.3	normal	8.655	18.39	24.7	normal	9.22	15.34	24.5	normal	6.69	13.16	24.9	normal	6.28	12.48	26.7	normal	7.8525	18.375		normal	12.64	16.91	28.2	normal	16.33	17.69	30.4	normal	18.33	24.27	30.1	normal	19.42	26.51
	28	21.5	normal	8.91	11.49	22.2	normal	9.16	13.86	24	normal	9.79	12.51	23.8	normal	8.655	18.39	24.7	normal	9.22	15.34	24.1	normal	6.69	13.16	22.1	normal	6.28	12.48	24.9	normal	7.8525	18.375		normal	12.64	16.91	25.2	normal	16.33	17.69	27.7	normal	18.33	24.27	28	normal	19.42	26.51
	29	21	normal	8.91	11.49	20.5	normal	9.16	13.86	21.7	normal	9.79	12.51	21.6	normal	8.655	18.39	22	normal	9.22	15.34	21.3	normal	6.69	13.16	18.8	normal	6.28	12.48		normal				normal				normal				normal				normal
	30	20.2	normal	8.91	11.49	21.9	normal	9.16	13.86	24.1	normal	9.79	12.51	23.5	normal	8.655	18.39	23.9	normal	9.22	15.34	23.6	normal	6.69	13.16	20.2	normal	6.28	12.48		normal				normal				normal				normal				normal
[truncated: 8 more columns]
