# Supplementary material for: Homeostasis of Gut Microbiota Protects against Susceptibility to Fungal Pneumonia
Source: Adv Sci (Weinh). 2025 Aug 4;12(40):e16455. doi: 10.1002/advs.202416455 (PMC12561360; doi:10.1002/advs.202416455)
Supplement: Supplementary file 3 — Supplemental Table 2 [file ADVS-12-e16455-s002.xlsx]

## Sheet: Table S2 - Microbiome
Table S2 Mice lung microbiome dataset
#ID	Con_1	Con_2	Con_3	Con_4	Con_5	Con_6	Con_7	Con_8	Con_9	Con_10	F_spore_30_1	F_spore_30_2	F_spore_30_3	F_spore_30_4	F_spore_30_5	F_spore_30_6	F_spore_30_7	F_spore_30_8	F_spore_30_9	F_spore_30_10	CTRX+F_spore_30_1	CTRX+F_spore_30_2	CTRX+F_spore_30_3	CTRX+F_spore_30_4	CTRX+F_spore_30_5	CTRX+F_spore_30_6	CTRX+F_spore_30_7	CTRX+F_spore_30_8	taxonomy
ASV_5128	4297	4432	4150	4616	1530	3896	25738	9958	8378	9199	12266	5651	8183	4884	5684	3646	7802	4961	16087	7233	0	70	98	96	5	0	166	69	d__Bacteria; p__Firmicutes; c__Bacilli; o__Lactobacillales; f__Streptococcaceae; g__Streptococcus; s__unclassified
ASV_6777	285	1447	1681	212	345	757	1198	624	782	915	6079	5442	20501	12248	12662	7182	9551	5888	5166	1591	19740	919	681	1245	6180	2799	2573	4492	d__Bacteria; p__Actinobacteria; c__unclassified; o__Micrococcales; f__Microbacteriaceae; g__Microbacterium; s__unclassified
ASV_6538	1427	5430	9561	1054	1667	3063	5482	2007	3179	4704	1093	3807	10909	10237	7139	5253	6182	4775	3444	1140	18956	1260	2221	5043	21553	9711	9955	21442	d__Bacteria; p__Firmicutes; c__Bacilli; o__Bacillales; f__Staphylococcaceae; g__Staphylococcus; s__Staphylococcus lentus
ASV_6493	3848	6419	8785	3640	2181	2325	3947	1263	2133	3353	3946	1431	4008	4961	1655	13150	3966	1699	5501	1033	1421	2008	2929	1610	6513	12863	13348	17593	d__Bacteria; p__Firmicutes; c__Bacilli; o__Bacillales; f__Staphylococcaceae; g__Staphylococcus; s__unclassified
ASV_7235	64	372	1843	19713	3826	1027	148	864	1865	518	11097	748	1066	534	1534	719	543	75	275	32	712	39	38	35	303	417	90	93	d__Bacteria; p__Proteobacteria; c__Gammaproteobacteria; o__Pseudomonadales; f__Pseudomonadaceae; g__Pseudomonas; s__Pseudomonas aeruginosa
ASV_6097	3861	1387	930	1178	3454	1702	567	1381	1373	1030	12	1173	739	424	197	239	1048	108	76	40	17	8310	11787	1057	679	752	344	162	d__Bacteria; p__Proteobacteria; c__Epsilonproteobacteria; o__Campylobacterales; f__Helicobacteraceae; g__Helicobacter; s__unclassified
ASV_6652	164	525	488	613	13013	208	509	106	922	1182	61	81	236	101	431	510	0	54	239	19632	8	77	1282	149	31	358	397	633	Unassigned
ASV_6539	16480	1848	2790	2386	374	777	443	1170	2369	406	2144	3535	1767	844	295	469	670	133	891	60	69	7	14	1884	90	70	68	0	d__Bacteria; p__Proteobacteria; c__Gammaproteobacteria; o__Enterobacterales; f__Enterobacteriaceae; g__Escherichia; s__Escherichia coli
ASV_6094	938	1254	823	1188	313	904	6230	2558	1855	2362	3214	1217	1978	1149	1438	885	1828	1450	4414	1885	0	34	0	10	6	34	73	0	d__Bacteria; p__Firmicutes; c__Bacilli; o__Lactobacillales; f__Streptococcaceae; g__Streptococcus; s__unclassified
ASV_1900	2850	575	612	327	181	328	340	245	182	274	112	4227	1741	3812	388	1218	686	13393	1794	87	85	435	948	652	188	397	264	219	d__Bacteria; p__Firmicutes; c__Bacilli; o__Lactobacillales; f__Lactobacillaceae; g__Lactobacillus; s__unclassified
ASV_842	673	873	681	919	251	745	5128	2033	1458	1770	2408	1163	1705	1006	1139	760	1362	869	3420	1373	0	0	0	0	0	0	0	0	d__Bacteria; p__Firmicutes; c__Bacilli; o__Lactobacillales; f__Streptococcaceae; g__Streptococcus; s__unclassified
ASV_630	63	221	598	377	372	535	493	389	2333	2195	115	0	150	56	289	608	67	54	1078	17893	61	52	112	0	58	216	1752	38	Unassigned
ASV_3385	10418	3336	2209	1867	1198	1187	779	636	617	2708	77	215	343	281	160	223	725	111	124	0	286	373	826	246	405	678	154	139	d__Bacteria; p__Firmicutes; c__Clostridia; o__Clostridiales; f__Clostridiaceae; g__Clostridium; s__unclassified
ASV_7415	800	2077	2374	9155	859	955	135	77	343	3459	466	141	370	1111	2800	325	579	521	270	78	0	0	0	0	0	0	0	0	d__Bacteria; p__Firmicutes; c__Bacilli; o__Bacillales; f__unclassified; g__unclassified; s__unclassified
ASV_6579	477	1971	3804	1407	770	1009	2408	944	1415	1541	751	322	691	2648	791	1622	647	663	1187	817	201	241	364	589	813	2382	8189	2023	d__Bacteria; p__Actinobacteria; c__unclassified; o__Corynebacteriales; f__Corynebacteriaceae; g__Corynebacterium; s__unclassified
ASV_1075	149	112	139	236	417	100	191	254	685	436	21	44	85	84	218	627	78	42	181	17890	17	19	54	0	91	354	861	123	d__Bacteria; p__Proteobacteria; c__Alphaproteobacteria; o__unclassified; f__unclassified; g__unclassified; s__unclassified
ASV_2303	0	55	209	321	0	0	0	7982	4726	847	0	1653	426	382	338	468	1415	115	115	132	6	137	148	20	84	162	0	31	d__Bacteria; p__Firmicutes; c__Clostridia; o__Clostridiales; f__Lachnospiraceae; g__Lachnoclostridium; s__unclassified
ASV_5303	479	278	192	260	1732	830	330	1044	793	588	10	2469	983	529	318	219	837	191	106	35	9	2413	2875	986	267	230	76	56	d__Bacteria; p__Proteobacteria; c__Deltaproteobacteria; o__Desulfovibrionales; f__Desulfovibrionaceae; g__unclassified; s__unclassified
ASV_3969	746	269	512	1046	132	191	68	285	848	1760	7024	151	349	217	166	199	259	121	231	124	0	135	120	0	46	196	1224	630	d__Bacteria; p__Firmicutes; c__Bacilli; o__Lactobacillales; f__Enterococcaceae; g__Enterococcus; s__Enterococcus faecalis
ASV_7287	275	431	281	229	2135	2718	1173	371	375	753	0	0	29	35	36	1648	102	46	22	0	0	1417	1746	393	271	127	51	42	d__Bacteria; p__Firmicutes; c__Clostridia; o__Clostridiales; f__Lachnospiraceae; g__Lachnoclostridium; s__unclassified
ASV_3548	224	123	831	162	84	0	0	136	0	407	9688	184	785	134	58	148	0	0	0	0	0	124	121	222	0	290	367	318	d__Bacteria; p__Firmicutes; c__Bacilli; o__Bacillales; f__Staphylococcaceae; g__Staphylococcus; s__Staphylococcus sciuri
ASV_690	808	309	220	1024	89	46	40	111	87	51	9	7041	1078	704	479	167	337	70	180	13	3	0	11	508	20	10	0	0	d__Bacteria; p__Verrucomicrobia; c__Verrucomicrobiae; o__Verrucomicrobiales; f__Akkermansiaceae; g__Akkermansia; s__Akkermansia muciniphila
ASV_2040	12	352	196	80	114	66	28	0	48	59	0	73	63	87	107	144	139	49	129	18	0	4825	4183	792	495	250	179	193	d__Bacteria; p__Firmicutes; c__Clostridia; o__Clostridiales; f__Lachnospiraceae; g__unclassified; s__unclassified
ASV_1543	153	2011	1201	91	179	687	138	258	275	481	29	48	232	462	819	451	1347	965	591	34	1799	17	184	537	1488	1353	443	447	Unassigned
ASV_6712	117	137	125	71	1368	747	142	169	204	346	0	25	50	54	13	19	44	7	0	14	0	2072	3267	319	169	145	26	19	d__Bacteria; p__Bacteroidetes; c__Bacteroidia; o__Bacteroidales; f__Bacteroidaceae; g__Bacteroides; s__Bacteroides acidifaciens
ASV_4580	0	105	40	34	13	9	25	178	98	23	0	0	15	25	13	0	0	10	0	0	0	4442	3390	521	336	225	129	93	d__Bacteria; p__Firmicutes; c__Clostridia; o__Clostridiales; f__Lachnospiraceae; g__Lachnoclostridium; s__unclassified
ASV_6243	191	332	241	267	961	1530	606	290	228	470	0	0	69	101	49	103	86	25	0	0	0	1165	1724	228	174	129	27	98	d__Bacteria; p__Firmicutes; c__Clostridia; o__Clostridiales; f__Lachnospiraceae; g__unclassified; s__unclassified
ASV_3667	786	61	86	49	69	0	0	0	50	73	0	1201	299	636	64	333	0	3394	351	0	0	123	343	277	61	152	0	0	d__Bacteria; p__Firmicutes; c__Bacilli; o__Lactobacillales; f__Lactobacillaceae; g__Lactobacillus; s__unclassified
ASV_3668	231	347	131	254	17	52	470	2002	1638	534	513	84	235	240	476	50	89	139	355	87	41	28	0	0	0	0	0	0	d__Bacteria; p__Firmicutes; c__Bacilli; o__Lactobacillales; f__Streptococcaceae; g__Streptococcus; s__unclassified
ASV_7850	0	0	0	120	0	0	150	50	49	0	34	3951	1188	574	258	473	675	102	201	72	0	0	0	0	0	0	0	0	d__Bacteria; p__Firmicutes; c__Clostridia; o__Clostridiales; f__Lachnospiraceae; g__unclassified; s__unclassified
ASV_2023	0	21	74	3	215	20	9	11	23	33	0	6	4	21	25	59	388	81	21	0	14709	0	21	0	55	173	103	70	d__Eukaryota_Metazoa; p__Chordata; c__Mammalia; o__Rodentia; f__Muridae; g__unclassified; s__Mus musculus
ASV_1278	630	169	129	56	53	0	0	32	57	38	0	802	271	628	47	250	92	3171	297	0	0	123	167	219	23	133	0	23	d__Bacteria; p__Firmicutes; c__Bacilli; o__Lactobacillales; f__Lactobacillaceae; g__Lactobacillus; s__unclassified
ASV_1950	436	255	316	246	45	67	58	43	41	75	10	619	220	155	103	80	309	29	227	10	5	1650	2060	162	167	153	24	32	d__Bacteria; p__unclassified; c__unclassified; o__unclassified; f__unclassified; g__unclassified; s__unclassified
ASV_6751	679	43	74	78	67	0	0	46	61	97	0	677	249	684	44	323	0	3055	281	0	0	88	159	227	0	108	84	54	d__Bacteria; p__Firmicutes; c__Bacilli; o__Lactobacillales; f__Lactobacillaceae; g__Lactobacillus; s__unclassified
ASV_243	0	39	0	33	26	0	0	1464	983	84	8	0	0	0	9	26	43	10	21	26	0	15	23	11708	45	22	108	0	d__Bacteria; p__Firmicutes; c__Bacilli; o__Lactobacillales; f__Lactobacillaceae; g__Lactobacillus; s__Lactobacillus gasseri
ASV_3031	104	145	93	192	2447	681	1221	281	439	294	0	0	0	0	0	65	18	0	0	0	0	199	166	0	22	0	0	0	d__Bacteria; p__Firmicutes; c__Clostridia; o__Clostridiales; f__Lachnospiraceae; g__unclassified; s__unclassified
ASV_7140	77	161	102	188	1466	1477	451	207	186	273	0	22	21	24	48	60	10	8	21	0	0	481	945	90	98	60	19	82	d__Bacteria; p__Firmicutes; c__Clostridia; o__Clostridiales; f__Lachnospiraceae; g__unclassified; s__unclassified
ASV_4946	3385	250	210	232	379	142	102	41	40	161	0	12	28	12	0	11	96	13	11	0	71	199	359	23	208	418	61	15	d__Bacteria; p__Firmicutes; c__Clostridia; o__Clostridiales; f__Clostridiaceae; g__Clostridium; s__unclassified
ASV_4660	29	591	469	74	75	331	49	140	202	211	11	49	78	288	754	180	641	834	253	16	1144	8	92	112	1202	789	480	213	Unassigned
ASV_4889	0	0	0	0	0	0	5535	0	0	0	0	0	0	0	0	0	0	0	0	0	0	0	0	0	0	0	0	0	Unassigned
ASV_1176	2033	679	560	398	158	326	197	133	125	700	15	34	61	38	46	47	210	31	26	0	0	60	48	19	85	64	0	30	d__Bacteria; p__Firmicutes; c__Clostridia; o__Clostridiales; f__Clostridiaceae; g__Clostridium; s__unclassified
ASV_4787	0	11	20	32	43	16	19	0	0	0	0	9	0	0	15	1306	83	13	6	0	5	1826	1651	334	179	101	19	10	d__Bacteria; p__Firmicutes; c__Clostridia; o__Clostridiales; f__Lachnospiraceae; g__Lachnoclostridium; s__[Clostridium] scindens
ASV_6220	36	1012	461	23	80	280	48	66	136	186	18	8	61	198	410	252	615	617	186	11	1299	4	86	11	699	387	189	129	Unassigned
ASV_5757	0	195	127	144	832	1653	523	220	334	520	0	0	37	22	26	11	35	8	0	0	0	0	0	15	0	11	16	0	d__Bacteria; p__Firmicutes; c__Clostridia; o__Clostridiales; f__Lachnospiraceae; g__Lachnoclostridium; s__unclassified
ASV_3641	2285	394	116	291	49	138	42	21	30	49	1170	26	24	38	19	0	24	0	0	0	0	0	0	0	0	0	0	0	d__Bacteria; p__Proteobacteria; c__Gammaproteobacteria; o__Enterobacterales; f__Enterobacteriaceae; g__Klebsiella; s__Klebsiella pneumoniae
ASV_7502	0	6	4	116	17	15	0	40	29	12	9	2016	819	535	387	61	355	86	53	22	0	0	16	0	0	0	0	0	d__Bacteria; p__Bacteroidetes; c__Bacteroidia; o__Bacteroidales; f__unclassified; g__unclassified; s__unclassified
ASV_5256	0	0	32	16	0	15	0	0	28	17	0	1967	601	454	328	160	600	83	324	34	0	0	0	0	0	6	0	0	d__Bacteria; p__Firmicutes; c__Clostridia; o__Clostridiales; f__Lachnospiraceae; g__Lachnoclostridium; s__unclassified
ASV_57	194	310	104	107	285	182	0	49	112	104	7	59	66	43	28	7	30	25	0	0	0	1082	1199	378	132	151	24	0	d__Bacteria; p__Bacteroidetes; c__Bacteroidia; o__Bacteroidales; f__Bacteroidaceae; g__Bacteroides; s__Bacteroides caecimuris
ASV_3794	922	219	88	139	0	17	0	9	22	39	3	1682	342	22	76	0	223	18	116	32	0	45	59	18	0	0	14	0	d__Bacteria; p__Firmicutes; c__Erysipelotrichia; o__Erysipelotrichales; f__Erysipelotrichaceae; g__Erysipelatoclostridium; s__[Clostridium] cocleatum
ASV_4932	80	300	460	49	33	168	14	15	79	95	21	119	152	106	129	1225	302	95	293	97	81	97	169	0	215	332	198	83	d__Bacteria; p__Firmicutes; c__Bacilli; o__Bacillales; f__Staphylococcaceae; g__Staphylococcus; s__unclassified
ASV_582	0	220	50	107	1116	974	320	157	333	312	0	18	25	18	24	41	13	22	23	0	0	68	72	0	16	59	0	0	d__Bacteria; p__Firmicutes; c__Clostridia; o__Clostridiales; f__Oscillospiraceae; g__Oscillibacter; s__unclassified
ASV_2159	0	0	0	72	0	0	0	1512	901	223	9	408	102	110	50	84	288	35	0	0	0	30	45	0	0	0	32	0	d__Bacteria; p__Firmicutes; c__Clostridia; o__Clostridiales; f__Lachnospiraceae; g__Lachnoclostridium; s__unclassified
ASV_1785	0	55	24	430	32	60	17	138	130	35	4	1242	439	387	273	126	133	94	52	23	0	93	31	10	11	0	0	21	d__Bacteria; p__Bacteroidetes; c__Bacteroidia; o__Bacteroidales; f__unclassified; g__unclassified; s__unclassified
ASV_1072	0	51	12	128	28	32	94	1198	781	148	0	27	13	14	13	76	95	24	0	20	17	493	394	75	66	65	0	0	d__Bacteria; p__Firmicutes; c__Clostridia; o__Clostridiales; f__Lachnospiraceae; g__unclassified; s__unclassified
ASV_4292	0	29	99	225	10	9	16	806	470	55	5	38	34	38	18	58	16	9	0	0	0	1221	431	186	27	46	25	0	d__Bacteria; p__Firmicutes; c__Clostridia; o__Clostridiales; f__Ruminococcaceae; g__Flavonifractor; s__unclassified
ASV_6432	0	63	0	46	96	87	0	123	146	84	5	28	14	43	13	103	52	97	30	0	0	116	117	6533	36	88	36	33	d__Bacteria; p__Firmicutes; c__Bacilli; o__Lactobacillales; f__Lactobacillaceae; g__Lactobacillus; s__Lactobacillus reuteri
ASV_658	24	279	56	105	1243	694	210	158	229	295	0	0	10	15	10	20	13	0	0	0	0	9	18	0	23	139	0	0	d__Bacteria; p__unclassified; c__unclassified; o__unclassified; f__unclassified; g__unclassified; s__unclassified
ASV_4614	0	0	20	43	618	0	0	19	11	70	0	0	0	11	25	25	0	12	15	1948	0	0	30	0	0	30	20	0	d__Bacteria; p__Proteobacteria; c__Alphaproteobacteria; o__Rhodobacterales; f__Rhodobacteraceae; g__unclassified; s__unclassified
ASV_1867	1584	205	66	170	40	73	19	17	40	30	595	16	15	0	0	20	39	0	0	0	0	0	0	0	0	0	0	0	d__Bacteria; p__Proteobacteria; c__Gammaproteobacteria; o__Enterobacterales; f__Enterobacteriaceae; g__Klebsiella; s__Klebsiella pneumoniae
ASV_6702	0	112	8	62	929	728	215	85	162	118	0	5	20	0	13	22	49	12	0	0	0	106	141	0	5	8	0	0	d__Bacteria; p__Firmicutes; c__Clostridia; o__Clostridiales; f__Lachnospiraceae; g__unclassified; s__unclassified
ASV_244	0	21	0	169	0	29	0	78	37	0	0	483	78	32	0	0	73	0	0	0	0	696	932	231	69	118	0	0	d__Bacteria; p__Bacteroidetes; c__Bacteroidia; o__Bacteroidales; f__Bacteroidaceae; g__Bacteroides; s__unclassified
ASV_7523	0	17	9	12	4	17	0	0	5	0	0	16	36	12	12	2446	27	32	0	4	19	0	5	0	6	15	0	0	d__Bacteria; p__Proteobacteria; c__Epsilonproteobacteria; o__Campylobacterales; f__Helicobacteraceae; g__Helicobacter; s__unclassified
ASV_5235	38	142	71	34	358	261	97	69	118	58	0	19	10	15	21	28	25	14	0	0	0	491	792	124	5	66	0	0	d__Bacteria; p__Firmicutes; c__Clostridia; o__Clostridiales; f__Lachnospiraceae; g__unclassified; s__unclassified
ASV_5284	0	0	0	0	0	0	0	0	4	7	0	1672	342	188	54	77	248	41	9	0	0	0	0	0	0	0	0	0	d__Bacteria; p__Bacteroidetes; c__Bacteroidia; o__Bacteroidales; f__Bacteroidaceae; g__Bacteroides; s__unclassified
ASV_4148	1412	305	193	133	149	82	34	0	0	86	0	0	0	0	0	0	31	0	0	0	0	100	218	0	169	243	0	0	d__Bacteria; p__Firmicutes; c__Clostridia; o__Clostridiales; f__Clostridiaceae; g__Clostridium; s__unclassified
ASV_2468	0	0	0	0	0	0	0	0	0	0	0	0	0	0	0	0	0	0	0	0	2461	0	0	0	0	0	8637	0	Unassigned
ASV_2963	183	292	204	0	37	163	71	0	88	90	14	0	21	86	205	0	373	295	235	0	539	7	45	0	498	122	220	0	Unassigned
ASV_7823	0	169	284	0	0	0	0	65	0	70	286	0	169	153	48	793	154	42	104	0	40	76	155	53	223	563	571	334	d__Bacteria; p__Firmicutes; c__Bacilli; o__Bacillales; f__Staphylococcaceae; g__Staphylococcus; s__unclassified
ASV_4318	11	595	163	0	56	164	88	0	92	88	18	0	18	94	251	0	178	285	293	0	338	6	38	0	686	224	303	0	Unassigned
ASV_1499	0	64	77	25	38	58	33	0	0	40	0	0	0	0	0	0	23	0	0	0	0	884	1165	133	114	67	16	0	d__Bacteria; p__Firmicutes; c__Clostridia; o__Clostridiales; f__Lachnospiraceae; g__Lachnoclostridium; s__unclassified
ASV_481	0	0	0	0	0	0	0	0	0	0	0	0	0	0	0	0	0	0	0	0	0	0	0	7341	148	32	14	0	d__Bacteria; p__Firmicutes; c__Clostridia; o__Clostridiales; f__Lachnospiraceae; g__Blautia; s__unclassified
ASV_4740	16	235	147	0	53	158	123	0	118	78	16	0	14	66	168	0	308	345	508	0	517	0	35	0	436	214	371	0	Unassigned
ASV_2848	34	321	174	17	47	112	53	50	34	80	5	5	17	89	242	119	380	289	181	10	537	0	56	13	427	171	212	64	Unassigned
ASV_2992	65	129	52	41	63	55	9	0	6	1198	6	53	14	22	5	0	0	0	0	0	57	272	341	32	25	159	41	131	d__Bacteria; p__Bacteroidetes; c__Bacteroidia; o__Bacteroidales; f__Bacteroidaceae; g__Bacteroides; s__Bacteroides thetaiotaomicron
ASV_5205	0	115	188	39	135	36	41	15	51	143	114	107	332	160	175	253	85	39	147	18	309	28	93	7	439	152	37	209	d__Bacteria; p__Actinobacteria; c__unclassified; o__Corynebacteriales; f__Corynebacteriaceae; g__Corynebacterium; s__unclassified
ASV_6009	38	0	0	26	0	0	0	0	0	0	0	1103	443	230	210	50	120	49	37	12	0	0	0	0	0	0	0	0	d__Bacteria; p__Bacteroidetes; c__Bacteroidia; o__Bacteroidales; f__unclassified; g__unclassified; s__unclassified
ASV_2038	0	16	0	193	72	73	8	0	0	0	0	657	152	135	72	14	83	22	53	0	0	81	61	1931	52	19	0	15	d__Bacteria; p__Bacteroidetes; c__Bacteroidia; o__Bacteroidales; f__Tannerellaceae; g__Parabacteroides; s__unclassified
ASV_2889	0	0	49	48	377	322	141	37	106	78	0	0	5	0	30	14	0	0	0	0	0	540	510	0	72	60	26	54	d__Bacteria; p__Bacteroidetes; c__Bacteroidia; o__Bacteroidales; f__Muribaculaceae; g__Muribaculum; s__unclassified
ASV_4319	10	598	286	24	40	148	84	80	91	88	18	6	47	59	174	82	145	134	234	13	503	9	23	27	473	143	170	36	Unassigned
ASV_4161	0	0	0	0	0	703	0	0	0	0	141	91	720	0	0	0	0	0	329	183	0	0	0	0	0	0	0	0	d__Bacteria; p__Firmicutes; c__Bacilli; o__Lactobacillales; f__Streptococcaceae; g__Streptococcus; s__unclassified
ASV_6041	0	0	280	0	44	249	104	0	44	0	0	0	0	145	0	0	0	750	0	0	396	9	0	0	0	0	0	0	Unassigned
ASV_5034	29	224	117	84	321	368	86	106	120	144	0	44	26	39	7	13	5	6	0	0	3	116	100	211	42	120	0	16	d__Bacteria; p__Bacteroidetes; c__Bacteroidia; o__Bacteroidales; f__unclassified; g__unclassified; s__unclassified
ASV_7040	0	64	39	46	60	43	6	692	435	98	0	37	27	25	12	54	85	0	9	15	25	46	140	69	9	50	7	60	d__Bacteria; p__Firmicutes; c__Clostridia; o__Clostridiales; f__Lachnospiraceae; g__Kineothrix; s__Kineothrix alysoides
ASV_1932	41	129	0	48	638	425	129	28	91	126	0	0	13	0	25	46	0	18	0	0	0	91	113	0	4	9	19	0	d__Bacteria; p__Firmicutes; c__Clostridia; o__Clostridiales; f__Oscillospiraceae; g__Oscillibacter; s__unclassified
ASV_4096	247	34	77	123	6	3	0	95	41	39	0	626	211	133	48	23	172	19	45	22	0	0	0	0	0	3	0	0	d__Bacteria; p__Bacteroidetes; c__Bacteroidia; o__Bacteroidales; f__Bacteroidaceae; g__unclassified; s__unclassified
ASV_4252	348	347	243	212	98	169	0	114	36	437	0	0	0	0	0	0	47	0	0	10	0	0	0	0	0	0	0	0	d__Bacteria; p__Firmicutes; c__Clostridia; o__Clostridiales; f__Clostridiaceae; g__Clostridium; s__unclassified
ASV_7849	89	106	204	88	27	27	148	23	40	75	0	0	0	4	0	17	0	0	0	0	0	14	44	3101	31	0	0	10	d__Bacteria; p__Firmicutes; c__Erysipelotrichia; o__Erysipelotrichales; f__Erysipelotrichaceae; g__Erysipelatoclostridium; s__[Clostridium] innocuum
ASV_6623	6	165	377	113	27	197	61	65	95	201	26	15	37	18	27	64	139	99	131	107	65	0	50	32	62	115	71	142	d__Bacteria; p__Actinobacteria; c__unclassified; o__Propionibacteriales; f__Propionibacteriaceae; g__Cutibacterium; s__Cutibacterium acnes
ASV_464	37	53	0	28	127	165	114	21	38	47	0	28	26	55	23	197	121	38	0	0	0	256	533	45	7	70	27	0	d__Bacteria; p__Firmicutes; c__Clostridia; o__Clostridiales; f__Lachnospiraceae; g__Lachnoclostridium; s__unclassified
ASV_7840	94	176	166	69	230	159	83	81	46	69	0	0	15	6	9	12	8	17	0	0	0	263	408	20	26	98	0	3	d__Bacteria; p__Deferribacteres; c__unclassified; o__Deferribacterales; f__Deferribacteraceae; g__Mucispirillum; s__Mucispirillum schaedleri
ASV_7199	179	140	114	99	52	17	93	0	79	59	0	27	9	21	8	865	48	0	13	11	7	29	24	0	39	29	85	95	d__Bacteria; p__Firmicutes; c__Clostridia; o__Clostridiales; f__Lachnospiraceae; g__unclassified; s__unclassified
ASV_4897	39	15	0	72	323	155	37	49	58	99	0	0	12	21	0	7	24	0	15	11	0	463	379	81	27	24	29	14	d__Bacteria; p__Bacteroidetes; c__Bacteroidia; o__Bacteroidales; f__unclassified; g__unclassified; s__unclassified
ASV_7274	0	80	0	79	0	0	0	65	55	0	0	262	88	43	41	25	155	32	7	11	0	421	442	45	0	8	0	0	d__Bacteria; p__Bacteroidetes; c__Bacteroidia; o__Bacteroidales; f__Rikenellaceae; g__Alistipes; s__unclassified
ASV_7250	0	69	27	13	0	23	0	658	412	152	7	34	47	63	29	126	76	34	29	22	0	0	0	0	0	0	0	0	d__Bacteria; p__Firmicutes; c__Clostridia; o__Clostridiales; f__Lachnospiraceae; g__unclassified; s__unclassified
ASV_6040	83	99	87	16	12	79	0	752	333	44	3	0	24	6	8	65	8	8	0	16	0	46	102	13	32	214	106	57	d__Bacteria; p__Bacteroidetes; c__Bacteroidia; o__Bacteroidales; f__Bacteroidaceae; g__unclassified; s__unclassified
ASV_1855	0	0	0	0	0	0	0	0	0	0	0	951	203	80	107	52	205	28	126	17	0	0	0	0	0	0	0	0	d__Bacteria; p__Bacteroidetes; c__Bacteroidia; o__Bacteroidales; f__Bacteroidaceae; g__Bacteroides; s__Bacteroides sartorii
ASV_1309	18	226	167	34	52	49	70	43	77	71	13	3	26	59	151	65	248	250	117	12	406	5	35	12	290	193	164	59	Unassigned
ASV_2785	50	84	27	31	554	334	161	61	82	89	0	6	16	38	17	19	0	8	0	0	0	46	108	35	0	43	0	0	d__Bacteria; p__Firmicutes; c__Clostridia; o__Clostridiales; f__Lachnospiraceae; g__unclassified; s__unclassified
ASV_45	180	445	439	296	72	113	43	18	53	94	0	39	0	34	19	18	45	10	0	0	0	0	0	0	0	0	0	0	d__Bacteria; p__Bacteroidetes; c__Bacteroidia; o__Bacteroidales; f__Bacteroidaceae; g__Bacteroides; s__Bacteroides sartorii
ASV_3037	46	13	48	55	397	539	211	60	79	125	0	13	14	11	11	31	59	0	0	0	0	0	0	0	0	0	13	0	d__Bacteria; p__Firmicutes; c__Clostridia; o__Clostridiales; f__Lachnospiraceae; g__unclassified; s__unclassified
ASV_263	0	15	35	166	18	29	0	416	320	108	0	8	0	14	0	0	0	0	0	0	0	189	355	58	19	0	0	0	d__Bacteria; p__Firmicutes; c__Clostridia; o__Clostridiales; f__Lachnospiraceae; g__Lachnoclostridium; s__unclassified
ASV_7699	0	0	0	0	0	0	0	0	0	0	0	0	10	0	0	0	0	15	0	0	0	0	0	5090	40	0	0	0	d__Bacteria; p__Firmicutes; c__Clostridia; o__Clostridiales; f__Lachnospiraceae; g__Blautia; s__unclassified
ASV_6701	75	0	0	228	35	0	0	0	0	0	1203	45	32	29	0	0	0	0	0	0	0	0	0	0	0	0	0	0	d__Bacteria; p__Proteobacteria; c__Gammaproteobacteria; o__Enterobacterales; f__Enterobacteriaceae; g__Klebsiella; s__Klebsiella pneumoniae
ASV_7404	42	49	24	35	604	394	133	101	129	121	0	0	0	7	0	0	0	9	0	0	0	0	0	0	0	0	0	0	d__Bacteria; p__Firmicutes; c__Clostridia; o__Clostridiales; f__Lachnospiraceae; g__unclassified; s__unclassified
ASV_3295	0	31	70	38	367	506	80	69	96	101	0	15	16	10	47	27	79	0	0	0	0	36	59	0	14	0	0	0	d__Bacteria; p__Firmicutes; c__Clostridia; o__Clostridiales; f__Lachnospiraceae; g__unclassified; s__unclassified
ASV_2572	188	180	66	65	19	35	0	63	35	20	0	0	0	0	0	0	18	0	21	0	5	404	561	0	91	106	42	38	d__Bacteria; p__Bacteroidetes; c__Bacteroidia; o__Bacteroidales; f__Bacteroidaceae; g__Bacteroides; s__unclassified
ASV_6594	0	20	16	22	251	186	22	36	39	35	0	312	46	48	32	0	9	0	15	0	0	157	320	0	25	19	0	0	d__Bacteria; p__Firmicutes; c__Clostridia; o__Clostridiales; f__Oscillospiraceae; g__Oscillibacter; s__unclassified
ASV_6093	0	75	0	46	244	284	111	41	112	127	0	77	27	0	28	29	24	14	0	0	0	130	210	10	58	30	6	0	d__Bacteria; p__Firmicutes; c__Clostridia; o__Clostridiales; f__Lachnospiraceae; g__Lachnoclostridium; s__unclassified
ASV_6769	0	45	11	40	0	0	13	0	12	0	0	441	183	80	52	67	265	12	72	0	0	147	161	16	28	74	22	19	d__Bacteria; p__Firmicutes; c__Clostridia; o__Clostridiales; f__Lachnospiraceae; g__Lachnoclostridium; s__unclassified
ASV_2603	67	92	66	39	315	110	0	37	30	42	0	31	14	0	10	0	0	0	0	0	0	323	392	57	28	30	0	0	d__Bacteria; p__Bacteroidetes; c__Bacteroidia; o__Bacteroidales; f__Muribaculaceae; g__Muribaculum; s__unclassified
ASV_2567	0	0	0	0	0	0	0	0	1524	0	0	0	0	0	0	0	0	0	0	0	0	0	0	0	0	0	0	0	Unassigned
ASV_3046	0	0	0	0	0	19	0	678	443	98	0	18	0	7	12	88	50	14	13	36	0	18	30	10	0	0	0	0	d__Bacteria; p__Firmicutes; c__Clostridia; o__Clostridiales; f__Lachnospiraceae; g__Lachnoclostridium; s__unclassified
ASV_6634	0	0	0	0	190	259	137	0	37	78	0	0	0	0	0	570	93	0	0	0	0	59	90	0	0	0	0	0	d__Bacteria; p__Firmicutes; c__Clostridia; o__Clostridiales; f__Lachnospiraceae; g__Lachnoclostridium; s__unclassified
ASV_1915	0	11	0	0	0	0	0	793	428	165	0	0	0	0	0	8	73	0	0	7	0	0	0	0	0	0	0	0	d__Bacteria; p__Firmicutes; c__Clostridia; o__Clostridiales; f__Lachnospiraceae; g__unclassified; s__unclassified
ASV_5334	0	0	0	33	37	12	10	664	500	97	0	0	0	0	0	91	0	0	0	19	0	0	0	0	0	0	0	0	d__Bacteria; p__Firmicutes; c__Clostridia; o__Clostridiales; f__Lachnospiraceae; g__Anaerotignum; s__unclassified
ASV_7522	0	47	0	0	532	689	189	0	0	0	0	0	0	0	0	0	0	0	0	0	0	0	0	0	0	0	0	0	d__Bacteria; p__Firmicutes; c__Clostridia; o__Clostridiales; f__unclassified; g__unclassified; s__unclassified
ASV_2099	0	8	0	20	0	22	0	125	89	70	0	465	159	103	59	162	65	19	87	9	0	0	0	0	0	0	0	0	d__Bacteria; p__Firmicutes; c__Clostridia; o__Clostridiales; f__Lachnospiraceae; g__unclassified; s__unclassified
ASV_3722	0	104	89	615	145	88	45	19	53	66	0	0	21	28	27	73	27	7	35	0	0	17	27	0	9	0	0	0	d__Bacteria; p__Firmicutes; c__Clostridia; o__Clostridiales; f__Lachnospiraceae; g__Eisenbergiella; s__Eisenbergiella sp.
ASV_1177	70	36	3	259	41	39	0	13	57	15	0	400	135	60	36	51	83	17	82	0	0	13	11	43	10	11	14	0	d__Bacteria; p__Bacteroidetes; c__Bacteroidia; o__Bacteroidales; f__Prevotellaceae; g__unclassified; s__unclassified
ASV_714	0	312	118	84	172	133	15	36	0	73	0	0	34	0	0	0	0	0	24	0	0	215	280	0	42	51	0	18	d__Bacteria; p__Bacteroidetes; c__Bacteroidia; o__Bacteroidales; f__Bacteroidaceae; g__Bacteroides; s__Bacteroides caecimuris
ASV_44	0	57	16	31	555	215	162	57	78	87	0	0	27	19	15	0	27	0	0	0	0	34	0	0	0	37	18	36	d__Bacteria; p__Firmicutes; c__Clostridia; o__Clostridiales; f__Ruminococcaceae; g__unclassified; s__unclassified
ASV_7747	0	0	0	0	0	0	0	747	411	167	0	0	0	0	0	0	18	0	0	15	0	0	0	0	0	0	0	0	d__Bacteria; p__Firmicutes; c__Clostridia; o__Clostridiales; f__Lachnospiraceae; g__unclassified; s__unclassified
ASV_7324	0	43	20	10	0	0	0	716	446	78	0	0	0	0	0	17	32	0	0	11	12	0	0	0	5	0	0	0	d__Bacteria; p__Firmicutes; c__Clostridia; o__Clostridiales; f__Ruminococcaceae; g__unclassified; s__unclassified
ASV_3020	0	0	20	55	212	434	147	26	60	107	0	40	47	57	26	33	17	0	0	0	0	28	61	0	7	10	7	0	d__Bacteria; p__Bacteroidetes; c__Bacteroidia; o__Bacteroidales; f__Muribaculaceae; g__Muribaculum; s__unclassified
ASV_4384	0	135	66	0	0	157	150	56	25	58	48	20	103	23	59	0	0	41	93	0	585	38	29	14	229	111	139	384	d__Bacteria; p__Actinobacteria; c__unclassified; o__Micrococcales; f__Micrococcaceae; g__Micrococcus; s__unclassified
ASV_7814	0	5	58	833	61	29	9	114	64	0	0	56	71	4	18	5	0	4	5	0	0	0	0	0	10	0	0	0	d__Bacteria; p__Bacteroidetes; c__Bacteroidia; o__Bacteroidales; f__unclassified; g__unclassified; s__unclassified
ASV_1607	0	0	0	0	0	0	0	117	17	17	0	626	199	107	82	0	131	36	0	9	0	0	0	0	0	0	0	0	d__Bacteria; p__Firmicutes; c__Clostridia; o__Clostridiales; f__Lachnospiraceae; g__unclassified; s__unclassified
ASV_7793	221	56	103	90	24	12	3	23	14	0	0	193	97	66	31	0	56	27	0	0	0	0	0	914	40	8	0	0	d__Bacteria; p__Bacteroidetes; c__Bacteroidia; o__Bacteroidales; f__Tannerellaceae; g__Parabacteroides; s__Parabacteroides distasonis
ASV_1037	39	35	20	34	57	61	10	17	0	29	0	0	5	0	30	90	8	0	29	0	0	354	430	67	28	51	0	0	d__Bacteria; p__Bacteroidetes; c__Bacteroidia; o__Bacteroidales; f__Muribaculaceae; g__Muribaculum; s__unclassified
ASV_3830	0	8	82	17	0	0	0	345	232	128	0	30	30	84	30	166	47	89	0	6	0	0	0	0	0	0	0	0	d__Bacteria; p__Firmicutes; c__Clostridia; o__Clostridiales; f__Lachnospiraceae; g__unclassified; s__unclassified
ASV_2431	35	34	0	53	119	165	45	32	0	55	0	158	60	0	42	22	31	8	26	0	0	190	193	0	23	38	0	0	d__Bacteria; p__Bacteroidetes; c__Bacteroidia; o__Bacteroidales; f__Muribaculaceae; g__Muribaculum; s__Muribaculum intestinale
ASV_95	680	97	37	70	31	64	20	29	36	187	0	0	8	0	12	0	0	0	0	0	0	0	0	0	0	0	0	24	d__Bacteria; p__Firmicutes; c__Clostridia; o__Clostridiales; f__Clostridiaceae; g__Clostridium; s__unclassified
ASV_898	641	68	64	76	126	0	0	0	0	0	0	0	0	0	0	0	37	0	0	0	0	51	146	0	62	137	0	0	d__Bacteria; p__Firmicutes; c__Clostridia; o__Clostridiales; f__Clostridiaceae; g__Clostridium; s__unclassified
ASV_2345	0	0	0	0	0	0	0	632	408	91	0	0	0	0	0	37	7	0	0	21	0	0	0	0	8	4	0	0	d__Bacteria; p__Firmicutes; c__Clostridia; o__Clostridiales; f__Lachnospiraceae; g__unclassified; s__unclassified
ASV_7302	0	8	35	26	88	112	36	93	99	59	0	276	106	79	52	38	50	31	0	0	0	13	23	0	10	8	14	51	d__Bacteria; p__Firmicutes; c__Clostridia; o__Clostridiales; f__Lachnospiraceae; g__unclassified; s__unclassified
ASV_760	0	104	22	48	191	292	89	39	48	76	0	0	9	47	23	62	49	0	0	0	0	61	84	0	25	0	8	0	d__Bacteria; p__Firmicutes; c__Clostridia; o__Clostridiales; f__Lachnospiraceae; g__Kineothrix; s__Kineothrix alysoides
ASV_7294	38	0	63	68	48	52	68	0	0	19	0	0	0	0	23	49	36	0	12	0	0	441	265	41	39	98	37	110	d__Bacteria; p__Firmicutes; c__Clostridia; o__Clostridiales; f__Lachnospiraceae; g__unclassified; s__unclassified
ASV_5196	33	67	10	39	236	453	41	37	61	43	0	41	31	15	16	16	52	9	0	0	0	0	0	0	17	0	0	0	d__Bacteria; p__Firmicutes; c__Clostridia; o__Clostridiales; f__Lachnospiraceae; g__unclassified; s__unclassified
ASV_3194	81	81	41	0	211	149	18	34	21	76	0	0	0	23	21	10	9	0	0	0	0	188	197	69	51	39	0	11	d__Bacteria; p__Bacteroidetes; c__Bacteroidia; o__Bacteroidales; f__unclassified; g__unclassified; s__unclassified
ASV_2477	459	58	35	42	27	13	13	10	42	25	0	252	85	10	14	0	58	0	7	0	0	0	17	0	9	6	0	0	d__Bacteria; p__Bacteroidetes; c__Bacteroidia; o__Bacteroidales; f__Tannerellaceae; g__unclassified; s__unclassified
ASV_6511	648	80	67	63	73	48	52	0	0	0	0	0	0	0	0	0	0	0	0	0	0	51	69	0	0	0	0	45	d__Bacteria; p__Firmicutes; c__Clostridia; o__Clostridiales; f__Clostridiaceae; g__Clostridium; s__unclassified
ASV_5318	0	0	0	85	63	88	71	223	230	98	0	138	49	25	18	26	14	0	15	6	0	0	0	0	10	0	4	0	d__Bacteria; p__Firmicutes; c__Clostridia; o__Clostridiales; f__Ruminococcaceae; g__Flavonifractor; s__unclassified
ASV_7282	60	0	0	34	362	168	42	146	97	81	0	21	0	0	0	38	97	0	0	0	0	0	12	0	0	0	37	0	d__Bacteria; p__Firmicutes; c__Clostridia; o__Clostridiales; f__Ruminococcaceae; g__Flavonifractor; s__Flavonifractor plautii
ASV_2609	0	264	185	0	0	175	0	0	104	0	0	0	49	0	0	0	432	97	0	0	71	0	0	0	0	237	164	140	Unassigned
ASV_6551	0	33	0	0	204	131	87	30	38	55	0	0	0	0	0	0	0	0	0	0	0	250	278	44	34	67	26	0	d__Bacteria; p__Bacteroidetes; c__Bacteroidia; o__Bacteroidales; f__Muribaculaceae; g__Muribaculum; s__unclassified
ASV_1086	0	0	0	0	0	0	0	0	0	0	0	574	178	128	67	0	130	0	54	0	0	0	0	0	0	0	0	34	d__Bacteria; p__Firmicutes; c__Clostridia; o__Clostridiales; f__Lachnospiraceae; g__Lachnoclostridium; s__unclassified
ASV_7291	0	0	0	21	0	0	0	6	11	0	0	510	117	81	19	11	21	0	39	13	0	130	91	25	4	19	13	0	d__Bacteria; p__Firmicutes; c__Clostridia; o__Clostridiales; f__unclassified; g__unclassified; s__unclassified
ASV_812	95	61	0	184	32	0	0	0	29	0	590	0	32	0	0	0	35	0	5	0	0	0	12	0	0	0	0	40	d__Bacteria; p__Proteobacteria; c__Gammaproteobacteria; o__Enterobacterales; f__Enterobacteriaceae; g__Klebsiella; s__Klebsiella pneumoniae
ASV_1702	40	19	0	0	451	228	84	23	47	111	0	0	0	10	15	0	11	0	0	0	0	14	0	0	0	0	0	0	d__Bacteria; p__Firmicutes; c__Clostridia; o__Clostridiales; f__Lachnospiraceae; g__Lachnoclostridium; s__unclassified
ASV_6054	0	0	8	11	0	0	0	159	74	11	0	149	46	33	29	73	54	24	0	0	0	150	208	44	12	13	0	12	d__Bacteria; p__Firmicutes; c__Clostridia; o__Clostridiales; f__Lachnospiraceae; g__unclassified; s__unclassified
ASV_2650	0	0	235	0	40	0	70	0	116	185	0	0	79	47	255	0	0	0	0	0	0	0	0	0	0	0	0	0	Unassigned
ASV_6365	0	0	0	0	0	0	0	528	311	54	0	36	0	0	0	0	0	0	0	20	0	0	66	0	0	0	0	0	d__Bacteria; p__Firmicutes; c__Clostridia; o__Clostridiales; f__Lachnospiraceae; g__unclassified; s__unclassified
ASV_1660	0	0	0	222	0	46	0	30	37	0	0	398	134	53	0	8	102	0	0	0	0	0	0	0	10	0	0	0	d__Bacteria; p__Bacteroidetes; c__Bacteroidia; o__Bacteroidales; f__Muribaculaceae; g__Muribaculum; s__unclassified
ASV_3426	0	32	41	48	7	15	23	383	297	79	0	0	9	7	7	25	0	0	6	30	0	0	0	0	0	18	0	0	d__Bacteria; p__Firmicutes; c__Clostridia; o__Clostridiales; f__Lachnospiraceae; g__unclassified; s__unclassified
ASV_1295	6	100	86	13	27	53	18	9	21	25	9	0	22	38	110	45	185	128	69	0	498	5	21	29	279	231	152	73	Unassigned
ASV_4221	0	185	141	32	0	36	7	19	0	5	11	62	103	97	49	42	65	59	67	14	21	8	13	14	52	113	169	64	d__Bacteria; p__Firmicutes; c__Bacilli; o__Bacillales; f__Staphylococcaceae; g__Jeotgalicoccus; s__unclassified
ASV_3743	0	34	15	65	36	36	0	44	29	44	0	24	0	18	0	0	28	16	4	0	0	183	373	15	0	0	0	0	d__Bacteria; p__Bacteroidetes; c__Bacteroidia; o__Bacteroidales; f__Muribaculaceae; g__Muribaculum; s__unclassified
ASV_1819	0	20	18	59	7	7	0	256	75	61	0	216	66	38	9	22	58	7	0	14	0	6	19	0	0	0	0	0	d__Bacteria; p__Bacteroidetes; c__Bacteroidia; o__Bacteroidales; f__Rikenellaceae; g__unclassified; s__unclassified
ASV_2369	0	0	119	26	182	102	0	0	32	0	0	0	40	0	0	0	0	0	0	7	0	226	242	36	0	36	0	62	d__Bacteria; p__Bacteroidetes; c__Bacteroidia; o__Bacteroidales; f__unclassified; g__unclassified; s__unclassified
ASV_6732	67	40	0	105	0	33	0	27	0	0	612	0	0	0	0	38	0	0	0	0	0	0	0	0	0	0	0	0	d__Bacteria; p__Proteobacteria; c__Gammaproteobacteria; o__Enterobacterales; f__Enterobacteriaceae; g__Klebsiella; s__Klebsiella pneumoniae
ASV_2465	0	16	20	14	0	0	0	462	267	54	0	33	0	17	0	0	0	0	0	9	0	0	0	0	0	0	0	0	d__Bacteria; p__Firmicutes; c__Clostridia; o__Clostridiales; f__Lachnospiraceae; g__unclassified; s__unclassified
ASV_3333	0	41	0	0	121	56	49	0	0	0	0	0	0	0	0	0	0	0	0	0	19	390	235	16	37	25	0	16	d__Bacteria; p__Firmicutes; c__Clostridia; o__Clostridiales; f__Lachnospiraceae; g__unclassified; s__unclassified
ASV_6271	0	0	0	0	366	218	108	51	58	53	0	8	0	0	0	22	0	0	0	0	0	0	0	0	0	0	0	0	d__Bacteria; p__Firmicutes; c__Clostridia; o__Clostridiales; f__Lachnospiraceae; g__unclassified; s__unclassified
ASV_2406	0	0	34	324	47	25	0	0	0	24	0	69	24	26	15	155	182	0	10	6	0	0	0	0	6	0	0	0	d__Bacteria; p__Firmicutes; c__Clostridia; o__Clostridiales; f__Lachnospiraceae; g__unclassified; s__unclassified
ASV_1016	0	0	0	88	12	0	0	0	638	70	31	0	0	0	0	0	0	0	44	0	0	0	0	0	0	0	0	0	d__Bacteria; p__Proteobacteria; c__Gammaproteobacteria; o__Enterobacterales; f__Enterobacteriaceae; g__Citrobacter; s__unclassified
ASV_477	0	0	0	0	0	0	0	0	0	0	0	563	163	93	0	0	60	0	0	0	0	0	0	0	0	0	0	0	d__Bacteria; p__Proteobacteria; c__Gammaproteobacteria; o__Enterobacterales; f__Enterobacteriaceae; g__Escherichia; s__Escherichia coli
ASV_6184	48	50	0	0	11	0	714	0	0	0	0	48	0	0	0	12	0	0	0	0	0	0	0	0	0	12	0	0	d__Bacteria; p__Proteobacteria; c__Gammaproteobacteria; o__Pseudomonadales; f__Moraxellaceae; g__Acinetobacter; s__Acinetobacter baumannii
ASV_6173	0	56	18	44	253	232	67	36	76	74	0	0	0	0	0	0	0	0	0	0	0	0	0	0	0	0	0	0	d__Bacteria; p__Firmicutes; c__Clostridia; o__Clostridiales; f__Lachnospiraceae; g__unclassified; s__unclassified
ASV_1424	0	0	13	54	0	0	0	305	212	92	7	0	0	13	0	76	61	16	0	0	0	0	0	0	0	0	0	0	d__Bacteria; p__Firmicutes; c__Clostridia; o__Clostridiales; f__Lachnospiraceae; g__unclassified; s__unclassified
ASV_126	0	7	16	81	142	137	32	27	45	33	0	0	0	0	9	7	0	0	0	0	0	151	106	64	18	10	0	0	d__Bacteria; p__Bacteroidetes; c__Bacteroidia; o__Bacteroidales; f__Rikenellaceae; g__Alistipes; s__unclassified
ASV_2561	171	0	0	92	0	0	0	0	0	0	557	0	0	0	0	0	0	0	0	0	0	0	0	0	0	0	0	0	d__Bacteria; p__Proteobacteria; c__Gammaproteobacteria; o__Enterobacterales; f__Enterobacteriaceae; g__Klebsiella; s__Klebsiella pneumoniae
ASV_2962	0	338	88	50	0	26	0	144	131	118	0	0	8	21	0	0	19	0	0	0	0	0	0	0	0	0	0	0	d__Bacteria; p__Firmicutes; c__Clostridia; o__Clostridiales; f__Lachnospiraceae; g__unclassified; s__unclassified
ASV_2860	56	29	0	12	63	114	56	148	101	26	0	0	4	9	0	19	23	3	7	0	0	51	86	9	24	0	0	0	d__Bacteria; p__Firmicutes; c__Clostridia; o__Clostridiales; f__Ruminococcaceae; g__Flavonifractor; s__unclassified
ASV_7017	55	52	79	181	27	29	161	34	42	154	0	0	0	0	0	0	0	0	0	0	0	0	0	0	17	0	0	0	d__Bacteria; p__Firmicutes; c__Erysipelotrichia; o__Erysipelotrichales; f__Erysipelotrichaceae; g__Erysipelatoclostridium; s__Erysipelatoclostridium ramosum
ASV_6669	41	0	0	0	190	107	0	0	0	38	0	14	0	0	0	0	0	0	0	0	0	218	166	69	0	0	20	0	d__Bacteria; p__Bacteroidetes; c__Bacteroidia; o__Bacteroidales; f__Muribaculaceae; g__Muribaculum; s__unclassified
ASV_5139	0	0	43	36	12	79	18	7	19	38	0	13	0	0	0	253	355	23	0	0	0	0	0	0	0	0	0	0	d__Bacteria; p__Firmicutes; c__Clostridia; o__Clostridiales; f__Lachnospiraceae; g__unclassified; s__unclassified
ASV_2124	0	0	0	0	0	0	0	0	16	0	0	15	6	12	38	233	596	0	0	0	0	0	0	0	0	0	0	0	d__Bacteria; p__Firmicutes; c__Clostridia; o__Clostridiales; f__Lachnospiraceae; g__Lachnoclostridium; s__unclassified
ASV_2039	0	13	0	44	177	258	83	45	35	52	6	0	0	19	9	0	25	0	17	0	0	0	0	0	0	0	0	0	d__Bacteria; p__Firmicutes; c__Clostridia; o__Clostridiales; f__Lachnospiraceae; g__unclassified; s__unclassified
ASV_5847	0	12	0	12	93	53	0	16	0	0	0	207	50	41	38	28	92	14	0	0	0	69	79	0	0	55	19	58	d__Bacteria; p__Firmicutes; c__Clostridia; o__Clostridiales; f__Ruminococcaceae; g__unclassified; s__unclassified
ASV_5876	47	43	71	45	0	26	10	26	19	4	0	19	8	10	0	45	3	0	0	4	0	175	252	61	23	11	5	72	d__Bacteria; p__Firmicutes; c__Erysipelotrichia; o__Erysipelotrichales; f__Erysipelotrichaceae; g__unclassified; s__unclassified
ASV_3986	0	0	0	0	120	98	28	0	18	46	0	0	0	0	0	0	0	0	0	0	0	175	241	76	0	29	17	30	d__Bacteria; p__Bacteroidetes; c__Bacteroidia; o__Bacteroidales; f__unclassified; g__unclassified; s__unclassified
ASV_2789	0	0	0	47	0	0	0	0	0	0	0	409	199	27	36	10	15	0	11	0	0	0	0	0	0	0	0	0	d__Bacteria; p__Firmicutes; c__Clostridia; o__Clostridiales; f__Ruminococcaceae; g__unclassified; s__unclassified
ASV_5029	50	279	0	0	0	0	0	0	0	48	0	0	0	0	0	0	0	0	285	0	356	0	91	0	502	362	361	0	Unassigned
ASV_1094	0	87	0	54	127	103	59	48	42	42	0	35	19	21	20	33	28	0	10	0	0	26	24	0	0	0	0	27	d__Bacteria; p__Firmicutes; c__Clostridia; o__Clostridiales; f__Lachnospiraceae; g__unclassified; s__unclassified
ASV_7388	45	0	0	18	83	28	0	151	122	29	0	0	7	30	11	12	22	0	0	4	0	70	100	52	4	25	14	0	d__Bacteria; p__Bacteroidetes; c__Bacteroidia; o__Bacteroidales; f__Odoribacteraceae; g__Odoribacter; s__unclassified
ASV_952	0	0	62	64	0	28	0	26	7	0	0	138	35	0	0	0	0	0	0	0	0	136	112	382	36	7	0	23	d__Bacteria; p__Bacteroidetes; c__Bacteroidia; o__Bacteroidales; f__Bacteroidaceae; g__Bacteroides; s__unclassified
ASV_7304	0	0	0	0	0	0	0	0	215	0	0	0	458	0	0	0	0	0	0	0	111	0	0	0	0	0	27	0	d__Bacteria; p__Actinobacteria; c__unclassified; o__Micrococcales; f__Micrococcaceae; g__Citricoccus; s__unclassified
ASV_1507	0	63	0	27	331	194	0	39	0	89	0	0	0	0	13	0	0	0	0	0	0	0	0	0	0	0	10	0	d__Bacteria; p__Firmicutes; c__Clostridia; o__Clostridiales; f__Lachnospiraceae; g__unclassified; s__unclassified
ASV_4187	0	65	16	113	36	8	0	7	32	12	0	0	0	37	10	20	7	0	4	0	0	200	182	15	17	29	0	0	d__Bacteria; p__Bacteroidetes; c__Bacteroidia; o__Bacteroidales; f__Muribaculaceae; g__Muribaculum; s__unclassified
ASV_6549	0	16	106	27	232	262	25	0	50	45	0	0	0	0	0	0	0	0	0	0	0	0	0	0	21	0	0	0	d__Bacteria; p__Firmicutes; c__Clostridia; o__Clostridiales; f__Lachnospiraceae; g__unclassified; s__unclassified
ASV_1345	26	43	28	22	173	177	71	26	24	18	0	0	0	14	0	105	0	16	0	0	5	0	0	0	11	0	19	0	d__Bacteria; p__Firmicutes; c__Clostridia; o__Clostridiales; f__Lachnospiraceae; g__Lachnoclostridium; s__unclassified
ASV_4916	29	83	58	9	11	86	0	15	19	0	0	0	0	32	67	38	0	110	38	0	176	0	41	4	55	149	44	28	Unassigned
ASV_2557	0	0	0	0	309	194	98	61	0	56	0	0	0	0	0	0	0	0	0	0	0	0	0	0	0	0	0	0	d__Bacteria; p__Firmicutes; c__Clostridia; o__Clostridiales; f__Lachnospiraceae; g__Anaerostipes; s__Anaerostipes sp.
ASV_4282	20	0	0	0	0	0	0	0	0	0	0	0	0	0	0	0	0	0	0	0	0	396	289	14	31	0	0	0	d__Bacteria; p__Firmicutes; c__Clostridia; o__Clostridiales; f__Ruminococcaceae; g__unclassified; s__unclassified
ASV_2994	109	16	80	13	98	107	42	69	36	38	0	30	8	9	4	31	31	0	15	0	0	0	0	62	0	12	22	0	d__Bacteria; p__Firmicutes; c__Clostridia; o__Clostridiales; f__Ruminococcaceae; g__Anaerotruncus; s__unclassified
ASV_1479	0	44	0	0	14	0	0	218	114	76	0	28	28	0	16	67	150	0	0	0	0	12	0	0	0	0	0	0	d__Bacteria; p__Firmicutes; c__Clostridia; o__Clostridiales; f__Lachnospiraceae; g__Lachnoclostridium; s__unclassified
ASV_5012	0	96	30	0	0	0	0	0	0	0	0	0	0	10	8	0	0	0	0	8	0	177	364	17	0	93	0	0	d__Bacteria; p__Bacteroidetes; c__Bacteroidia; o__Bacteroidales; f__Bacteroidaceae; g__Bacteroides; s__unclassified
ASV_3506	26	62	78	5	16	55	15	8	21	23	0	0	9	30	58	0	154	91	34	0	112	0	33	0	67	53	58	53	Unassigned
ASV_118	0	0	0	0	0	0	0	0	0	0	0	374	129	64	79	0	49	0	0	0	0	0	0	0	0	0	0	0	d__Bacteria; p__Bacteroidetes; c__Bacteroidia; o__Bacteroidales; f__unclassified; g__unclassified; s__unclassified
ASV_7341	69	41	0	47	96	79	4	30	63	30	0	6	9	22	0	42	5	6	17	0	0	55	78	0	10	9	0	0	d__Bacteria; p__Bacteroidetes; c__Bacteroidia; o__Bacteroidales; f__Muribaculaceae; g__Muribaculum; s__unclassified
ASV_3650	47	76	94	9	10	52	7	12	31	25	0	0	21	32	34	55	116	33	44	0	94	2	18	6	52	67	22	43	Unassigned
ASV_1422	17	16	0	0	30	44	0	22	9	33	0	0	0	0	0	0	0	0	0	0	0	240	257	52	0	0	0	0	d__Bacteria; p__Bacteroidetes; c__Bacteroidia; o__Bacteroidales; f__Muribaculaceae; g__Muribaculum; s__unclassified
ASV_705	29	76	59	24	27	41	272	95	24	44	0	0	16	0	0	0	8	0	0	0	0	0	0	0	0	0	0	0	d__Bacteria; p__Proteobacteria; c__Epsilonproteobacteria; o__Campylobacterales; f__Helicobacteraceae; g__Helicobacter; s__unclassified
ASV_5622	30	51	31	102	60	32	25	62	59	30	9	83	23	15	13	45	15	4	4	0	0	12	0	0	0	8	8	0	d__Bacteria; p__Bacteroidetes; c__Bacteroidia; o__Bacteroidales; f__Muribaculaceae; g__Muribaculum; s__unclassified
ASV_2898	0	88	0	31	44	36	97	67	0	0	0	0	0	0	124	0	20	105	0	0	171	0	0	0	196	171	0	69	Unassigned
ASV_7701	0	25	21	8	299	76	46	14	0	60	0	0	14	36	41	11	12	2	0	0	0	0	0	0	5	26	0	0	d__Bacteria; p__Firmicutes; c__Clostridia; o__Clostridiales; f__Ruminococcaceae; g__Ruminococcus; s__unclassified
ASV_381	30	158	8	0	46	76	3	0	0	26	0	0	0	0	0	0	0	6	0	0	68	79	231	0	66	104	0	0	d__Bacteria; p__Firmicutes; c__Clostridia; o__Clostridiales; f__unclassified; g__unclassified; s__unclassified
ASV_916	0	0	0	0	0	0	0	0	0	0	0	0	0	0	0	0	494	0	263	0	0	0	0	0	0	0	0	0	Unassigned
ASV_1647	23	75	0	5	12	17	155	0	30	0	0	0	0	0	0	20	10	308	6	0	26	0	0	0	14	749	49	0	d__Bacteria; p__Proteobacteria; c__Betaproteobacteria; o__Burkholderiales; f__Oxalobacteraceae; g__Massilia; s__unclassified
ASV_7489	45	92	0	16	143	232	0	0	49	32	0	0	0	0	0	53	0	0	0	0	0	0	0	0	0	29	0	0	d__Bacteria; p__Firmicutes; c__Clostridia; o__Clostridiales; f__Lachnospiraceae; g__unclassified; s__unclassified
ASV_6161	0	0	0	0	0	0	104	0	0	32	0	0	0	0	120	0	0	106	121	0	296	0	0	22	223	176	199	0	Unassigned
ASV_4511	0	12	9	0	0	0	0	341	195	62	0	0	0	0	0	0	17	0	0	0	0	0	0	0	0	0	0	0	d__Bacteria; p__Firmicutes; c__Clostridia; o__Clostridiales; f__Lachnospiraceae; g__unclassified; s__unclassified
ASV_7890	0	99	165	17	0	34	17	18	17	58	21	0	19	16	30	46	53	40	31	0	40	0	6	0	85	74	35	0	d__Bacteria; p__Proteobacteria; c__Betaproteobacteria; o__Burkholderiales; f__Comamonadaceae; g__Comamonas; s__unclassified
ASV_6587	0	17	111	12	73	34	33	47	23	49	19	22	67	31	24	41	4	6	0	12	0	0	0	61	35	7	21	60	d__Bacteria; p__Firmicutes; c__Bacilli; o__Lactobacillales; f__Aerococcaceae; g__Aerococcus; s__unclassified
ASV_1821	0	45	0	53	0	0	0	0	21	0	0	0	0	4	0	0	14	0	39	0	0	158	296	0	43	6	0	0	d__Bacteria; p__Bacteroidetes; c__Bacteroidia; o__Bacteroidales; f__Rikenellaceae; g__Alistipes; s__unclassified
ASV_1672	0	0	0	0	0	0	0	0	123	0	0	0	444	0	0	0	0	0	0	0	80	0	0	0	0	0	0	0	d__Bacteria; p__Actinobacteria; c__unclassified; o__Micrococcales; f__Micrococcaceae; g__Citricoccus; s__unclassified
ASV_4379	0	171	86	0	0	0	74	41	37	0	0	0	0	0	0	0	0	84	114	0	157	0	0	0	217	114	130	0	Unassigned
ASV_547	45	0	79	0	7	0	0	0	0	0	0	0	0	0	0	0	0	0	0	0	831	56	0	0	0	285	108	120	d__Bacteria; p__Proteobacteria; c__Gammaproteobacteria; o__Enterobacterales; f__Enterobacteriaceae; g__unclassified; s__unclassified
ASV_2568	0	67	45	17	33	33	26	55	8	62	7	0	22	24	16	25	114	21	40	17	19	2	0	0	21	41	106	103	d__Bacteria; p__Proteobacteria; c__Gammaproteobacteria; o__Vibrionales; f__Vibrionaceae; g__Vibrio; s__unclassified
ASV_4322	0	0	8	40	12	0	14	0	30	17	0	207	90	13	12	10	30	6	0	0	0	0	11	293	0	0	0	0	d__Bacteria; p__Bacteroidetes; c__Bacteroidia; o__Bacteroidales; f__Muribaculaceae; g__Muribaculum; s__unclassified
ASV_245	0	65	9	18	87	62	20	0	36	0	0	0	0	0	8	46	56	0	0	0	0	108	112	0	14	8	38	22	d__Bacteria; p__Firmicutes; c__Clostridia; o__Clostridiales; f__Lachnospiraceae; g__unclassified; s__unclassified
ASV_369	0	0	0	0	0	0	0	238	200	37	0	43	0	18	0	18	0	5	15	13	0	0	4	0	0	0	0	0	d__Bacteria; p__Firmicutes; c__Clostridia; o__Clostridiales; f__Lachnospiraceae; g__Roseburia; s__Roseburia sp.
ASV_5636	0	43	20	0	15	19	0	0	12	6	0	0	4	32	57	0	176	46	44	0	246	0	9	0	53	35	32	0	Unassigned
ASV_1228	0	81	47	12	13	10	22	27	20	19	0	17	0	0	0	58	104	107	17	0	102	0	26	0	52	28	0	0	d__Bacteria; p__Proteobacteria; c__Gammaproteobacteria; o__Pseudomonadales; f__Moraxellaceae; g__Acinetobacter; s__unclassified
ASV_577	0	47	0	28	62	0	32	58	26	0	0	13	0	0	0	210	15	0	0	0	0	35	37	85	13	0	0	0	d__Bacteria; p__Actinobacteria; c__Coriobacteriia; o__Eggerthellales; f__Eggerthellaceae; g__Eggerthella; s__unclassified
ASV_2778	0	0	56	385	44	2	0	4	0	0	0	0	5	7	0	43	57	0	0	0	0	0	0	0	0	0	0	0	d__Bacteria; p__Bacteroidetes; c__Bacteroidia; o__Bacteroidales; f__Prevotellaceae; g__Prevotella; s__unclassified
ASV_5848	0	102	111	0	20	21	0	13	35	63	0	0	28	25	32	26	63	43	32	0	62	0	0	0	76	74	0	50	d__Bacteria; p__Proteobacteria; c__Gammaproteobacteria; o__Pseudomonadales; f__Pseudomonadaceae; g__Pseudomonas; s__unclassified
ASV_4055	0	0	0	0	0	0	0	290	174	78	0	0	0	0	0	0	18	0	0	12	0	0	0	0	0	21	0	0	d__Bacteria; p__Firmicutes; c__Clostridia; o__Clostridiales; f__Lachnospiraceae; g__unclassified; s__unclassified
ASV_1719	0	69	10	8	0	0	0	0	0	21	0	0	8	0	0	0	0	0	0	0	692	26	87	0	45	279	124	0	d__Bacteria; p__Proteobacteria; c__Gammaproteobacteria; o__Enterobacterales; f__Enterobacteriaceae; g__unclassified; s__unclassified
ASV_6678	0	23	20	161	0	0	0	73	103	167	0	11	0	0	28	0	0	0	0	0	0	0	0	0	5	11	0	0	d__Bacteria; p__Firmicutes; c__Clostridia; o__Clostridiales; f__Lachnospiraceae; g__unclassified; s__unclassified
ASV_4661	0	0	0	0	214	177	49	58	0	54	0	0	0	0	0	13	0	0	0	0	0	0	0	0	0	0	0	0	d__Bacteria; p__Firmicutes; c__Clostridia; o__Clostridiales; f__Ruminococcaceae; g__Flavonifractor; s__unclassified
ASV_3827	0	46	12	18	0	13	0	50	20	14	0	0	0	0	0	0	6	0	0	0	0	163	225	0	38	17	4	0	d__Bacteria; p__Bacteroidetes; c__Bacteroidia; o__Bacteroidales; f__Porphyromonadaceae; g__unclassified; s__unclassified
ASV_5820	0	5	0	43	0	19	0	0	0	0	0	12	0	0	0	15	56	0	0	0	0	153	261	46	32	42	23	0	d__Bacteria; p__Firmicutes; c__Clostridia; o__Clostridiales; f__Lachnospiraceae; g__unclassified; s__unclassified
ASV_1373	0	9	0	54	0	9	0	43	110	0	0	38	0	23	9	74	13	0	20	0	0	124	41	30	19	0	0	0	d__Bacteria; p__Actinobacteria; c__Coriobacteriia; o__Eggerthellales; f__Eggerthellaceae; g__unclassified; s__unclassified
ASV_2532	0	0	0	11	0	0	0	0	0	9	0	179	74	46	22	36	119	26	62	0	0	0	0	0	0	0	0	0	d__Bacteria; p__Bacteroidetes; c__Bacteroidia; o__Bacteroidales; f__Bacteroidaceae; g__Bacteroides; s__Bacteroides eggerthii
ASV_5527	170	43	57	38	38	0	19	0	66	0	0	0	0	0	0	0	0	0	0	0	48	38	57	28	0	78	212	529	d__Bacteria; p__Firmicutes; c__Bacilli; o__Lactobacillales; f__Enterococcaceae; g__Enterococcus; s__unclassified
ASV_6475	414	62	37	0	0	39	0	0	0	0	0	0	0	0	0	0	0	0	0	0	0	0	0	0	0	0	0	0	d__Bacteria; p__Proteobacteria; c__Gammaproteobacteria; o__Enterobacterales; f__Enterobacteriaceae; g__Klebsiella; s__Klebsiella pneumoniae
ASV_1954	0	0	0	0	26	0	0	28	0	12	0	224	28	0	0	0	49	0	0	0	0	0	58	371	0	0	0	0	d__Bacteria; p__Bacteroidetes; c__Bacteroidia; o__Bacteroidales; f__Tannerellaceae; g__Parabacteroides; s__unclassified
ASV_945	0	0	0	60	0	0	0	0	0	0	0	302	36	0	30	0	55	26	0	4	0	16	22	0	0	0	0	0	d__Bacteria; p__Bacteroidetes; c__Bacteroidia; o__Bacteroidales; f__Muribaculaceae; g__Muribaculum; s__unclassified
ASV_3574	0	0	0	13	170	96	22	11	38	40	0	0	0	20	0	0	0	0	0	0	0	48	92	0	0	0	0	0	d__Bacteria; p__Firmicutes; c__Clostridia; o__Clostridiales; f__Oscillospiraceae; g__Oscillibacter; s__unclassified
ASV_3201	0	22	26	0	216	169	0	0	51	72	0	0	0	0	0	0	0	0	0	0	0	0	0	0	0	0	0	0	d__Bacteria; p__Firmicutes; c__Clostridia; o__Clostridiales; f__Ruminococcaceae; g__Flavonifractor; s__unclassified
ASV_645	0	95	109	49	0	183	0	54	0	0	0	0	0	0	0	0	25	0	0	0	0	0	0	65	0	73	47	67	Unassigned
ASV_7785	0	0	0	0	0	0	0	0	0	0	0	0	0	71	0	256	48	0	98	73	0	0	0	0	0	104	0	49	d__Bacteria; p__Firmicutes; c__Bacilli; o__Bacillales; f__Staphylococcaceae; g__Staphylococcus; s__Staphylococcus saprophyticus
ASV_905	0	5	0	0	0	0	0	148	95	37	0	104	16	24	5	0	96	4	17	6	0	8	0	0	0	12	0	18	d__Bacteria; p__Firmicutes; c__Clostridia; o__Clostridiales; f__unclassified; g__unclassified; s__unclassified
ASV_7177	0	0	0	0	0	0	0	0	267	16	0	0	109	0	14	0	0	34	97	0	0	0	0	0	631	32	0	17	d__Bacteria; p__Proteobacteria; c__Alphaproteobacteria; o__Caulobacterales; f__Caulobacteraceae; g__Brevundimonas; s__unclassified
ASV_3982	0	0	0	12	225	97	30	9	22	23	0	35	0	0	0	0	0	10	0	0	0	27	42	11	0	0	0	0	d__Bacteria; p__Firmicutes; c__Clostridia; o__Clostridiales; f__Ruminococcaceae; g__unclassified; s__unclassified
ASV_1242	0	0	20	87	20	0	0	31	0	0	0	253	39	38	0	0	46	0	0	0	0	0	0	0	0	0	0	0	d__Bacteria; p__Bacteroidetes; c__Bacteroidia; o__Bacteroidales; f__Muribaculaceae; g__Muribaculum; s__unclassified
ASV_5118	0	200	54	0	51	0	0	0	8	18	0	0	0	10	10	34	31	8	0	0	0	78	101	0	26	22	14	49	d__Bacteria; p__Firmicutes; c__Clostridia; o__Clostridiales; f__Lachnospiraceae; g__Lachnoclostridium; s__unclassified
ASV_2225	0	26	79	20	0	7	0	0	9	17	0	84	26	58	0	89	94	34	20	0	0	0	10	0	0	0	0	0	d__Bacteria; p__Bacteroidetes; c__Bacteroidia; o__Bacteroidales; f__Prevotellaceae; g__Alloprevotella; s__unclassified
ASV_6741	0	0	0	94	27	0	0	0	19	16	0	19	0	34	15	103	204	24	28	0	0	0	0	0	0	0	0	0	d__Bacteria; p__Firmicutes; c__Clostridia; o__Clostridiales; f__Lachnospiraceae; g__Lachnoclostridium; s__unclassified
ASV_3235	0	27	31	24	151	159	29	36	27	57	0	0	3	0	0	0	0	0	0	0	0	0	0	0	0	0	0	0	d__Bacteria; p__Firmicutes; c__Clostridia; o__Clostridiales; f__Lachnospiraceae; g__unclassified; s__unclassified
ASV_6279	0	0	0	113	15	19	0	8	56	4	0	200	40	26	14	0	3	10	12	0	0	0	0	0	0	0	0	0	d__Bacteria; p__Bacteroidetes; c__Bacteroidia; o__Bacteroidales; f__unclassified; g__unclassified; s__unclassified
ASV_4638	0	0	0	44	0	0	0	24	33	0	0	203	120	21	9	7	44	0	0	0	0	17	0	0	0	0	0	0	d__Bacteria; p__Firmicutes; c__Clostridia; o__Clostridiales; f__Ruminococcaceae; g__unclassified; s__unclassified
ASV_4488	0	27	9	0	206	62	47	26	5	23	0	0	4	0	5	0	0	0	0	0	0	73	20	0	15	0	0	0	d__Bacteria; p__Firmicutes; c__Erysipelotrichia; o__Erysipelotrichales; f__Erysipelotrichaceae; g__unclassified; s__unclassified
ASV_2626	0	0	0	0	98	44	44	0	36	0	0	0	0	0	0	0	0	0	0	0	0	134	151	0	0	0	0	15	d__Bacteria; p__Bacteroidetes; c__Bacteroidia; o__Bacteroidales; f__Bacteroidaceae; g__Bacteroides; s__Bacteroides caecimuris
ASV_3158	17	0	0	44	0	0	0	0	17	0	0	117	27	0	0	0	0	0	0	0	0	144	139	0	0	19	0	0	d__Bacteria; p__Bacteroidetes; c__Bacteroidia; o__Bacteroidales; f__Bacteroidaceae; g__Bacteroides; s__unclassified
ASV_75	0	13	28	0	103	63	27	51	33	9	0	83	17	16	14	0	24	0	0	6	0	0	25	0	0	0	0	0	d__Bacteria; p__Firmicutes; c__Clostridia; o__Clostridiales; f__Ruminococcaceae; g__unclassified; s__unclassified
ASV_1020	0	0	0	6	46	0	0	11	0	0	0	0	0	0	0	20	0	0	0	0	0	205	182	75	4	5	0	0	d__Bacteria; p__Bacteroidetes; c__Bacteroidia; o__Bacteroidales; f__unclassified; g__unclassified; s__unclassified
ASV_4212	0	0	20	17	21	21	0	0	0	0	0	0	0	0	0	49	0	0	0	0	0	194	161	78	18	40	0	13	d__Bacteria; p__Actinobacteria; c__Coriobacteriia; o__Eggerthellales; f__Eggerthellaceae; g__Eggerthella; s__unclassified
ASV_3226	0	37	17	4	7	42	4	4	13	9	0	0	0	21	45	48	61	92	31	0	128	0	3	0	39	38	29	41	Unassigned
ASV_6783	0	0	32	41	24	52	0	33	51	0	0	96	38	47	7	10	78	0	0	0	0	8	0	0	0	0	0	0	d__Bacteria; p__Bacteroidetes; c__Bacteroidia; o__Bacteroidales; f__Muribaculaceae; g__Muribaculum; s__unclassified
ASV_5342	0	0	0	0	38	52	23	0	0	0	0	17	0	0	0	0	5	0	0	0	0	173	183	0	41	33	6	10	d__Bacteria; p__Bacteroidetes; c__Bacteroidia; o__Bacteroidales; f__Muribaculaceae; g__Muribaculum; s__unclassified
ASV_4268	8	65	35	0	0	31	7	0	14	33	0	0	0	28	46	0	98	76	13	0	88	0	15	0	49	42	48	0	Unassigned
ASV_7556	0	0	0	294	16	16	6	46	25	9	0	0	0	0	0	8	38	0	0	0	0	22	17	0	0	0	0	0	d__Bacteria; p__Firmicutes; c__Clostridia; o__Clostridiales; f__Ruminococcaceae; g__Ruminococcus; s__unclassified
ASV_3212	0	21	0	12	0	0	0	166	107	42	0	0	0	23	0	72	29	0	19	0	0	0	0	0	0	0	0	0	d__Bacteria; p__Firmicutes; c__Clostridia; o__Clostridiales; f__Lachnospiraceae; g__unclassified; s__unclassified
ASV_5185	0	0	0	51	31	51	0	0	25	0	0	32	22	0	0	0	0	0	0	0	0	102	151	32	0	0	0	0	d__Bacteria; p__Bacteroidetes; c__Bacteroidia; o__Bacteroidales; f__Muribaculaceae; g__Muribaculum; s__Muribaculum intestinale
ASV_7907	4	47	48	12	14	20	20	23	16	21	2	0	5	17	35	17	60	55	38	0	99	0	22	3	54	58	44	23	Unassigned
ASV_6351	31	36	20	0	8	12	5	6	11	11	8	0	18	7	41	15	53	8	167	0	30	0	21	42	55	61	19	31	Unassigned
ASV_4241	0	0	38	18	58	27	66	29	20	31	0	0	0	0	0	0	0	0	0	0	0	104	94	0	11	0	0	0	d__Bacteria; p__Firmicutes; c__Clostridia; o__Clostridiales; f__Lachnospiraceae; g__unclassified; s__unclassified
ASV_2803	0	95	0	0	96	71	0	20	25	21	0	0	0	0	0	0	0	0	0	0	0	107	79	0	16	0	0	0	d__Bacteria; p__Firmicutes; c__Clostridia; o__Clostridiales; f__Lachnospiraceae; g__unclassified; s__unclassified
ASV_311	5	66	43	0	0	39	0	11	8	38	0	0	0	14	42	26	33	45	35	3	130	0	9	0	94	37	18	4	Unassigned
ASV_6406	0	13	0	16	109	203	27	19	41	23	0	5	4	0	0	0	9	0	0	0	0	4	0	0	14	0	7	0	d__Bacteria; p__Tenericutes; c__Mollicutes; o__Anaeroplasmatales; f__Anaeroplasmataceae; g__Anaeroplasma; s__unclassified
ASV_2728	69	22	46	70	9	0	0	12	0	0	0	80	35	0	26	0	7	0	85	9	0	0	7	8	7	38	0	40	d__Bacteria; p__Bacteroidetes; c__Bacteroidia; o__Bacteroidales; f__Bacteroidaceae; g__Bacteroides; s__unclassified
ASV_3718	0	0	0	43	150	10	22	11	9	16	0	20	18	7	0	28	8	0	31	0	0	85	5	0	0	0	0	0	d__Bacteria; p__Actinobacteria; c__Coriobacteriia; o__Eggerthellales; f__Eggerthellaceae; g__unclassified; s__unclassified
ASV_3453	0	71	0	13	24	25	0	0	0	0	0	0	20	0	0	0	0	0	0	0	0	134	161	112	0	27	0	0	d__Bacteria; p__Bacteroidetes; c__Bacteroidia; o__Bacteroidales; f__Muribaculaceae; g__Muribaculum; s__unclassified
ASV_2566	0	19	9	95	11	0	0	86	30	0	0	0	0	0	26	56	159	15	0	0	0	0	0	0	0	0	0	0	d__Bacteria; p__Firmicutes; c__Clostridia; o__Clostridiales; f__unclassified; g__unclassified; s__unclassified
ASV_2327	0	0	38	0	0	24	0	12	38	0	10	0	10	24	15	130	129	11	28	14	0	10	14	0	0	0	0	0	d__Bacteria; p__Firmicutes; c__Clostridia; o__Clostridiales; f__Lachnospiraceae; g__unclassified; s__unclassified
ASV_982	44	0	70	19	141	47	0	24	83	41	0	0	0	0	0	0	13	0	0	0	0	0	0	0	0	0	12	0	d__Bacteria; p__Firmicutes; c__Clostridia; o__Clostridiales; f__Ruminococcaceae; g__unclassified; s__unclassified
ASV_4859	0	0	0	0	0	0	0	229	102	29	0	61	0	0	0	0	29	0	0	0	0	0	0	0	0	0	0	0	d__Bacteria; p__Firmicutes; c__Clostridia; o__Clostridiales; f__Lachnospiraceae; g__unclassified; s__unclassified
ASV_750	34	18	13	0	50	62	0	0	12	0	0	10	0	0	0	0	0	0	0	0	0	98	133	32	46	0	0	0	d__Bacteria; p__Firmicutes; c__Clostridia; o__Clostridiales; f__Lachnospiraceae; g__unclassified; s__unclassified
ASV_6408	0	0	0	0	0	0	0	75	60	23	0	0	0	0	11	34	135	0	16	0	0	121	0	0	0	0	6	0	d__Bacteria; p__Firmicutes; c__Clostridia; o__Clostridiales; f__Lachnospiraceae; g__unclassified; s__unclassified
ASV_1631	0	0	0	0	0	0	0	0	0	0	0	218	87	38	42	0	61	7	0	0	0	0	0	0	0	0	0	0	d__Bacteria; p__Bacteroidetes; c__Bacteroidia; o__Bacteroidales; f__unclassified; g__unclassified; s__unclassified
ASV_4092	0	58	0	0	23	22	30	0	0	0	0	132	89	25	0	49	0	0	23	0	0	0	0	0	0	0	0	0	d__Bacteria; p__Actinobacteria; c__Coriobacteriia; o__Eggerthellales; f__Eggerthellaceae; g__unclassified; s__unclassified
ASV_2393	39	10	24	0	11	16	0	0	3	10	4	0	9	25	72	7	54	19	100	0	70	2	8	15	111	39	20	3	Unassigned
ASV_1701	0	0	0	0	107	114	0	35	0	41	0	0	0	0	0	0	43	0	0	0	0	38	45	41	0	0	0	0	d__Bacteria; p__Firmicutes; c__Clostridia; o__Clostridiales; f__Oscillospiraceae; g__Oscillibacter; s__unclassified
ASV_4809	0	0	0	0	0	0	0	0	0	0	0	40	0	11	272	55	18	30	0	0	0	0	0	0	0	0	0	0	d__Bacteria; p__Firmicutes; c__Clostridia; o__Clostridiales; f__Lachnospiraceae; g__Kineothrix; s__Kineothrix alysoides
ASV_1546	37	0	0	9	142	69	39	11	55	8	0	0	0	6	0	0	11	6	0	0	0	32	0	0	15	0	0	0	d__Bacteria; p__Firmicutes; c__Clostridia; o__Clostridiales; f__Ruminococcaceae; g__unclassified; s__unclassified
ASV_5893	47	29	43	22	9	18	18	31	11	24	0	96	37	9	4	0	46	0	5	0	0	0	0	0	0	0	0	46	d__Bacteria; p__Proteobacteria; c__Betaproteobacteria; o__Burkholderiales; f__Comamonadaceae; g__unclassified; s__unclassified
ASV_85	0	14	10	11	97	37	55	0	10	20	0	51	0	0	5	22	0	0	0	0	0	88	0	0	0	0	45	0	d__Bacteria; p__Firmicutes; c__Clostridia; o__Clostridiales; f__unclassified; g__unclassified; s__unclassified
ASV_5807	0	32	0	23	16	10	0	0	8	202	0	0	0	0	0	0	0	0	0	0	0	49	85	0	13	15	19	0	d__Bacteria; p__Bacteroidetes; c__Bacteroidia; o__Bacteroidales; f__Bacteroidaceae; g__Bacteroides; s__Bacteroides thetaiotaomicron
ASV_7587	0	0	21	0	166	96	25	0	57	41	0	0	0	0	0	0	18	0	0	0	0	0	0	0	23	0	0	0	d__Bacteria; p__Bacteroidetes; c__Bacteroidia; o__Bacteroidales; f__Rikenellaceae; g__Alistipes; s__unclassified
ASV_187	0	0	0	102	90	39	29	45	14	19	0	0	15	0	0	0	18	0	0	0	0	26	18	7	0	0	0	0	d__Bacteria; p__Bacteroidetes; c__Bacteroidia; o__Bacteroidales; f__Muribaculaceae; g__Muribaculum; s__unclassified
ASV_6085	139	0	0	8	15	0	88	20	24	57	0	0	16	19	9	0	0	4	9	0	0	0	4	0	29	55	19	39	d__Bacteria; p__Proteobacteria; c__Gammaproteobacteria; o__Pseudomonadales; f__Pseudomonadaceae; g__Pseudomonas; s__Pseudomonas sp.
ASV_279	5	14	26	7	7	10	3	9	9	8	2	0	0	11	89	17	76	48	36	2	41	5	5	26	70	54	60	4	Unassigned
ASV_3734	0	0	0	0	149	214	45	0	0	0	0	0	0	0	0	0	0	0	0	0	0	0	0	0	0	0	0	0	d__Bacteria; p__Firmicutes; c__Clostridia; o__Clostridiales; f__unclassified; g__unclassified; s__unclassified
ASV_3911	2	41	32	0	0	25	0	11	14	30	0	0	2	39	29	22	59	57	10	3	53	0	13	14	26	38	4	5	Unassigned
ASV_2577	3	18	0	0	22	45	0	21	23	0	3	3	0	0	58	0	0	125	33	2	118	5	17	0	87	58	100	0	Unassigned
ASV_2378	0	23	62	0	5	12	0	11	3	15	2	0	5	19	66	17	74	33	41	2	75	3	21	6	59	54	31	18	Unassigned
ASV_4547	0	0	0	0	0	0	0	0	42	0	0	45	25	18	38	152	126	0	0	0	0	0	0	0	0	0	0	0	d__Bacteria; p__Firmicutes; c__Clostridia; o__Clostridiales; f__Lachnospiraceae; g__Lachnoclostridium; s__unclassified
ASV_5970	0	13	0	14	61	41	28	25	20	0	0	38	0	0	12	48	24	6	0	0	0	24	45	0	0	13	0	0	d__Bacteria; p__Firmicutes; c__Clostridia; o__Clostridiales; f__Lachnospiraceae; g__unclassified; s__unclassified
ASV_5913	0	89	79	0	0	21	0	35	14	0	0	0	27	19	23	33	0	9	0	22	85	0	0	0	46	32	0	0	d__Bacteria; p__Proteobacteria; c__Gammaproteobacteria; o__Pseudomonadales; f__Moraxellaceae; g__Acinetobacter; s__unclassified
ASV_7804	0	0	18	0	0	0	0	0	13	325	2	8	11	20	0	0	0	0	0	0	0	0	0	0	0	0	0	0	d__Bacteria; p__Firmicutes; c__Clostridia; o__Clostridiales; f__Peptostreptococcaceae; g__Paeniclostridium; s__unclassified
ASV_3934	0	0	0	0	0	0	0	0	0	0	0	189	94	38	21	23	23	6	11	0	0	0	0	0	0	0	0	0	d__Bacteria; p__Firmicutes; c__Clostridia; o__Clostridiales; f__unclassified; g__unclassified; s__unclassified
ASV_7467	0	0	18	40	81	31	28	19	57	29	0	0	0	0	14	16	18	0	0	0	0	42	0	0	0	0	0	0	d__Bacteria; p__Firmicutes; c__Clostridia; o__Clostridiales; f__Ruminococcaceae; g__unclassified; s__unclassified
ASV_1727	25	10	0	0	0	0	22	103	67	17	0	93	17	0	0	0	17	0	27	4	0	0	0	0	0	0	0	0	d__Bacteria; p__Firmicutes; c__Clostridia; o__Clostridiales; f__unclassified; g__unclassified; s__unclassified
ASV_3557	17	0	0	18	28	19	0	0	10	0	0	0	0	0	0	0	0	0	11	0	0	132	152	13	21	0	0	0	d__Bacteria; p__Bacteroidetes; c__Bacteroidia; o__Bacteroidales; f__Rikenellaceae; g__Alistipes; s__unclassified
ASV_3843	0	0	0	0	170	44	30	0	46	50	0	0	0	9	0	7	10	0	0	0	0	24	0	0	0	0	0	0	d__Bacteria; p__Firmicutes; c__Clostridia; o__Clostridiales; f__Lachnospiraceae; g__unclassified; s__unclassified
ASV_3029	0	0	0	0	0	0	0	60	0	0	0	0	0	0	0	0	0	0	0	0	0	0	0	983	0	0	0	34	d__Bacteria; p__Firmicutes; c__Bacilli; o__Lactobacillales; f__Lactobacillaceae; g__Lactobacillus; s__Lactobacillus reuteri
ASV_7330	0	0	0	0	0	0	0	234	146	0	0	0	0	5	0	0	21	0	0	0	0	0	0	0	16	0	0	0	d__Bacteria; p__Firmicutes; c__Clostridia; o__Clostridiales; f__Lachnospiraceae; g__unclassified; s__unclassified
ASV_1852	0	0	0	0	0	0	0	0	157	0	0	0	72	0	105	12	0	39	0	0	0	0	0	0	1100	51	0	0	d__Bacteria; p__Proteobacteria; c__Alphaproteobacteria; o__Rhizobiales; f__Brucellaceae; g__Pseudochrobactrum; s__unclassified
ASV_6657	0	34	48	0	0	0	0	0	0	30	0	0	11	32	65	45	96	0	20	0	99	0	0	20	61	40	0	70	Unassigned
ASV_5058	36	63	23	0	3	27	0	0	18	6	0	0	3	13	34	0	79	54	15	0	44	0	4	0	36	16	22	0	Unassigned
ASV_6808	0	0	150	0	22	33	17	0	62	83	0	0	0	0	0	0	0	19	21	0	0	0	0	0	0	12	0	204	d__Bacteria; p__Firmicutes; c__Bacilli; o__Bacillales; f__Staphylococcaceae; g__Staphylococcus; s__Staphylococcus capitis
ASV_3180	0	52	130	0	0	48	0	28	19	10	0	0	10	0	79	0	0	5	39	0	10	0	0	0	27	52	0	0	d__Bacteria; p__Proteobacteria; c__Gammaproteobacteria; o__Pseudomonadales; f__Moraxellaceae; g__Moraxella; s__Moraxella osloensis
ASV_3713	52	0	124	0	0	0	23	0	0	0	124	45	0	0	0	0	0	0	0	0	0	0	0	0	0	0	0	25	d__Bacteria; p__Firmicutes; c__Bacilli; o__Bacillales; f__Staphylococcaceae; g__Staphylococcus; s__Staphylococcus sciuri
ASV_3245	0	73	0	27	51	59	14	15	0	17	0	0	8	0	0	14	0	0	0	0	0	67	40	0	0	0	0	0	d__Bacteria; p__Firmicutes; c__Clostridia; o__Clostridiales; f__Lachnospiraceae; g__Lachnoclostridium; s__unclassified
ASV_2622	0	0	0	25	15	21	14	0	13	24	0	145	23	14	0	14	30	0	22	0	0	8	0	0	0	0	0	38	d__Bacteria; p__Firmicutes; c__Clostridia; o__Clostridiales; f__Ruminococcaceae; g__Flavonifractor; s__unclassified
ASV_5232	0	63	0	17	0	0	13	140	119	39	0	0	0	0	0	0	0	0	0	0	0	0	0	0	0	0	0	0	d__Bacteria; p__Bacteroidetes; c__Bacteroidia; o__Bacteroidales; f__Muribaculaceae; g__Muribaculum; s__unclassified
ASV_1756	0	13	11	27	0	0	0	135	37	34	0	0	24	0	14	0	52	2	32	6	0	0	0	0	0	0	0	0	d__Bacteria; p__Firmicutes; c__Clostridia; o__Clostridiales; f__Peptococcaceae; g__unclassified; s__unclassified
ASV_599	0	0	0	0	0	0	0	144	114	78	0	28	0	0	0	0	0	0	0	0	0	0	0	0	0	0	0	0	d__Bacteria; p__Firmicutes; c__Clostridia; o__Clostridiales; f__Lachnospiraceae; g__unclassified; s__unclassified
ASV_2289	0	30	39	0	22	41	11	6	0	58	0	0	23	9	11	21	46	11	54	0	0	0	0	30	15	41	0	18	d__Bacteria; p__Proteobacteria; c__Betaproteobacteria; o__Burkholderiales; f__Burkholderiaceae; g__Ralstonia; s__unclassified
ASV_3315	0	0	0	16	0	0	19	100	30	21	0	80	10	10	30	27	31	0	0	0	0	0	0	0	0	0	0	0	d__Bacteria; p__Firmicutes; c__Clostridia; o__Clostridiales; f__Lachnospiraceae; g__unclassified; s__unclassified
ASV_7653	0	36	60	49	21	18	16	6	20	9	0	0	0	0	0	0	0	0	0	0	0	0	0	430	0	13	0	0	d__Bacteria; p__Firmicutes; c__Erysipelotrichia; o__Erysipelotrichales; f__Erysipelotrichaceae; g__Coprobacillus; s__Coprobacillus cateniformis
ASV_5084	0	0	11	51	43	30	0	28	24	48	0	28	13	46	0	0	0	0	0	0	0	20	18	0	0	0	0	0	d__Bacteria; p__Bacteroidetes; c__Bacteroidia; o__Bacteroidales; f__Muribaculaceae; g__Muribaculum; s__Muribaculum intestinale
ASV_7357	0	0	0	0	0	0	0	0	0	0	0	0	0	0	0	0	0	0	0	0	0	0	0	1029	0	0	0	0	d__Bacteria; p__Firmicutes; c__Clostridia; o__Clostridiales; f__Lachnospiraceae; g__unclassified; s__unclassified
ASV_6337	3	29	13	6	15	21	0	5	10	7	0	0	0	16	39	32	53	47	27	0	59	0	8	8	52	29	30	13	Unassigned
ASV_7418	0	0	26	68	28	28	9	0	35	0	0	33	18	10	4	16	32	0	0	0	0	48	9	0	0	0	0	0	d__Bacteria; p__Firmicutes; c__Clostridia; o__Clostridiales; f__Lachnospiraceae; g__unclassified; s__unclassified
ASV_7671	0	0	0	0	0	0	0	0	0	0	0	0	0	0	0	0	0	0	0	0	0	126	224	0	0	19	0	0	d__Bacteria; p__Firmicutes; c__Clostridia; o__Clostridiales; f__Lachnospiraceae; g__unclassified; s__unclassified
ASV_6284	0	0	0	0	27	13	0	0	0	11	0	0	0	0	0	8	0	3	9	0	0	117	158	0	9	12	7	0	d__Bacteria; p__Bacteroidetes; c__Bacteroidia; o__Bacteroidales; f__Odoribacteraceae; g__Odoribacter; s__unclassified
ASV_5	0	25	6	15	81	81	76	7	10	15	0	0	4	0	0	0	27	6	0	0	0	0	0	0	0	19	0	0	d__Bacteria; p__Firmicutes; c__Clostridia; o__Clostridiales; f__Lachnospiraceae; g__unclassified; s__unclassified
ASV_6670	0	0	32	30	0	0	0	0	0	0	0	34	22	62	28	113	15	15	11	0	0	0	0	0	0	0	0	0	d__Bacteria; p__Firmicutes; c__Clostridia; o__Clostridiales; f__Lachnospiraceae; g__unclassified; s__unclassified
ASV_2077	0	5	0	43	72	0	33	31	20	16	0	6	0	13	0	12	18	8	7	0	0	30	11	63	10	0	0	0	d__Bacteria; p__Actinobacteria; c__Coriobacteriia; o__Eggerthellales; f__Eggerthellaceae; g__unclassified; s__unclassified
ASV_778	0	39	30	6	0	25	20	13	11	12	0	0	0	16	17	22	29	38	60	0	69	0	6	0	46	60	53	25	Unassigned
ASV_922	0	15	0	6	117	62	43	6	22	14	0	0	0	0	0	10	0	0	0	0	0	43	0	11	0	0	11	0	d__Bacteria; p__Firmicutes; c__Clostridia; o__Clostridiales; f__Ruminococcaceae; g__Ruminococcus; s__unclassified
ASV_7885	89	26	41	0	0	0	99	0	17	5	0	69	0	0	0	0	0	0	5	0	0	0	0	0	0	0	0	0	d__Bacteria; p__Bacteroidetes; c__Flavobacteriia; o__Flavobacteriales; f__Flavobacteriaceae; g__unclassified; s__unclassified
ASV_4906	0	0	12	15	0	0	0	149	70	64	0	14	0	0	0	0	0	0	0	8	0	0	0	0	0	0	0	0	d__Bacteria; p__Firmicutes; c__Clostridia; o__Clostridiales; f__Lachnospiraceae; g__Kineothrix; s__unclassified
ASV_1700	0	0	7	221	19	9	48	13	3	0	0	0	0	0	0	0	0	0	0	0	0	8	0	0	0	0	0	0	d__Bacteria; p__Bacteroidetes; c__Bacteroidia; o__Bacteroidales; f__unclassified; g__unclassified; s__unclassified
ASV_2851	0	0	0	0	119	145	64	0	0	0	0	0	0	0	0	0	0	0	0	0	0	0	0	0	0	0	0	0	d__Bacteria; p__Firmicutes; c__Clostridia; o__Clostridiales; f__Lachnospiraceae; g__unclassified; s__unclassified
ASV_5783	0	40	0	15	53	13	0	21	27	10	0	37	10	0	6	33	0	0	0	4	0	30	26	33	12	0	0	0	d__Bacteria; p__Firmicutes; c__Clostridia; o__Clostridiales; f__Ruminococcaceae; g__unclassified; s__unclassified
ASV_5684	0	80	45	0	0	20	0	0	0	0	0	0	0	0	0	0	0	0	0	0	0	0	0	433	0	0	0	0	d__Bacteria; p__Bacteroidetes; c__Bacteroidia; o__Bacteroidales; f__Bacteroidaceae; g__Bacteroides; s__unclassified
ASV_5244	0	0	33	0	0	0	0	0	0	0	0	0	0	0	97	19	100	16	0	0	21	0	35	0	0	23	0	0	Unassigned
ASV_1878	0	0	0	0	0	0	0	0	0	0	0	0	0	0	30	127	226	0	0	0	0	0	0	0	0	0	0	0	d__Bacteria; p__Firmicutes; c__Clostridia; o__Clostridiales; f__Lachnospiraceae; g__Lachnoclostridium; s__unclassified
ASV_5921	0	0	0	0	0	0	0	0	0	0	0	0	0	0	0	68	309	9	0	0	0	0	0	0	0	0	0	0	d__Bacteria; p__Firmicutes; c__Clostridia; o__Clostridiales; f__Lachnospiraceae; g__unclassified; s__unclassified
ASV_7427	0	88	43	182	17	0	8	0	0	0	0	0	8	0	4	0	0	0	0	0	0	0	0	0	0	0	0	0	d__Bacteria; p__Firmicutes; c__Clostridia; o__Clostridiales; f__Ruminococcaceae; g__unclassified; s__unclassified
ASV_2791	0	0	0	13	116	67	36	0	46	39	0	0	0	0	0	0	0	0	0	0	0	0	0	0	0	0	0	0	d__Bacteria; p__Firmicutes; c__Clostridia; o__Clostridiales; f__Ruminococcaceae; g__unclassified; s__unclassified
ASV_1656	23	6	0	0	9	7	0	22	10	13	3	0	7	0	16	0	37	13	99	0	26	6	7	66	17	54	12	0	Unassigned
ASV_3377	3	64	0	0	3	16	2	5	10	9	0	0	0	27	29	0	77	23	8	2	59	0	29	0	35	27	0	15	Unassigned
ASV_3949	0	96	7	40	43	65	4	0	36	40	0	0	14	0	0	0	0	0	6	0	0	0	0	0	0	0	0	0	d__Bacteria; p__Firmicutes; c__Clostridia; o__Clostridiales; f__Ruminococcaceae; g__Anaerotruncus; s__unclassified
ASV_7912	0	0	0	33	85	88	0	25	0	36	0	0	0	0	17	0	0	0	0	0	0	0	29	0	0	0	0	0	d__Bacteria; p__Firmicutes; c__Clostridia; o__Clostridiales; f__Lachnospiraceae; g__unclassified; s__unclassified
ASV_7680	0	27	56	0	0	0	0	93	87	38	0	0	0	0	0	0	0	0	0	10	0	0	0	0	0	0	0	0	d__Bacteria; p__Bacteroidetes; c__Bacteroidia; o__Bacteroidales; f__Muribaculaceae; g__Muribaculum; s__unclassified
ASV_1522	7	27	15	10	8	17	2	7	15	11	0	0	0	16	41	13	41	46	18	0	97	0	13	0	33	25	33	10	Unassigned
ASV_2438	0	0	0	0	0	0	0	0	0	0	0	0	0	0	0	0	0	0	0	0	560	0	0	0	0	0	0	0	d__Bacteria; p__Bacteroidetes; c__Cytophagia; o__Cytophagales; f__Hymenobacteraceae; g__Hymenobacter; s__unclassified
ASV_501	0	0	0	0	0	0	0	89	48	52	0	0	0	0	0	0	8	0	11	0	0	17	83	0	0	0	0	0	d__Bacteria; p__Firmicutes; c__Clostridia; o__Clostridiales; f__Lachnospiraceae; g__unclassified; s__unclassified
ASV_7648	0	0	17	0	0	0	0	103	24	36	0	0	26	0	0	0	0	0	0	0	0	61	37	0	0	0	0	0	d__Bacteria; p__Firmicutes; c__Clostridia; o__Clostridiales; f__Ruminococcaceae; g__unclassified; s__unclassified
ASV_6339	0	0	0	10	5	10	0	144	60	25	0	0	6	17	2	0	0	0	0	0	0	20	0	0	0	0	0	0	d__Bacteria; p__Firmicutes; c__Clostridia; o__Clostridiales; f__unclassified; g__unclassified; s__unclassified
ASV_7608	0	14	59	110	0	33	0	0	0	0	0	71	36	10	0	0	0	0	0	0	0	0	0	0	0	0	0	0	d__Bacteria; p__Bacteroidetes; c__Bacteroidia; o__Bacteroidales; f__Muribaculaceae; g__Muribaculum; s__unclassified
ASV_987	0	0	0	0	0	0	0	33	38	0	0	89	56	6	6	0	53	0	33	0	0	0	0	0	0	0	0	0	d__Bacteria; p__Firmicutes; c__Clostridia; o__Clostridiales; f__Lachnospiraceae; g__unclassified; s__unclassified
ASV_1052	0	0	0	18	16	12	0	0	0	0	0	0	0	0	0	23	0	0	0	0	0	129	99	0	14	26	14	0	d__Bacteria; p__Bacteroidetes; c__Bacteroidia; o__Bacteroidales; f__Muribaculaceae; g__Muribaculum; s__unclassified
ASV_7204	0	25	14	4	0	20	0	8	10	16	0	0	5	12	44	6	26	59	10	4	104	0	0	0	20	39	21	25	Unassigned
ASV_1122	0	20	37	0	4	24	9	6	10	0	0	0	0	7	24	13	47	44	36	0	54	0	12	11	31	17	22	8	Unassigned
ASV_3294	0	0	0	0	0	0	0	0	0	0	0	162	44	40	11	0	0	14	25	0	0	0	0	0	0	0	0	0	d__Bacteria; p__Bacteroidetes; c__Bacteroidia; o__Bacteroidales; f__Bacteroidaceae; g__Bacteroides; s__Bacteroides sartorii
ASV_2506	0	0	29	17	73	100	12	23	18	29	0	0	0	0	0	0	6	0	0	0	0	0	0	0	0	0	0	0	d__Bacteria; p__Firmicutes; c__Clostridia; o__Clostridiales; f__Lachnospiraceae; g__unclassified; s__unclassified
ASV_5785	0	0	0	0	0	4	0	73	30	3	0	49	43	39	5	8	29	10	0	0	0	0	0	0	0	0	0	49	d__Bacteria; p__Actinobacteria; c__unclassified; o__Streptomycetales; f__Streptomycetaceae; g__unclassified; s__unclassified
ASV_5155	0	0	0	0	0	0	0	0	19	0	0	0	0	0	0	9	25	0	0	0	0	123	129	0	50	0	6	0	d__Bacteria; p__Firmicutes; c__Clostridia; o__Clostridiales; f__Ruminococcaceae; g__unclassified; s__unclassified
ASV_2833	0	0	0	0	0	0	0	47	25	0	0	0	0	0	0	0	0	0	0	0	0	0	0	637	0	0	0	0	d__Bacteria; p__Firmicutes; c__Bacilli; o__Lactobacillales; f__Lactobacillaceae; g__Lactobacillus; s__Lactobacillus gasseri
ASV_2801	0	0	0	0	0	0	0	0	0	0	0	0	0	0	63	0	92	0	142	0	0	0	22	0	0	0	0	0	Unassigned
ASV_899	0	0	0	0	0	0	20	0	0	0	0	0	0	0	0	0	0	252	0	0	12	0	0	0	0	76	0	79	d__Bacteria; p__Proteobacteria; c__Gammaproteobacteria; o__Pseudomonadales; f__Moraxellaceae; g__Acinetobacter; s__unclassified
ASV_532	0	0	57	0	0	16	0	0	15	0	0	0	0	0	0	96	152	0	0	0	0	0	0	0	0	0	0	0	d__Bacteria; p__Firmicutes; c__Clostridia; o__Clostridiales; f__Lachnospiraceae; g__unclassified; s__unclassified
ASV_2452	0	0	0	0	0	263	17	0	0	0	0	0	0	0	0	0	0	0	0	0	0	0	0	0	0	0	0	0	d__Bacteria; p__Proteobacteria; c__Gammaproteobacteria; o__Xanthomonadales; f__Xanthomonadaceae; g__Xanthomonas; s__unclassified
ASV_4206	0	0	0	9	0	0	0	47	45	0	0	92	28	9	17	26	6	0	0	0	0	0	0	0	0	0	0	0	d__Bacteria; p__Firmicutes; c__Clostridia; o__Clostridiales; f__Lachnospiraceae; g__unclassified; s__unclassified
ASV_4361	0	0	0	0	8	0	0	2	0	0	0	0	0	0	0	0	13	0	0	0	700	0	0	0	0	0	0	0	Unassigned
ASV_1084	0	0	0	0	0	0	0	195	83	0	0	0	0	0	0	0	0	0	0	0	0	0	0	0	0	0	0	0	d__Bacteria; p__Firmicutes; c__Clostridia; o__Clostridiales; f__Lachnospiraceae; g__Tyzzerella; s__unclassified
ASV_7195	0	5	0	5	10	20	0	28	0	0	4	19	11	45	9	38	56	16	19	5	0	0	0	0	0	18	12	0	d__Bacteria; p__Firmicutes; c__Clostridia; o__Clostridiales; f__Lachnospiraceae; g__unclassified; s__unclassified
ASV_5169	0	0	33	31	0	23	0	0	0	0	0	12	0	0	0	0	17	0	0	0	0	78	81	14	0	0	0	0	d__Bacteria; p__Firmicutes; c__Clostridia; o__Clostridiales; f__Lachnospiraceae; g__unclassified; s__unclassified
ASV_6967	0	0	12	5	21	6	4	0	0	6	0	0	0	0	8	0	0	0	0	219	0	0	0	9	0	0	0	0	d__Bacteria; p__Proteobacteria; c__Alphaproteobacteria; o__Rhizobiales; f__Rhizobiaceae; g__Rhizobium; s__unclassified
ASV_4597	0	0	0	0	0	0	0	0	0	0	111	0	75	85	0	0	0	0	0	0	0	0	0	0	0	0	0	0	d__Bacteria; p__Firmicutes; c__Bacilli; o__Lactobacillales; f__Streptococcaceae; g__Streptococcus; s__unclassified
ASV_7147	0	92	0	98	17	0	0	0	0	31	0	53	0	0	0	0	0	0	16	0	0	0	0	0	0	18	0	0	d__Bacteria; p__Firmicutes; c__Clostridia; o__Clostridiales; f__Lachnospiraceae; g__unclassified; s__unclassified
ASV_2656	0	0	0	0	0	0	0	30	0	0	0	117	47	9	12	13	8	8	26	0	0	0	0	0	0	0	0	0	d__Bacteria; p__Firmicutes; c__Clostridia; o__Clostridiales; f__Lachnospiraceae; g__unclassified; s__unclassified
ASV_7594	0	13	0	0	0	0	0	11	0	0	0	0	0	0	0	0	0	232	0	0	4	0	0	0	0	17	0	0	d__Bacteria; p__Proteobacteria; c__Gammaproteobacteria; o__Pseudomonadales; f__Moraxellaceae; g__Acinetobacter; s__Acinetobacter johnsonii
ASV_3307	0	0	0	0	0	0	0	13	0	0	0	0	0	0	0	0	0	0	0	0	0	116	131	0	28	15	0	86	d__Bacteria; p__Firmicutes; c__Clostridia; o__Clostridiales; f__Ruminococcaceae; g__unclassified; s__unclassified
ASV_1562	0	0	0	0	0	0	0	53	34	0	0	73	25	25	20	0	42	0	0	0	0	0	0	0	0	0	0	0	d__Bacteria; p__Firmicutes; c__Clostridia; o__Clostridiales; f__Lachnospiraceae; g__unclassified; s__unclassified
ASV_6444	2	0	0	0	0	36	0	0	0	0	0	0	13	12	0	0	0	0	0	0	9	0	0	602	15	23	0	0	d__Bacteria; p__Firmicutes; c__Bacilli; o__Lactobacillales; f__Lactobacillaceae; g__Lactobacillus; s__Lactobacillus johnsonii
ASV_5496	0	0	0	0	0	141	0	0	0	0	0	0	102	15	0	0	0	0	0	0	0	0	0	0	0	0	0	0	d__Bacteria; p__Proteobacteria; c__Gammaproteobacteria; o__Enterobacterales; f__Morganellaceae; g__Morganella; s__Morganella morganii
ASV_2929	42	7	0	0	0	0	156	0	0	0	0	14	0	0	0	0	0	0	38	0	0	0	0	0	0	0	0	0	d__Bacteria; p__Proteobacteria; c__Betaproteobacteria; o__Burkholderiales; f__Comamonadaceae; g__Hydrogenophaga; s__unclassified
ASV_7816	0	61	48	0	11	2	10	22	16	47	0	0	22	0	18	8	6	9	0	22	0	0	0	0	0	6	0	0	d__Bacteria; p__Firmicutes; c__Bacilli; o__Bacillales; f__Staphylococcaceae; g__Staphylococcus; s__unclassified
ASV_4339	2	27	28	5	8	24	0	13	13	12	0	0	4	10	54	17	20	0	15	0	47	0	12	5	0	54	31	26	Unassigned
ASV_2347	0	16	29	0	12	12	24	17	22	0	0	0	0	0	22	20	20	34	29	6	0	0	0	6	42	0	0	34	Unassigned
ASV_4535	0	52	8	8	0	0	35	95	33	19	0	0	0	0	0	0	11	0	0	0	0	0	0	0	0	0	0	0	d__Bacteria; p__Firmicutes; c__Clostridia; o__Clostridiales; f__Lachnospiraceae; g__unclassified; s__unclassified
ASV_5573	0	0	0	0	34	157	0	0	0	0	0	0	0	0	0	18	0	0	0	0	0	38	0	0	0	21	0	0	d__Bacteria; p__Firmicutes; c__Clostridia; o__Clostridiales; f__Lachnospiraceae; g__unclassified; s__unclassified
ASV_3195	0	0	0	0	0	0	0	0	0	0	0	0	0	0	0	0	0	0	0	0	0	0	0	744	0	0	0	0	d__Bacteria; p__Firmicutes; c__Bacilli; o__Lactobacillales; f__Lactobacillaceae; g__Lactobacillus; s__Lactobacillus reuteri
ASV_2777	0	40	0	28	1	3	0	0	0	0	0	0	0	0	0	0	0	0	0	0	0	63	87	87	0	0	0	0	d__Bacteria; p__Bacteroidetes; c__Bacteroidia; o__Bacteroidales; f__Muribaculaceae; g__Muribaculum; s__unclassified
ASV_4155	0	0	12	0	6	7	10	13	0	13	0	3	5	8	54	5	36	0	65	0	21	0	12	0	0	35	0	0	Unassigned
ASV_4337	0	37	15	6	6	0	0	8	4	12	0	0	6	23	10	18	74	14	26	0	15	0	0	6	8	58	0	9	Unassigned
ASV_4506	0	0	18	0	0	11	0	0	0	0	0	0	37	46	35	29	21	14	0	0	74	0	0	14	68	16	24	7	d__Bacteria; p__Actinobacteria; c__unclassified; o__Corynebacteriales; f__Corynebacteriaceae; g__Corynebacterium; s__unclassified
ASV_3659	0	0	0	6	98	78	23	16	10	0	0	0	0	0	0	0	9	0	0	0	0	0	0	0	0	0	0	0	d__Bacteria; p__Firmicutes; c__Clostridia; o__Clostridiales; f__Lachnospiraceae; g__unclassified; s__unclassified
ASV_2921	0	0	0	0	0	0	0	0	0	0	0	28	19	56	19	36	36	0	46	0	0	0	0	0	0	30	0	0	d__Bacteria; p__Firmicutes; c__Clostridia; o__Clostridiales; f__Lachnospiraceae; g__Lachnoclostridium; s__unclassified
ASV_6775	0	27	18	0	3	12	0	6	4	8	0	0	0	8	22	8	66	33	25	0	65	0	9	0	52	9	22	19	Unassigned
ASV_2763	0	55	44	8	6	0	10	0	39	0	0	0	18	9	0	18	40	17	19	0	0	0	0	0	25	18	0	37	d__Bacteria; p__Proteobacteria; c__Alphaproteobacteria; o__Sphingomonadales; f__Sphingomonadaceae; g__Sphingomonas; s__unclassified
ASV_6955	0	0	0	8	0	0	0	88	104	38	0	0	0	0	0	0	0	0	0	0	0	0	0	0	0	0	0	0	d__Bacteria; p__Firmicutes; c__Clostridia; o__Clostridiales; f__Lachnospiraceae; g__unclassified; s__unclassified
ASV_1655	0	0	0	0	0	0	0	0	19	0	0	20	34	5	16	28	32	0	94	0	0	0	0	0	0	0	0	0	d__Bacteria; p__Firmicutes; c__Clostridia; o__Clostridiales; f__Lachnospiraceae; g__unclassified; s__unclassified
ASV_5968	0	6	0	8	0	0	52	17	6	0	18	7	66	0	0	22	19	0	0	20	0	0	0	0	0	0	0	0	d__Bacteria; p__Firmicutes; c__Bacilli; o__Lactobacillales; f__Streptococcaceae; g__Streptococcus; s__unclassified
ASV_1580	0	106	59	32	12	0	0	0	0	19	0	0	12	0	0	0	0	0	0	0	0	0	6	106	55	0	0	0	d__Bacteria; p__Firmicutes; c__Clostridia; o__Clostridiales; f__Peptostreptococcaceae; g__Clostridioides; s__Clostridioides difficile
ASV_3260	0	0	0	20	43	37	0	0	0	0	0	0	0	0	0	0	0	0	0	0	0	50	86	21	0	0	0	0	d__Bacteria; p__Firmicutes; c__Clostridia; o__Clostridiales; f__Lachnospiraceae; g__unclassified; s__unclassified
ASV_3316	3	40	38	5	3	8	2	4	7	4	4	0	0	8	14	4	43	18	44	0	58	0	16	9	24	27	21	18	Unassigned
ASV_4099	0	12	0	18	51	17	0	79	26	10	0	12	8	0	0	6	0	0	0	0	0	2	6	0	0	0	0	0	d__Bacteria; p__Proteobacteria; c__Alphaproteobacteria; o__Rhodospirillales; f__unclassified; g__unclassified; s__unclassified
ASV_6851	0	0	0	18	101	92	12	0	10	2	0	0	0	0	0	0	0	0	0	0	0	0	0	0	0	0	0	0	d__Bacteria; p__Firmicutes; c__Clostridia; o__Clostridiales; f__Lachnospiraceae; g__unclassified; s__unclassified
ASV_3841	0	9	0	7	50	0	35	0	0	20	0	0	0	0	7	0	0	0	0	0	0	41	65	0	0	0	0	0	d__Bacteria; p__Firmicutes; c__Clostridia; o__Clostridiales; f__Ruminococcaceae; g__unclassified; s__unclassified
ASV_5040	0	0	0	8	53	43	0	24	32	6	0	0	0	0	7	12	0	0	0	2	0	29	18	0	11	0	0	0	d__Bacteria; p__Firmicutes; c__Clostridia; o__Clostridiales; f__Ruminococcaceae; g__unclassified; s__unclassified
ASV_2890	0	7	0	0	0	0	0	0	0	0	0	46	0	0	0	174	0	0	0	0	0	11	3	0	0	0	0	0	d__Bacteria; p__unclassified; c__unclassified; o__unclassified; f__unclassified; g__unclassified; s__unclassified
ASV_6822	0	11	0	10	0	0	0	57	10	0	0	26	15	8	11	36	45	10	0	0	0	0	0	0	0	8	0	0	d__Bacteria; p__Proteobacteria; c__Deltaproteobacteria; o__Desulfovibrionales; f__Desulfovibrionaceae; g__unclassified; s__unclassified
ASV_5659	0	0	0	11	0	0	0	0	0	0	0	0	0	0	0	221	0	0	0	0	0	0	0	0	0	44	0	0	d__Bacteria; p__Proteobacteria; c__Betaproteobacteria; o__unclassified; f__unclassified; g__unclassified; s__unclassified
ASV_5360	0	0	0	0	0	0	0	0	0	0	0	59	22	25	19	0	75	33	10	0	0	0	0	0	0	0	0	0	d__Bacteria; p__Firmicutes; c__Clostridia; o__Clostridiales; f__Lachnospiraceae; g__Anaerotignum; s__unclassified
ASV_3914	0	27	0	0	48	38	0	0	0	0	0	0	0	0	0	0	14	0	0	0	0	52	50	0	0	0	0	0	d__Bacteria; p__Firmicutes; c__Clostridia; o__Clostridiales; f__Lachnospiraceae; g__unclassified; s__unclassified
ASV_6593	0	0	0	0	0	0	0	0	0	0	0	0	0	0	0	0	0	0	17	0	0	82	130	0	0	0	0	0	d__Bacteria; p__Firmicutes; c__Erysipelotrichia; o__Erysipelotrichales; f__Erysipelotrichaceae; g__unclassified; s__unclassified
ASV_5641	0	11	0	9	47	19	0	0	4	19	0	0	0	0	0	0	48	0	6	0	0	40	37	0	0	37	0	12	d__Bacteria; p__Firmicutes; c__Clostridia; o__Clostridiales; f__Ruminococcaceae; g__Anaerotruncus; s__unclassified
ASV_6759	0	0	0	28	0	0	0	0	0	20	0	0	0	0	0	0	0	0	0	0	0	141	37	0	0	0	0	0	d__Bacteria; p__Actinobacteria; c__Coriobacteriia; o__Eggerthellales; f__Eggerthellaceae; g__unclassified; s__unclassified
ASV_4631	0	0	0	14	48	66	18	20	21	19	0	0	0	0	0	0	0	0	0	0	0	18	0	0	7	0	0	0	d__Bacteria; p__Firmicutes; c__Clostridia; o__Clostridiales; f__Oscillospiraceae; g__Oscillibacter; s__unclassified
ASV_7430	0	0	0	11	20	16	0	0	0	32	7	0	0	0	0	0	0	0	0	0	0	77	60	0	11	0	0	16	d__Bacteria; p__Bacteroidetes; c__Bacteroidia; o__Bacteroidales; f__Muribaculaceae; g__Muribaculum; s__unclassified
ASV_5347	15	19	35	2	29	0	16	0	32	26	0	17	20	0	13	28	0	10	6	0	8	0	0	0	10	0	0	0	Unassigned
ASV_1087	0	11	0	0	19	33	26	13	39	17	0	0	0	0	0	46	8	0	0	0	0	8	0	0	0	0	0	59	d__Bacteria; p__Firmicutes; c__Clostridia; o__Clostridiales; f__Lachnospiraceae; g__unclassified; s__unclassified
ASV_4845	0	0	0	19	13	0	0	56	28	0	0	0	0	0	18	49	37	0	0	0	0	0	0	0	0	0	0	0	d__Bacteria; p__Firmicutes; c__Clostridia; o__Clostridiales; f__unclassified; g__unclassified; s__unclassified
ASV_3616	0	0	0	0	91	0	21	0	0	72	0	0	0	0	0	35	0	0	0	0	0	0	0	0	0	0	0	0	d__Bacteria; p__Firmicutes; c__Erysipelotrichia; o__Erysipelotrichales; f__Erysipelotrichaceae; g__Erysipelatoclostridium; s__[Clostridium] cocleatum
ASV_3811	0	0	0	0	0	0	0	0	49	0	0	0	20	0	10	61	72	0	0	18	0	0	4	0	0	0	0	0	d__Bacteria; p__Firmicutes; c__Clostridia; o__Clostridiales; f__unclassified; g__unclassified; s__unclassified
ASV_2385	0	23	14	0	5	16	0	0	9	9	0	0	0	9	21	6	50	41	3	0	44	0	2	0	20	36	12	8	Unassigned
ASV_2838	0	0	0	0	0	0	0	45	13	0	0	46	4	15	6	15	0	0	0	0	0	45	28	0	0	0	0	0	d__Bacteria; p__Firmicutes; c__Clostridia; o__Clostridiales; f__unclassified; g__unclassified; s__unclassified
ASV_4550	0	0	0	0	0	0	0	0	0	0	0	0	0	0	0	0	0	0	0	0	409	0	0	0	0	0	0	0	d__Bacteria; p__Cyanobacteria; c__Nostocales; o__Nostocales; f__Nostocaceae; g__unclassified; s__unclassified
ASV_5765	9	0	18	3	0	9	4	0	0	0	0	0	2	11	26	16	36	22	21	0	98	0	0	19	26	0	0	0	Unassigned
ASV_4850	4	3	24	0	8	19	21	0	0	0	0	0	0	3	25	0	35	26	29	0	44	0	6	0	32	15	38	0	Unassigned
ASV_1961	0	0	0	44	0	0	0	83	47	0	0	0	0	0	0	28	39	0	0	0	0	0	0	0	0	0	0	0	d__Bacteria; p__Firmicutes; c__Clostridia; o__Clostridiales; f__Lachnospiraceae; g__Butyrivibrio; s__unclassified
ASV_4621	43	11	0	0	27	11	0	11	0	0	0	0	0	0	0	0	0	0	0	0	0	61	50	0	9	0	0	0	d__Bacteria; p__Firmicutes; c__Clostridia; o__Clostridiales; f__Ruminococcaceae; g__unclassified; s__unclassified
ASV_536	0	0	13	0	41	32	14	0	14	26	0	0	0	0	0	0	13	0	0	0	0	24	34	0	0	0	0	0	d__Bacteria; p__Firmicutes; c__Clostridia; o__Clostridiales; f__Lachnospiraceae; g__unclassified; s__unclassified
ASV_5461	0	0	0	0	0	34	0	0	0	24	0	16	0	0	0	0	0	0	0	0	0	58	79	0	0	0	22	0	d__Bacteria; p__Firmicutes; c__Clostridia; o__Clostridiales; f__Lachnospiraceae; g__unclassified; s__unclassified
ASV_3865	0	34	6	0	0	16	0	0	0	4	6	0	11	6	21	0	37	12	45	0	16	0	8	54	13	37	15	0	Unassigned
ASV_6933	0	0	0	43	0	0	0	14	0	0	0	0	0	0	12	64	63	0	14	0	0	0	0	0	0	0	0	0	d__Bacteria; p__Firmicutes; c__Clostridia; o__Clostridiales; f__Lachnospiraceae; g__Lachnoclostridium; s__unclassified
ASV_900	0	39	16	0	4	9	9	8	11	13	0	0	0	11	21	14	24	24	20	0	42	0	0	0	40	11	27	57	Unassigned
ASV_4370	0	26	10	4	0	21	13	5	3	3	0	0	0	18	7	13	35	23	16	0	56	0	0	0	25	25	10	14	Unassigned
ASV_318	0	0	0	22	37	26	41	0	0	12	0	0	0	0	0	0	0	0	0	0	0	37	30	0	0	0	0	0	d__Bacteria; p__Firmicutes; c__Clostridia; o__Clostridiales; f__Ruminococcaceae; g__unclassified; s__unclassified
ASV_6974	0	0	0	0	35	6	0	105	0	0	0	28	0	25	6	0	0	0	0	0	0	0	0	0	0	0	0	0	d__Bacteria; p__Firmicutes; c__Clostridia; o__Clostridiales; f__unclassified; g__unclassified; s__unclassified
ASV_6863	0	0	0	0	0	6	0	83	41	0	0	26	0	12	0	0	29	0	0	0	0	8	0	0	11	0	0	0	d__Bacteria; p__Firmicutes; c__Clostridia; o__Clostridiales; f__unclassified; g__unclassified; s__unclassified
ASV_759	10	6	13	0	10	7	10	0	0	4	2	0	9	12	20	9	37	11	27	2	24	0	14	23	18	26	12	53	Unassigned
ASV_4997	26	0	0	0	56	33	0	0	0	0	0	0	0	0	0	0	0	0	0	0	0	32	57	0	0	0	0	0	d__Bacteria; p__Firmicutes; c__Clostridia; o__Clostridiales; f__Lachnospiraceae; g__unclassified; s__unclassified
ASV_7098	0	0	0	0	64	67	32	0	14	27	0	0	0	0	0	0	0	0	0	0	0	0	0	0	0	0	0	0	d__Bacteria; p__Firmicutes; c__Clostridia; o__Clostridiales; f__Lachnospiraceae; g__unclassified; s__unclassified
ASV_3816	32	56	63	0	0	0	48	0	0	0	0	0	0	0	0	12	0	12	0	0	0	0	0	38	0	0	0	82	d__Bacteria; p__Proteobacteria; c__Gammaproteobacteria; o__Pseudomonadales; f__Pseudomonadaceae; g__Pseudomonas; s__unclassified
ASV_888	0	15	34	15	22	16	0	0	0	0	0	0	0	18	0	0	0	0	0	0	0	44	43	48	0	41	0	0	d__Bacteria; p__Firmicutes; c__Clostridia; o__Clostridiales; f__Lachnospiraceae; g__unclassified; s__unclassified
ASV_5389	0	0	0	199	4	0	0	0	0	0	0	0	0	0	0	0	0	0	0	0	0	0	0	0	0	0	0	0	d__Bacteria; p__Firmicutes; c__Clostridia; o__Clostridiales; f__unclassified; g__unclassified; s__unclassified
ASV_7368	0	0	0	0	0	0	17	0	0	0	0	21	23	10	40	46	44	12	0	0	0	0	0	0	5	0	0	0	d__Bacteria; p__Firmicutes; c__Clostridia; o__Clostridiales; f__Lachnospiraceae; g__unclassified; s__unclassified
ASV_5923	0	13	0	0	38	0	0	0	0	0	0	0	0	0	0	0	26	0	0	0	0	62	63	0	0	0	0	0	d__Bacteria; p__Firmicutes; c__Clostridia; o__Clostridiales; f__Oscillospiraceae; g__Oscillibacter; s__unclassified
ASV_4357	0	17	8	5	0	0	0	10	26	30	0	0	0	10	0	0	0	0	0	0	0	0	0	363	0	0	0	0	d__Bacteria; p__Actinobacteria; c__unclassified; o__Bifidobacteriales; f__Bifidobacteriaceae; g__Bifidobacterium; s__Bifidobacterium pseudolongum
ASV_4144	0	0	33	0	0	26	0	0	0	13	0	0	0	0	0	0	42	0	48	0	39	0	0	0	0	0	0	0	Unassigned
ASV_575	0	0	0	0	0	0	0	0	0	0	0	0	0	0	0	0	0	0	0	0	0	0	0	703	0	0	30	0	d__Bacteria; p__Firmicutes; c__Bacilli; o__Lactobacillales; f__Lactobacillaceae; g__Lactobacillus; s__Lactobacillus reuteri
ASV_1381	0	0	0	0	0	0	0	0	0	0	0	111	39	0	0	19	0	0	31	0	0	0	0	0	0	0	0	0	d__Bacteria; p__Bacteroidetes; c__Bacteroidia; o__Bacteroidales; f__unclassified; g__unclassified; s__unclassified
ASV_1978	0	0	0	27	55	51	0	0	33	0	0	0	0	0	0	0	0	0	0	0	5	0	30	0	0	0	38	0	d__Bacteria; p__Bacteroidetes; c__Bacteroidia; o__Bacteroidales; f__unclassified; g__unclassified; s__unclassified
ASV_3094	0	0	0	0	0	0	0	0	0	0	0	0	0	69	52	71	0	0	0	0	71	0	0	0	43	0	0	0	Unassigned
ASV_169	0	25	0	0	30	7	6	5	13	19	0	0	7	0	0	13	10	12	16	0	46	0	0	57	0	52	0	0	d__Bacteria; p__Proteobacteria; c__Alphaproteobacteria; o__Caulobacterales; f__Caulobacteraceae; g__Brevundimonas; s__unclassified
ASV_132	0	0	0	101	32	0	0	0	12	34	0	0	0	0	0	15	0	0	0	0	0	0	0	0	0	0	0	0	d__Bacteria; p__Firmicutes; c__Clostridia; o__Clostridiales; f__Lachnospiraceae; g__unclassified; s__unclassified
ASV_1803	0	54	15	5	0	14	0	0	4	17	0	3	0	11	9	3	29	9	13	0	48	0	6	5	24	14	0	0	Unassigned
ASV_6103	0	0	0	0	54	73	0	0	0	0	0	0	0	0	0	0	0	0	0	0	0	38	28	0	0	10	9	0	d__Bacteria; p__Firmicutes; c__Clostridia; o__Clostridiales; f__Ruminococcaceae; g__Flavonifractor; s__unclassified
ASV_1696	0	13	24	9	2	17	0	21	0	0	0	0	5	7	0	13	0	0	0	0	0	36	49	0	0	0	0	0	d__Bacteria; p__Bacteroidetes; c__Bacteroidia; o__unclassified; f__unclassified; g__unclassified; s__unclassified
ASV_7328	0	0	0	0	0	0	11	0	19	0	0	4	9	25	12	59	18	22	13	0	0	0	0	0	0	0	0	0	d__Bacteria; p__Firmicutes; c__Clostridia; o__Clostridiales; f__Lachnospiraceae; g__Blautia; s__unclassified
ASV_3124	0	0	0	0	29	0	3	0	44	0	0	19	0	33	18	23	12	0	0	0	0	10	0	0	0	0	0	0	d__Bacteria; p__Firmicutes; c__Clostridia; o__Clostridiales; f__Peptococcaceae; g__unclassified; s__unclassified
ASV_7358	0	0	0	0	0	0	0	0	0	0	0	61	20	7	16	0	33	0	60	0	0	0	0	0	0	0	0	0	d__Bacteria; p__Bacteroidetes; c__Bacteroidia; o__Bacteroidales; f__Muribaculaceae; g__Muribaculum; s__unclassified
ASV_1972	0	0	0	0	0	0	0	115	70	0	0	0	0	0	0	0	0	0	0	5	0	0	0	0	0	0	0	0	d__Bacteria; p__Firmicutes; c__Clostridia; o__Clostridiales; f__Lachnospiraceae; g__unclassified; s__unclassified
ASV_3489	0	50	0	13	0	9	17	0	13	0	0	20	18	9	0	10	0	0	15	0	20	0	3	0	0	0	0	0	d__Bacteria; p__Proteobacteria; c__Betaproteobacteria; o__Burkholderiales; f__Burkholderiaceae; g__Ralstonia; s__unclassified
ASV_3224	0	0	10	45	0	0	0	9	0	0	0	0	0	0	0	90	32	0	0	0	0	0	0	0	0	0	0	0	d__Bacteria; p__Firmicutes; c__Clostridia; o__Clostridiales; f__Ruminococcaceae; g__unclassified; s__unclassified
ASV_255	0	0	0	10	40	46	0	0	0	0	0	15	0	0	0	75	0	0	0	0	0	0	0	0	0	0	0	0	d__Bacteria; p__Firmicutes; c__Clostridia; o__Clostridiales; f__Lachnospiraceae; g__Lachnoclostridium; s__unclassified
ASV_2924	0	26	22	0	4	10	0	3	18	6	0	0	2	9	12	16	20	20	0	0	35	0	12	0	13	11	0	3	Unassigned
ASV_317	0	0	34	0	0	48	0	28	31	37	0	0	0	0	0	0	6	0	0	0	0	0	5	0	0	0	0	0	d__Bacteria; p__Firmicutes; c__Clostridia; o__Clostridiales; f__Ruminococcaceae; g__unclassified; s__unclassified
ASV_5597	0	0	0	11	0	0	0	40	24	0	0	22	0	0	11	19	38	18	0	0	0	0	0	0	0	0	0	0	d__Bacteria; p__Firmicutes; c__Clostridia; o__Clostridiales; f__unclassified; g__unclassified; s__unclassified
ASV_4758	0	0	0	12	0	0	0	92	53	0	0	15	10	0	0	0	0	0	0	0	0	0	0	0	0	0	0	0	d__Bacteria; p__Firmicutes; c__Clostridia; o__Clostridiales; f__unclassified; g__unclassified; s__unclassified
ASV_564	0	0	0	0	0	0	0	0	0	0	0	75	45	7	22	0	31	0	0	0	0	0	0	0	0	0	0	0	d__Bacteria; p__Proteobacteria; c__Betaproteobacteria; o__unclassified; f__unclassified; g__unclassified; s__unclassified
ASV_2260	0	0	0	15	0	0	0	14	15	0	0	104	23	0	8	0	0	0	0	0	0	0	0	0	0	0	0	0	d__Bacteria; p__Firmicutes; c__Clostridia; o__Clostridiales; f__Clostridiales Family XIII. Incertae Sedis; g__unclassified; s__unclassified
ASV_1861	0	0	0	5	0	0	0	86	15	0	0	0	4	6	10	35	0	5	0	7	0	6	0	0	0	21	0	0	d__Bacteria; p__Firmicutes; c__Clostridia; o__Clostridiales; f__Lachnospiraceae; g__Lachnoclostridium; s__unclassified
ASV_5608	0	0	15	0	64	26	23	31	10	0	0	0	0	0	0	9	0	0	0	0	0	0	0	0	0	0	0	0	d__Bacteria; p__Firmicutes; c__Clostridia; o__Clostridiales; f__Ruminococcaceae; g__Flavonifractor; s__unclassified
ASV_5723	0	0	0	0	23	77	16	0	0	39	0	0	0	0	0	23	0	0	0	0	0	0	0	0	0	0	0	0	d__Bacteria; p__Firmicutes; c__Clostridia; o__Clostridiales; f__Ruminococcaceae; g__Flavonifractor; s__unclassified
ASV_3093	0	0	27	0	0	0	0	0	0	47	0	0	11	23	0	0	121	0	0	0	0	0	0	0	40	0	0	0	Unassigned
ASV_2990	0	0	0	24	26	9	22	11	0	0	0	25	0	0	0	0	0	0	6	0	10	30	14	18	0	0	17	0	d__Bacteria; p__Bacteroidetes; c__Bacteroidia; o__Bacteroidales; f__Muribaculaceae; g__Muribaculum; s__unclassified
ASV_953	0	0	20	0	0	13	0	6	15	29	6	0	11	0	0	0	0	39	0	0	49	0	0	0	0	0	0	13	d__Bacteria; p__Proteobacteria; c__Gammaproteobacteria; o__Pseudomonadales; f__Moraxellaceae; g__Acinetobacter; s__unclassified
ASV_2948	0	0	0	0	0	0	0	39	46	0	0	57	0	0	0	0	0	0	31	0	0	0	0	0	0	0	0	0	d__Bacteria; p__Firmicutes; c__Clostridia; o__Clostridiales; f__Lachnospiraceae; g__Kineothrix; s__Kineothrix alysoides
ASV_5024	0	0	0	0	0	0	0	0	0	0	0	0	0	12	40	0	0	53	11	0	92	0	0	0	47	0	22	0	Unassigned
ASV_2897	0	65	22	9	0	0	0	0	0	0	0	0	0	0	0	0	0	0	0	0	0	29	62	0	0	0	0	0	d__Bacteria; p__Firmicutes; c__Clostridia; o__Clostridiales; f__Lachnospiraceae; g__unclassified; s__unclassified
ASV_7826	0	0	0	12	0	0	0	0	0	0	0	80	20	21	12	0	37	7	0	0	0	0	0	0	0	0	12	0	d__Bacteria; p__Bacteroidetes; c__Bacteroidia; o__Bacteroidales; f__Rikenellaceae; g__Alistipes; s__unclassified
ASV_1669	0	0	0	0	45	34	50	0	0	19	0	0	0	0	0	0	4	0	0	0	0	6	14	0	0	3	0	0	d__Bacteria; p__Firmicutes; c__Clostridia; o__Clostridiales; f__Ruminococcaceae; g__unclassified; s__unclassified
ASV_6673	0	0	0	0	61	0	0	0	0	0	0	0	0	0	0	0	0	0	0	0	0	55	56	0	0	0	0	0	d__Bacteria; p__Firmicutes; c__Clostridia; o__Clostridiales; f__Oscillospiraceae; g__Oscillibacter; s__unclassified
ASV_1482	0	0	0	0	0	0	0	0	29	0	0	80	34	0	0	0	29	0	0	0	0	0	0	0	0	0	0	0	d__Bacteria; p__Bacteroidetes; c__Bacteroidia; o__Bacteroidales; f__Bacteroidaceae; g__unclassified; s__unclassified
ASV_3861	0	0	0	32	0	0	0	23	33	82	0	0	0	0	0	0	0	0	0	0	0	0	0	0	0	0	0	0	d__Bacteria; p__Firmicutes; c__Clostridia; o__Clostridiales; f__unclassified; g__unclassified; s__unclassified
ASV_7041	0	0	0	0	20	44	0	0	12	23	0	0	0	0	0	44	13	0	0	0	0	7	7	0	0	0	0	0	d__Bacteria; p__Firmicutes; c__Clostridia; o__Clostridiales; f__Lachnospiraceae; g__Lachnoclostridium; s__unclassified
ASV_5800	0	0	0	5	28	19	25	7	0	0	4	43	18	0	0	3	25	0	0	0	0	0	0	0	0	0	0	0	d__Bacteria; p__Firmicutes; c__Clostridia; o__Clostridiales; f__unclassified; g__unclassified; s__unclassified
ASV_1359	0	0	0	57	0	0	0	0	90	0	0	0	0	0	0	0	0	0	0	0	19	0	0	0	0	0	14	0	d__Bacteria; p__Firmicutes; c__Bacilli; o__Lactobacillales; f__Enterococcaceae; g__Enterococcus; s__Enterococcus casseliflavus
ASV_512	0	0	0	20	32	6	0	25	0	0	0	27	0	0	0	50	0	0	0	0	0	6	0	0	0	7	0	18	d__Bacteria; p__Firmicutes; c__Clostridia; o__Clostridiales; f__Lachnospiraceae; g__unclassified; s__unclassified
ASV_5402	0	0	0	0	0	0	0	0	0	9	0	0	0	0	120	37	0	0	0	0	0	0	0	0	0	0	0	0	d__Bacteria; p__Firmicutes; c__Clostridia; o__Clostridiales; f__Lachnospiraceae; g__unclassified; s__unclassified
ASV_7881	35	17	19	40	0	0	0	0	0	0	0	28	0	0	22	0	0	0	0	0	0	0	4	0	0	0	0	0	d__Bacteria; p__Bacteroidetes; c__Bacteroidia; o__Bacteroidales; f__Muribaculaceae; g__Muribaculum; s__unclassified
ASV_3701	0	16	8	0	26	29	12	10	20	41	0	0	0	0	0	0	0	0	8	0	0	0	0	0	0	0	0	0	d__Bacteria; p__Firmicutes; c__Clostridia; o__Clostridiales; f__Lachnospiraceae; g__unclassified; s__unclassified
ASV_2255	0	12	0	16	21	47	0	0	0	0	0	0	0	0	0	0	88	20	0	0	0	0	0	0	0	0	0	0	d__Bacteria; p__Firmicutes; c__Clostridia; o__Clostridiales; f__Lachnospiraceae; g__Lachnoclostridium; s__unclassified
ASV_4841	0	0	45	0	38	79	0	0	0	0	0	0	0	0	0	0	0	22	0	0	0	0	0	0	0	18	0	0	d__Bacteria; p__Firmicutes; c__Clostridia; o__Clostridiales; f__unclassified; g__unclassified; s__unclassified
ASV_7275	0	16	8	0	2	7	0	5	10	7	0	0	2	11	12	3	37	23	18	0	47	0	3	0	30	15	19	7	Unassigned
ASV_2830	0	19	4	6	0	34	24	76	0	0	0	0	0	0	0	0	0	0	0	0	0	0	0	0	0	0	0	0	d__Bacteria; p__Firmicutes; c__Bacilli; o__Bacillales; f__Bacillaceae; g__Bacillus; s__unclassified
ASV_1963	0	0	67	11	6	0	0	0	4	11	7	15	14	22	0	15	0	0	9	0	5	3	0	0	4	3	0	0	d__Bacteria; p__Proteobacteria; c__Gammaproteobacteria; o__Pseudomonadales; f__Moraxellaceae; g__Psychrobacter; s__unclassified
ASV_5789	0	0	0	0	26	36	0	0	0	0	0	0	0	0	5	0	0	13	0	0	0	29	54	0	0	0	0	0	d__Bacteria; p__Bacteroidetes; c__Bacteroidia; o__Bacteroidales; f__unclassified; g__unclassified; s__unclassified
ASV_3991	33	18	5	0	3	12	0	0	5	0	0	0	4	9	7	0	30	12	23	0	35	0	4	0	29	12	6	0	Unassigned
ASV_5872	0	4	0	63	3	0	0	48	15	0	0	0	0	15	0	0	2	9	0	3	0	0	0	0	0	0	0	0	d__Bacteria; p__Proteobacteria; c__Alphaproteobacteria; o__Rhodospirillales; f__Rhodospirillaceae; g__unclassified; s__unclassified
ASV_17	0	0	0	6	6	0	0	0	0	14	0	69	0	25	0	26	0	0	0	0	0	0	16	0	0	0	0	0	d__Bacteria; p__Bacteroidetes; c__Bacteroidia; o__Bacteroidales; f__Rikenellaceae; g__Alistipes; s__unclassified
ASV_7602	0	0	0	27	0	0	16	27	20	12	0	7	0	8	0	18	0	0	0	0	0	26	0	0	0	0	0	0	d__Bacteria; p__Actinobacteria; c__Coriobacteriia; o__Eggerthellales; f__Eggerthellaceae; g__unclassified; s__unclassified
ASV_3647	0	0	0	0	9	14	0	0	0	16	0	0	18	24	16	0	14	9	7	0	56	0	0	0	0	0	34	0	d__Bacteria; p__Proteobacteria; c__Gammaproteobacteria; o__Pseudomonadales; f__Pseudomonadaceae; g__Pseudomonas; s__unclassified
ASV_5724	0	0	0	0	23	58	0	0	0	0	0	0	0	0	0	0	102	0	0	0	0	0	0	0	0	0	0	0	d__Bacteria; p__Firmicutes; c__Clostridia; o__Clostridiales; f__Lachnospiraceae; g__Lachnoclostridium; s__unclassified
ASV_3729	0	0	0	0	0	10	0	0	0	0	0	16	0	5	0	0	0	0	0	0	0	0	0	380	0	0	0	0	d__Bacteria; p__Firmicutes; c__Bacilli; o__Lactobacillales; f__Lactobacillaceae; g__Lactobacillus; s__unclassified
ASV_234	0	0	0	0	0	0	0	47	44	30	0	0	0	0	0	37	0	0	0	0	0	0	0	0	0	0	0	0	d__Bacteria; p__Firmicutes; c__Clostridia; o__Clostridiales; f__unclassified; g__unclassified; s__unclassified
ASV_5146	0	10	0	0	57	69	21	0	0	0	0	0	0	0	0	0	0	0	0	0	0	0	0	0	0	0	0	0	d__Bacteria; p__Firmicutes; c__Clostridia; o__Clostridiales; f__Lachnospiraceae; g__Lachnoclostridium; s__unclassified
ASV_2487	0	0	0	9	0	0	0	42	63	0	0	26	7	10	0	0	0	0	0	0	0	0	0	0	0	0	0	0	d__Bacteria; p__Firmicutes; c__Clostridia; o__Clostridiales; f__unclassified; g__unclassified; s__unclassified
ASV_691	0	0	0	16	0	0	0	64	28	0	0	0	8	14	8	6	0	13	0	0	0	0	0	0	0	0	0	0	d__Bacteria; p__Bacteroidetes; c__Bacteroidia; o__Bacteroidales; f__Rikenellaceae; g__Alistipes; s__unclassified
ASV_556	0	26	26	0	0	17	0	45	12	0	0	11	0	0	0	0	19	0	0	0	0	0	0	0	0	30	15	0	Unassigned
ASV_2744	0	16	0	0	0	0	0	0	0	0	0	0	0	0	0	0	0	0	0	0	277	0	0	0	0	116	74	0	d__Bacteria; p__Proteobacteria; c__Gammaproteobacteria; o__Enterobacterales; f__Enterobacteriaceae; g__unclassified; s__unclassified
ASV_384	0	0	0	0	0	0	0	81	61	14	0	0	0	0	0	0	0	0	0	0	0	0	0	0	0	0	0	0	d__Bacteria; p__Firmicutes; c__Clostridia; o__Clostridiales; f__Lachnospiraceae; g__Butyrivibrio; s__unclassified
ASV_6821	0	0	0	0	0	146	0	9	0	0	0	0	0	0	0	0	0	0	0	0	0	0	0	0	0	0	0	0	d__Bacteria; p__Proteobacteria; c__Betaproteobacteria; o__Rhodocyclales; f__Zoogloeaceae; g__Thauera; s__unclassified
ASV_6428	0	22	5	0	8	13	0	0	5	3	0	0	0	16	14	4	30	17	3	0	24	0	6	0	22	11	13	0	Unassigned
ASV_5477	0	0	0	0	0	0	12	0	0	0	0	0	0	12	0	0	12	51	16	0	72	0	19	0	58	20	18	0	Unassigned
ASV_250	0	0	0	148	0	0	0	0	0	0	0	0	0	0	0	0	0	0	0	5	0	0	0	0	0	0	0	0	d__Bacteria; p__Bacteroidetes; c__Bacteroidia; o__Bacteroidales; f__Prevotellaceae; g__Prevotella; s__unclassified
ASV_3929	0	0	0	0	0	0	0	0	0	0	0	89	13	24	0	15	12	0	0	0	0	0	0	0	0	0	0	0	d__Bacteria; p__Firmicutes; c__Clostridia; o__Clostridiales; f__Lachnospiraceae; g__unclassified; s__unclassified
ASV_5361	0	0	20	69	0	0	0	0	0	0	0	0	20	8	4	0	34	0	8	0	0	0	0	0	0	0	0	0	d__Bacteria; p__Proteobacteria; c__Alphaproteobacteria; o__unclassified; f__unclassified; g__unclassified; s__unclassified
ASV_5193	0	0	0	12	0	0	0	14	9	0	0	31	22	0	5	10	0	0	0	0	0	34	11	19	0	0	0	17	d__Bacteria; p__Firmicutes; c__Clostridia; o__Clostridiales; f__unclassified; g__unclassified; s__unclassified
ASV_346	0	0	0	0	0	0	0	0	0	0	0	152	0	0	0	0	0	0	0	0	0	0	0	0	0	0	0	0	d__Bacteria; p__Firmicutes; c__Clostridia; o__Clostridiales; f__unclassified; g__unclassified; s__unclassified
ASV_1806	0	0	0	0	0	0	0	0	0	0	0	0	0	0	0	0	14	145	0	0	0	0	0	0	0	0	0	0	d__Bacteria; p__Proteobacteria; c__Betaproteobacteria; o__Burkholderiales; f__Oxalobacteraceae; g__Massilia; s__unclassified
ASV_5046	0	0	0	0	0	0	0	0	0	0	0	0	0	0	0	0	0	0	0	0	0	74	77	0	0	0	0	0	d__Bacteria; p__Firmicutes; c__Clostridia; o__Clostridiales; f__Lachnospiraceae; g__unclassified; s__unclassified
ASV_199	75	0	0	0	0	0	66	0	8	0	0	0	0	0	0	0	0	0	0	0	0	0	0	0	0	0	0	0	d__Bacteria; p__Proteobacteria; c__Alphaproteobacteria; o__Rhizobiales; f__Phyllobacteriaceae; g__unclassified; s__unclassified
ASV_4473	0	6	2	0	0	0	3	0	0	0	0	0	2	20	9	0	44	10	27	0	21	0	34	0	14	8	0	0	Unassigned
ASV_5067	0	12	0	0	0	17	0	0	0	21	0	0	0	0	0	0	21	0	78	0	33	0	0	0	21	48	73	0	Unassigned
ASV_1501	0	24	27	0	0	12	14	0	0	0	0	0	0	0	11	0	20	20	26	0	19	0	8	0	0	0	44	17	Unassigned
ASV_1478	0	0	0	28	0	0	0	0	0	0	0	0	0	0	10	56	62	0	22	0	0	0	0	0	0	14	0	0	d__Bacteria; p__Firmicutes; c__Clostridia; o__Clostridiales; f__Lachnospiraceae; g__Lachnoclostridium; s__unclassified
ASV_5545	0	0	0	0	76	53	0	0	0	0	0	0	0	0	0	20	0	0	0	0	0	0	0	0	0	0	0	0	d__Bacteria; p__Firmicutes; c__Clostridia; o__Clostridiales; f__Lachnospiraceae; g__unclassified; s__unclassified
ASV_1426	0	0	0	0	0	31	0	48	57	0	0	0	0	0	0	13	0	0	0	0	0	0	0	0	0	0	0	0	d__Bacteria; p__Firmicutes; c__Clostridia; o__Clostridiales; f__Lachnospiraceae; g__unclassified; s__unclassified
ASV_175	0	0	0	0	0	0	0	0	0	0	0	0	0	0	105	44	0	0	0	0	0	0	0	0	0	0	0	0	d__Bacteria; p__Firmicutes; c__Clostridia; o__Clostridiales; f__Lachnospiraceae; g__unclassified; s__unclassified
ASV_2427	120	0	0	0	0	0	0	0	0	0	0	0	0	0	0	0	0	0	0	0	0	27	0	0	0	0	0	0	d__Bacteria; p__Firmicutes; c__Clostridia; o__Clostridiales; f__Lachnospiraceae; g__unclassified; s__unclassified
ASV_2162	0	21	9	5	0	10	6	0	5	0	0	0	2	3	17	0	42	9	5	0	32	0	0	12	18	9	9	4	Unassigned
ASV_6650	0	0	0	0	0	0	0	0	0	0	0	0	0	8	0	0	0	0	0	0	252	15	0	0	0	78	38	15	d__Bacteria; p__Proteobacteria; c__Gammaproteobacteria; o__Enterobacterales; f__Enterobacteriaceae; g__Klebsiella; s__Klebsiella aerogenes
ASV_5191	0	0	0	0	37	48	14	34	0	0	0	0	0	0	0	0	0	0	0	0	0	0	11	0	0	0	0	0	d__Bacteria; p__Firmicutes; c__Clostridia; o__Clostridiales; f__Ruminococcaceae; g__unclassified; s__unclassified
ASV_5734	0	0	0	0	0	0	71	0	0	0	0	61	0	0	0	12	0	0	0	0	0	0	0	0	0	0	0	0	d__Bacteria; p__Proteobacteria; c__Gammaproteobacteria; o__Aeromonadales; f__Aeromonadaceae; g__Tolumonas; s__Tolumonas auensis
ASV_5082	0	0	15	0	0	0	0	0	0	0	0	0	12	0	43	0	0	65	0	0	0	0	0	40	9	20	0	0	d__Bacteria; p__Proteobacteria; c__Gammaproteobacteria; o__Pseudomonadales; f__Moraxellaceae; g__Acinetobacter; s__Acinetobacter radioresistens
ASV_1570	0	0	0	0	20	0	0	22	0	26	0	28	0	0	0	17	30	0	0	0	0	0	0	0	0	0	0	0	d__Bacteria; p__Firmicutes; c__Clostridia; o__Clostridiales; f__Lachnospiraceae; g__unclassified; s__unclassified
ASV_1028	0	0	0	0	0	0	0	30	23	0	0	44	0	15	0	0	40	0	0	0	0	0	0	0	0	0	0	0	d__Bacteria; p__Bacteroidetes; c__Bacteroidia; o__Bacteroidales; f__unclassified; g__unclassified; s__unclassified
ASV_1220	0	0	0	0	0	0	0	0	0	25	0	82	0	0	0	0	0	0	18	0	0	0	9	9	0	0	0	0	d__Bacteria; p__Bacteroidetes; c__Bacteroidia; o__Bacteroidales; f__Muribaculaceae; g__Muribaculum; s__unclassified
ASV_3514	29	0	0	0	0	0	93	0	0	0	0	0	7	0	3	0	0	0	0	7	0	0	0	3	0	0	0	0	d__Bacteria; p__Bacteroidetes; c__Flavobacteriia; o__Flavobacteriales; f__Flavobacteriaceae; g__unclassified; s__unclassified
ASV_2618	0	0	0	22	0	0	0	35	35	0	0	0	0	0	8	0	52	0	0	0	0	13	0	0	0	0	12	0	d__Bacteria; p__Firmicutes; c__Clostridia; o__Clostridiales; f__Ruminococcaceae; g__unclassified; s__unclassified
ASV_4552	0	0	0	0	0	0	0	70	72	0	0	0	0	0	0	0	0	0	0	0	0	0	0	0	0	0	0	0	d__Bacteria; p__Firmicutes; c__Clostridia; o__Clostridiales; f__Lachnospiraceae; g__Butyrivibrio; s__unclassified
ASV_7597	0	0	0	0	0	0	0	0	0	0	0	0	0	0	0	0	0	0	0	0	0	0	0	442	0	0	0	0	d__Bacteria; p__Firmicutes; c__Clostridia; o__Clostridiales; f__Lachnospiraceae; g__unclassified; s__unclassified
ASV_4811	0	21	17	0	26	0	0	14	16	0	0	0	0	8	6	14	0	0	0	0	0	19	15	0	45	0	0	0	d__Bacteria; p__Firmicutes; c__Clostridia; o__Clostridiales; f__Ruminococcaceae; g__unclassified; s__unclassified
ASV_4857	0	0	0	20	14	0	0	22	36	46	0	0	0	3	0	0	0	0	0	0	0	0	0	0	0	11	0	0	d__Bacteria; p__Bacteroidetes; c__Bacteroidia; o__Bacteroidales; f__Muribaculaceae; g__Muribaculum; s__unclassified
ASV_4388	0	0	0	9	22	19	6	20	23	23	0	0	0	0	0	0	12	0	0	0	0	6	0	0	0	0	25	0	d__Bacteria; p__Firmicutes; c__Clostridia; o__Clostridiales; f__Lachnospiraceae; g__unclassified; s__unclassified
ASV_6334	0	0	20	115	12	0	0	0	0	0	0	0	0	0	0	0	0	0	0	0	0	0	0	0	0	0	0	0	d__Bacteria; p__Firmicutes; c__Clostridia; o__Clostridiales; f__Ruminococcaceae; g__Ruminococcus; s__unclassified
ASV_2954	9	5	28	0	4	6	0	12	3	11	0	0	0	3	3	4	28	16	6	0	22	0	9	0	19	20	9	0	Unassigned
ASV_4626	2	21	25	0	2	29	0	0	19	13	0	0	12	28	0	10	14	0	4	0	0	6	0	0	0	0	0	0	d__Bacteria; p__Firmicutes; c__Bacilli; o__Lactobacillales; f__Enterococcaceae; g__Enterococcus; s__unclassified
ASV_7039	0	34	0	0	0	0	0	0	0	0	0	0	0	0	0	20	31	19	33	0	0	0	0	0	0	0	0	0	d__Bacteria; p__Firmicutes; c__Clostridia; o__Clostridiales; f__Lachnospiraceae; g__unclassified; s__unclassified
ASV_3106	0	0	0	72	5	0	0	0	0	11	0	0	0	0	0	0	0	11	0	0	0	20	18	0	0	12	0	0	d__Bacteria; p__Firmicutes; c__Clostridia; o__Clostridiales; f__Lachnospiraceae; g__Lachnoclostridium; s__unclassified
ASV_4008	0	0	0	0	0	15	0	0	0	0	0	0	0	0	0	0	0	0	122	0	0	0	0	0	0	0	0	0	d__Bacteria; p__Firmicutes; c__Bacilli; o__Bacillales; f__Planococcaceae; g__Savagea; s__Savagea faecisuis
ASV_708	0	0	0	0	0	0	0	0	0	0	0	0	21	23	21	58	9	0	5	0	0	0	0	0	0	0	0	0	d__Bacteria; p__Firmicutes; c__Clostridia; o__Clostridiales; f__Lachnospiraceae; g__Marvinbryantia; s__unclassified
ASV_3053	0	0	0	0	0	0	0	0	0	0	0	0	0	0	0	32	68	0	0	0	0	0	37	0	0	0	0	0	d__Bacteria; p__Firmicutes; c__Clostridia; o__Clostridiales; f__Lachnospiraceae; g__Butyrivibrio; s__unclassified
ASV_1169	0	9	6	0	8	4	0	0	0	15	3	0	7	7	24	0	28	9	17	0	11	0	0	0	27	33	9	0	Unassigned
ASV_5644	0	25	0	0	0	0	0	0	0	0	0	74	10	0	7	0	13	0	0	0	0	18	0	0	12	0	0	0	d__Bacteria; p__Bacteroidetes; c__Bacteroidia; o__Bacteroidales; f__Rikenellaceae; g__Alistipes; s__unclassified
ASV_2360	0	0	0	20	0	0	0	0	0	14	0	0	0	0	0	53	64	0	0	0	0	0	0	0	0	0	0	0	d__Bacteria; p__Firmicutes; c__Clostridia; o__Clostridiales; f__Lachnospiraceae; g__unclassified; s__unclassified
ASV_7498	0	0	0	0	0	0	0	0	0	0	0	0	0	0	0	0	0	0	0	136	0	0	0	0	0	0	0	0	Unassigned
ASV_2956	0	0	0	0	0	0	0	0	0	28	0	0	0	0	0	0	60	21	28	0	0	0	0	28	296	28	0	0	d__Bacteria; p__Proteobacteria; c__Gammaproteobacteria; o__Pseudomonadales; f__Moraxellaceae; g__Acinetobacter; s__unclassified
ASV_527	0	0	0	0	0	0	0	36	25	0	0	0	0	0	0	0	0	0	0	0	0	41	32	0	7	0	0	0	d__Bacteria; p__Firmicutes; c__Erysipelotrichia; o__Erysipelotrichales; f__Erysipelotrichaceae; g__Absiella; s__unclassified
ASV_2152	0	10	19	2	2	6	7	0	2	5	6	0	0	3	16	0	19	18	13	3	23	0	3	0	20	39	26	2	Unassigned
ASV_5007	0	15	29	0	27	10	25	5	0	0	0	0	0	7	0	0	0	0	21	0	0	0	0	0	0	0	0	0	d__Bacteria; p__Proteobacteria; c__Alphaproteobacteria; o__Rhizobiales; f__Methylobacteriaceae; g__Methylorubrum; s__unclassified
ASV_4444	0	0	0	0	8	0	0	0	13	8	0	0	0	0	0	0	0	0	0	0	0	31	72	0	0	0	0	0	d__Bacteria; p__Firmicutes; c__Clostridia; o__Clostridiales; f__Lachnospiraceae; g__unclassified; s__unclassified
ASV_4804	0	25	0	0	0	0	0	26	15	0	0	0	0	0	14	51	0	0	0	0	0	0	0	0	0	0	0	0	d__Bacteria; p__Firmicutes; c__Clostridia; o__Clostridiales; f__Lachnospiraceae; g__Lachnoclostridium; s__unclassified
ASV_5766	0	26	0	9	30	24	24	0	12	0	0	14	0	0	6	0	0	0	0	0	0	0	0	0	0	0	0	0	d__Bacteria; p__Firmicutes; c__Clostridia; o__Clostridiales; f__Ruminococcaceae; g__unclassified; s__unclassified
ASV_614	0	0	0	0	0	30	0	12	35	26	0	0	0	0	0	0	0	0	28	0	0	0	0	0	34	0	11	0	d__Bacteria; p__Proteobacteria; c__Gammaproteobacteria; o__Enterobacterales; f__Enterobacteriaceae; g__Enterobacter; s__unclassified
ASV_6395	0	0	0	0	0	21	0	0	0	0	0	0	11	0	0	20	65	0	0	0	0	31	0	0	26	0	0	0	d__Bacteria; p__Firmicutes; c__Clostridia; o__Clostridiales; f__Lachnospiraceae; g__unclassified; s__unclassified
ASV_4856	0	0	0	0	0	0	0	0	0	0	0	0	0	11	0	42	71	22	0	0	0	0	0	0	0	0	0	0	d__Bacteria; p__Firmicutes; c__Clostridia; o__Clostridiales; f__Ruminococcaceae; g__unclassified; s__unclassified
ASV_4959	0	25	23	0	0	32	0	0	14	0	0	0	0	0	0	0	36	0	0	0	0	0	0	0	0	64	18	0	Unassigned
ASV_6039	0	0	40	0	38	70	0	0	0	0	0	0	0	0	0	0	0	0	0	0	0	0	0	0	0	0	0	0	d__Bacteria; p__Firmicutes; c__Clostridia; o__Clostridiales; f__Lachnospiraceae; g__unclassified; s__unclassified
ASV_6844	0	0	0	0	0	0	0	0	0	0	0	0	0	0	7	27	122	0	0	0	0	0	0	0	0	0	0	0	d__Bacteria; p__Firmicutes; c__Clostridia; o__Clostridiales; f__Ruminococcaceae; g__Flavonifractor; s__unclassified
ASV_2513	0	4	23	0	11	0	0	57	13	11	0	0	0	0	0	0	0	0	0	0	0	10	10	0	0	0	0	0	d__Bacteria; p__Firmicutes; c__Clostridia; o__Clostridiales; f__Ruminococcaceae; g__Ruminococcus; s__unclassified
ASV_4561	0	0	0	0	40	48	0	0	41	0	0	0	0	0	0	0	0	0	0	0	0	0	0	0	0	0	0	0	d__Bacteria; p__Firmicutes; c__Clostridia; o__Clostridiales; f__Ruminococcaceae; g__unclassified; s__unclassified
ASV_5166	0	0	0	0	0	0	0	0	0	0	0	0	0	0	0	0	0	0	0	0	0	95	33	35	0	0	0	0	d__Bacteria; p__Actinobacteria; c__Coriobacteriia; o__Eggerthellales; f__Eggerthellaceae; g__unclassified; s__unclassified
ASV_5385	0	0	0	16	3	1	0	0	15	0	0	55	26	11	0	0	0	0	0	0	0	0	0	0	0	0	0	0	d__Bacteria; p__Firmicutes; c__Clostridia; o__Clostridiales; f__Ruminococcaceae; g__Flavonifractor; s__unclassified
ASV_5670	0	23	0	0	37	0	18	36	0	0	0	0	0	0	0	0	0	0	0	0	0	0	11	5	0	0	0	0	d__Bacteria; p__Firmicutes; c__Clostridia; o__Clostridiales; f__Lachnospiraceae; g__unclassified; s__unclassified
ASV_3499	0	0	0	15	46	0	0	0	0	0	0	0	0	30	0	34	0	0	0	0	0	0	0	0	0	0	0	0	d__Bacteria; p__Actinobacteria; c__unclassified; o__Corynebacteriales; f__Corynebacteriaceae; g__Corynebacterium; s__unclassified
ASV_3476	0	0	0	0	0	0	0	0	0	0	0	30	16	23	16	8	20	12	0	0	0	0	0	0	0	0	0	0	d__Bacteria; p__Firmicutes; c__Clostridia; o__Clostridiales; f__Ruminococcaceae; g__Flavonifractor; s__unclassified
ASV_3364	2	11	5	0	3	11	18	6	3	4	0	0	4	2	10	3	11	10	10	0	23	0	0	0	24	18	23	3	Unassigned
ASV_34	0	0	38	0	0	24	0	30	0	0	7	0	0	0	0	0	0	0	0	0	0	37	0	14	25	7	20	0	d__Bacteria; p__Bacteroidetes; c__Bacteroidia; o__Bacteroidales; f__Muribaculaceae; g__Muribaculum; s__unclassified
ASV_2503	0	0	11	0	0	0	0	0	0	0	9	109	0	0	0	0	0	0	0	0	0	0	0	0	0	0	0	0	d__Bacteria; p__Proteobacteria; c__Betaproteobacteria; o__Neisseriales; f__Chromobacteriaceae; g__unclassified; s__unclassified
ASV_5957	0	0	0	16	0	0	0	65	34	0	0	0	0	0	0	0	0	0	0	9	0	0	0	0	0	0	0	0	d__Bacteria; p__Firmicutes; c__Clostridia; o__Clostridiales; f__Lachnospiraceae; g__Butyrivibrio; s__unclassified
ASV_744	0	0	0	0	0	0	0	0	0	0	0	0	25	37	24	0	27	0	0	0	0	0	0	39	0	0	0	0	d__Bacteria; p__Proteobacteria; c__Deltaproteobacteria; o__Desulfovibrionales; f__Desulfovibrionaceae; g__Desulfovibrio; s__unclassified
ASV_2041	0	0	0	0	0	0	0	0	0	0	0	0	0	0	112	0	0	0	12	0	0	0	0	0	0	0	0	0	d__Bacteria; p__Firmicutes; c__Clostridia; o__Clostridiales; f__Lachnospiraceae; g__unclassified; s__unclassified
ASV_1754	0	0	0	0	0	0	0	0	0	0	0	0	0	0	0	0	0	0	124	0	0	0	0	0	0	0	0	0	d__Bacteria; p__Proteobacteria; c__Betaproteobacteria; o__Burkholderiales; f__Alcaligenaceae; g__Alcaligenes; s__Alcaligenes faecalis
ASV_6215	0	22	0	69	0	7	9	0	0	16	0	0	0	0	0	0	0	0	0	0	0	0	0	0	0	0	0	0	d__Bacteria; p__Firmicutes; c__Clostridia; o__Clostridiales; f__Lachnospiraceae; g__Lachnoclostridium; s__unclassified
ASV_4996	0	0	0	0	0	0	0	5	0	0	0	0	0	0	0	0	0	0	0	0	0	101	17	0	0	11	0	0	d__Bacteria; p__Firmicutes; c__Clostridia; o__Clostridiales; f__Ruminococcaceae; g__Faecalibacterium; s__unclassified
ASV_5010	0	0	0	24	14	13	0	0	0	0	0	0	0	17	0	0	0	0	0	0	0	53	1	0	0	25	0	0	d__Bacteria; p__Firmicutes; c__Clostridia; o__Clostridiales; f__Lachnospiraceae; g__unclassified; s__unclassified
ASV_2445	0	0	12	2	11	2	2	9	4	3	6	0	7	15	11	9	17	13	0	0	8	0	2	0	14	22	0	0	Unassigned
ASV_5167	0	0	0	0	26	0	0	0	0	0	0	0	0	0	0	9	0	0	0	0	0	26	60	0	0	9	0	15	d__Bacteria; p__Firmicutes; c__Clostridia; o__Clostridiales; f__Lachnospiraceae; g__unclassified; s__unclassified
ASV_3896	0	0	0	0	0	0	0	0	9	0	0	57	29	17	0	9	0	0	0	0	0	0	0	0	0	0	0	0	d__Bacteria; p__Firmicutes; c__Clostridia; o__Clostridiales; f__Lachnospiraceae; g__unclassified; s__unclassified
ASV_355	0	13	23	0	0	0	0	0	17	58	0	0	0	15	0	0	0	0	0	0	0	0	0	0	0	18	0	23	d__Bacteria; p__Proteobacteria; c__Betaproteobacteria; o__Burkholderiales; f__Oxalobacteraceae; g__Massilia; s__unclassified
ASV_7544	0	0	0	0	28	0	0	0	0	0	0	0	0	0	0	0	0	0	0	0	0	48	44	0	0	0	0	0	d__Bacteria; p__Firmicutes; c__Clostridia; o__Clostridiales; f__Lachnospiraceae; g__unclassified; s__unclassified
ASV_2250	0	26	0	0	0	0	0	0	0	0	0	0	0	0	4	0	0	0	28	0	0	31	38	0	0	0	0	0	d__Bacteria; p__Firmicutes; c__Clostridia; o__Clostridiales; f__Lachnospiraceae; g__unclassified; s__unclassified
ASV_4321	0	0	0	0	13	49	10	0	0	36	0	0	0	0	0	11	0	0	0	0	0	0	0	0	0	0	0	0	d__Bacteria; p__Firmicutes; c__Clostridia; o__Clostridiales; f__Lachnospiraceae; g__Lachnoclostridium; s__unclassified
ASV_3562	0	0	0	0	0	0	0	64	26	0	0	0	0	0	0	0	29	0	0	0	0	0	0	0	0	0	0	0	d__Bacteria; p__Firmicutes; c__Clostridia; o__Clostridiales; f__Lachnospiraceae; g__unclassified; s__unclassified
ASV_6472	0	0	0	0	0	0	0	21	40	0	0	0	0	0	0	0	78	0	0	0	0	0	0	0	5	0	0	0	d__Bacteria; p__Firmicutes; c__Clostridia; o__Clostridiales; f__Ruminococcaceae; g__Flavonifractor; s__unclassified
ASV_2405	0	0	0	0	0	0	0	0	0	0	0	0	0	0	0	0	0	0	0	0	0	74	45	0	15	20	0	0	d__Bacteria; p__Firmicutes; c__Clostridia; o__Clostridiales; f__unclassified; g__unclassified; s__unclassified
ASV_3259	0	9	11	5	0	0	6	0	0	0	0	0	0	0	12	19	27	7	14	0	11	0	9	4	0	9	16	9	Unassigned
ASV_3147	0	0	18	9	0	0	0	0	44	0	0	32	0	0	15	0	0	0	0	0	0	0	0	0	0	0	0	0	d__Bacteria; p__Bacteroidetes; c__Bacteroidia; o__Bacteroidales; f__Muribaculaceae; g__Muribaculum; s__unclassified
ASV_2246	0	0	0	0	0	0	0	46	72	0	0	0	0	0	0	0	0	0	0	0	0	0	0	0	0	0	0	0	d__Bacteria; p__Bacteroidetes; c__Bacteroidia; o__Bacteroidales; f__Muribaculaceae; g__Muribaculum; s__unclassified
ASV_4489	3	22	17	0	3	7	5	0	0	5	0	0	0	0	0	9	0	21	23	0	56	0	5	0	31	16	16	11	Unassigned
ASV_5327	70	0	0	0	0	0	0	0	0	0	0	10	0	7	4	0	20	6	0	0	0	0	0	0	0	0	0	0	d__Bacteria; p__unclassified; c__unclassified; o__unclassified; f__unclassified; g__unclassified; s__unclassified
ASV_895	0	4	12	0	6	9	0	6	2	8	0	0	3	3	16	10	11	13	5	0	24	0	0	4	13	16	4	4	Unassigned
ASV_6447	0	0	0	0	12	0	0	54	37	14	0	0	0	0	0	0	0	0	0	0	0	0	0	0	0	0	0	737	d__Bacteria; p__Proteobacteria; c__Alphaproteobacteria; o__Rhizobiales; f__Brucellaceae; g__Ochrobactrum; s__unclassified
ASV_7685	0	0	0	0	0	37	0	0	0	0	0	9	32	0	5	0	34	0	0	0	0	0	0	0	0	0	0	0	d__Bacteria; p__Proteobacteria; c__Gammaproteobacteria; o__Enterobacterales; f__Morganellaceae; g__Morganella; s__Morganella morganii
ASV_1465	0	11	0	0	64	39	0	0	7	0	0	0	0	0	0	0	0	0	0	0	0	0	0	0	0	0	0	0	d__Bacteria; p__Firmicutes; c__Clostridia; o__Clostridiales; f__Lachnospiraceae; g__unclassified; s__unclassified
ASV_6998	0	0	9	8	0	0	0	0	0	53	0	0	0	0	0	0	0	0	0	0	0	22	24	0	0	0	0	0	d__Bacteria; p__Firmicutes; c__Clostridia; o__Clostridiales; f__Ruminococcaceae; g__Flavonifractor; s__unclassified
ASV_330	0	152	0	0	0	0	0	0	0	0	0	0	0	0	0	0	0	0	0	0	0	0	0	0	0	0	0	0	Unassigned
ASV_1990	0	0	0	0	45	24	46	0	0	0	0	0	0	0	0	0	0	0	0	0	0	0	0	0	0	0	0	0	d__Bacteria; p__Firmicutes; c__Clostridia; o__Clostridiales; f__Ruminococcaceae; g__unclassified; s__unclassified
ASV_4593	0	22	47	18	0	9	10	0	12	9	0	0	0	0	0	0	0	0	0	0	0	0	0	0	0	0	0	0	d__Bacteria; p__Bacteroidetes; c__Bacteroidia; o__Bacteroidales; f__Bacteroidaceae; g__Bacteroides; s__unclassified
ASV_590	0	0	0	0	0	0	0	57	42	15	0	0	0	0	0	0	0	0	0	0	0	0	0	0	0	0	0	0	d__Bacteria; p__Firmicutes; c__Erysipelotrichia; o__Erysipelotrichales; f__Erysipelotrichaceae; g__Absiella; s__unclassified
ASV_7725	0	0	0	0	0	0	0	0	0	0	0	0	0	0	0	0	0	0	41	0	0	73	0	0	0	0	0	0	d__Bacteria; p__Firmicutes; c__Clostridia; o__Clostridiales; f__Lachnospiraceae; g__unclassified; s__unclassified
ASV_5652	4	20	16	0	0	7	0	0	5	10	0	0	0	3	7	3	10	10	13	0	34	0	6	0	19	15	17	4	Unassigned
ASV_3328	0	0	0	0	22	0	11	0	21	10	0	25	14	0	8	0	0	0	0	0	0	0	0	0	0	0	0	0	d__Bacteria; p__Firmicutes; c__Clostridia; o__Clostridiales; f__Ruminococcaceae; g__unclassified; s__unclassified
ASV_2541	0	0	11	0	0	12	0	11	0	0	0	6	15	11	18	0	15	16	6	0	18	0	0	0	11	14	15	0	Unassigned
ASV_1154	0	0	0	0	0	33	0	0	0	38	0	0	0	0	0	40	0	0	0	0	0	0	0	0	0	0	0	0	d__Bacteria; p__Firmicutes; c__Clostridia; o__Clostridiales; f__Lachnospiraceae; g__unclassified; s__unclassified
ASV_5335	0	0	0	0	0	0	0	53	51	0	0	0	0	7	0	0	0	0	0	0	0	0	0	0	0	0	0	0	Unassigned
ASV_5954	0	0	0	0	0	0	0	0	14	9	0	0	0	0	0	24	88	0	0	0	0	0	0	0	0	0	0	0	d__Bacteria; p__Firmicutes; c__Clostridia; o__Clostridiales; f__Lachnospiraceae; g__unclassified; s__unclassified
ASV_6382	6	0	0	0	0	10	4	0	4	0	0	0	0	0	10	0	20	14	28	0	14	0	8	0	0	13	22	0	Unassigned
ASV_7205	0	5	9	0	0	0	65	0	0	10	0	21	0	0	0	0	0	0	0	0	0	0	0	0	0	0	0	0	d__Bacteria; p__Bacteroidetes; c__Flavobacteriia; o__Flavobacteriales; f__Flavobacteriaceae; g__unclassified; s__unclassified
ASV_5990	0	0	0	7	7	0	0	0	0	0	0	6	5	0	0	0	0	0	0	0	0	40	32	30	0	0	10	98	d__Bacteria; p__Actinobacteria; c__Coriobacteriia; o__Eggerthellales; f__Eggerthellaceae; g__unclassified; s__unclassified
ASV_4615	0	12	0	0	0	0	0	17	69	20	0	0	0	0	0	0	0	0	0	4	0	0	0	0	0	0	13	0	d__Bacteria; p__Firmicutes; c__Clostridia; o__Clostridiales; f__Clostridiales Family XIII. Incertae Sedis; g__Ihubacter; s__unclassified
ASV_596	0	0	0	3	3	0	0	0	14	0	0	0	0	0	0	0	10	0	0	81	0	0	0	0	0	0	0	0	d__Bacteria; p__Bacteroidetes; c__Sphingobacteriia; o__Sphingobacteriales; f__Sphingobacteriaceae; g__unclassified; s__unclassified
ASV_6870	0	0	0	0	45	29	11	0	0	0	0	0	0	0	9	0	0	9	0	0	0	6	0	0	0	0	0	0	d__Bacteria; p__Firmicutes; c__Clostridia; o__Clostridiales; f__Lachnospiraceae; g__unclassified; s__unclassified
ASV_6573	0	0	0	0	0	0	0	0	0	0	0	0	0	0	0	0	0	0	0	0	212	0	0	0	0	0	0	0	d__Bacteria; p__Cyanobacteria; c__unclassified; o__unclassified; f__unclassified; g__unclassified; s__unclassified
ASV_2739	0	6	8	0	0	6	0	0	6	4	0	0	4	6	4	0	17	11	16	3	41	0	0	0	14	12	6	14	Unassigned
ASV_755	0	9	10	0	5	0	0	0	5	6	0	0	0	3	18	0	0	19	10	0	67	0	0	2	7	0	0	5	Unassigned
ASV_3510	0	0	0	0	38	21	0	0	0	0	0	0	0	0	0	15	0	0	0	0	0	5	29	0	0	0	0	0	d__Bacteria; p__Firmicutes; c__Clostridia; o__Clostridiales; f__Lachnospiraceae; g__unclassified; s__unclassified
ASV_115	0	0	0	0	50	0	0	26	0	9	0	0	0	0	5	18	0	0	0	0	0	0	0	0	0	0	0	0	d__Bacteria; p__Firmicutes; c__Clostridia; o__Clostridiales; f__Lachnospiraceae; g__unclassified; s__unclassified
ASV_1979	0	12	0	0	0	0	0	0	0	0	0	0	0	0	0	69	0	0	26	0	0	0	0	0	0	0	0	0	d__Bacteria; p__Firmicutes; c__Bacilli; o__Bacillales; f__Staphylococcaceae; g__Staphylococcus; s__Staphylococcus saprophyticus
ASV_4838	0	0	0	0	0	0	0	62	27	4	0	0	0	0	0	9	5	0	0	0	0	0	0	0	0	0	0	21	d__Bacteria; p__Firmicutes; c__Clostridia; o__Clostridiales; f__Lachnospiraceae; g__unclassified; s__unclassified
ASV_4024	0	0	0	0	0	0	0	0	0	0	0	73	0	0	0	0	0	12	0	0	0	0	0	49	0	0	0	0	d__Bacteria; p__Bacteroidetes; c__Bacteroidia; o__Bacteroidales; f__Muribaculaceae; g__Muribaculum; s__unclassified
ASV_3922	7	0	0	0	2	10	7	0	5	6	0	0	0	0	7	0	18	17	13	0	16	0	2	0	11	17	19	0	Unassigned
ASV_7392	0	0	0	0	0	0	105	0	0	0	0	0	0	0	0	0	0	0	0	0	0	0	0	0	0	0	0	0	d__Bacteria; p__Proteobacteria; c__Gammaproteobacteria; o__Enterobacterales; f__Enterobacteriaceae; g__Escherichia; s__Escherichia coli
ASV_4007	0	0	0	0	0	0	0	0	11	0	0	58	14	19	3	0	0	0	0	0	0	0	0	0	0	0	0	0	d__Bacteria; p__Firmicutes; c__Bacilli; o__Bacillales; f__Paenibacillaceae; g__unclassified; s__unclassified
ASV_4061	0	0	0	0	0	0	0	0	0	0	0	41	0	0	0	18	61	0	0	0	0	0	0	0	0	0	0	0	d__Bacteria; p__Firmicutes; c__Clostridia; o__Clostridiales; f__Clostridiaceae; g__Butyricicoccus; s__unclassified
ASV_5380	0	0	0	0	0	0	0	67	6	0	0	10	0	6	5	0	3	5	0	5	0	0	0	0	0	0	0	0	d__Bacteria; p__Firmicutes; c__Clostridia; o__Clostridiales; f__Lachnospiraceae; g__unclassified; s__unclassified
ASV_1999	0	0	0	0	0	0	0	51	45	8	0	0	0	0	0	0	0	0	0	0	0	0	0	0	0	0	0	0	d__Bacteria; p__Firmicutes; c__Clostridia; o__Clostridiales; f__Lachnospiraceae; g__unclassified; s__unclassified
ASV_574	0	0	18	0	0	2	0	0	0	12	2	0	0	4	8	0	30	13	20	0	15	0	0	15	4	9	3	0	Unassigned
ASV_5061	0	0	0	0	0	0	0	0	0	4	0	52	32	5	7	0	3	0	0	0	0	0	0	0	0	0	0	0	d__Bacteria; p__Firmicutes; c__Clostridia; o__Clostridiales; f__Clostridiaceae; g__unclassified; s__unclassified
ASV_5964	0	0	0	0	0	0	0	0	0	0	0	16	15	23	5	0	24	7	16	0	0	0	0	0	0	0	0	0	d__Bacteria; p__Firmicutes; c__Clostridia; o__Clostridiales; f__unclassified; g__unclassified; s__unclassified
ASV_4632	0	2	0	0	0	5	2	0	5	5	0	0	0	0	11	7	10	19	27	0	21	0	0	8	22	25	19	16	Unassigned
ASV_7253	0	0	0	0	0	0	0	0	0	0	0	27	30	10	0	0	40	0	0	0	0	0	0	0	8	0	9	0	d__Bacteria; p__Firmicutes; c__Clostridia; o__Clostridiales; f__Lachnospiraceae; g__unclassified; s__unclassified
ASV_7565	0	0	27	0	0	0	0	0	0	49	0	0	0	0	0	0	24	0	0	0	0	0	0	0	0	0	0	0	Unassigned
ASV_6725	0	0	0	0	0	0	0	38	0	3	0	0	10	33	0	0	6	7	0	3	0	0	0	0	0	0	0	0	d__Bacteria; p__Firmicutes; c__Bacilli; o__Lactobacillales; f__Streptococcaceae; g__Lactococcus; s__Lactococcus garvieae
ASV_5230	30	0	0	11	0	46	0	0	0	12	0	0	0	0	0	0	0	0	0	0	0	0	0	0	0	0	0	0	d__Bacteria; p__Firmicutes; c__Clostridia; o__Clostridiales; f__Lachnospiraceae; g__unclassified; s__unclassified
ASV_2256	0	6	0	0	3	0	5	0	0	0	0	0	0	3	22	6	6	13	3	0	23	0	6	34	26	17	3	8	Unassigned
ASV_6383	0	3	10	0	0	6	10	0	3	5	0	0	3	8	5	0	14	16	11	0	5	0	0	0	18	11	9	0	Unassigned
ASV_3988	0	16	0	27	23	15	18	0	0	0	0	0	0	0	0	0	0	0	0	0	0	0	0	0	0	0	0	0	d__Bacteria; p__Firmicutes; c__Clostridia; o__Clostridiales; f__Lachnospiraceae; g__unclassified; s__unclassified
ASV_2681	0	17	0	0	9	22	0	15	0	0	0	13	0	4	7	20	0	0	0	0	0	0	0	0	0	0	0	0	d__Bacteria; p__Firmicutes; c__Clostridia; o__Clostridiales; f__Lachnospiraceae; g__unclassified; s__unclassified
ASV_5839	0	0	5	0	0	5	0	0	0	0	0	0	0	6	20	4	37	7	18	0	8	0	3	0	21	20	2	0	Unassigned
ASV_2131	12	0	0	0	18	0	0	0	0	0	0	10	0	0	0	19	0	0	0	0	0	27	12	0	0	0	0	0	d__Bacteria; p__Firmicutes; c__Clostridia; o__Clostridiales; f__Ruminococcaceae; g__unclassified; s__unclassified
ASV_327	12	0	14	0	3	12	0	4	0	2	0	0	0	10	0	0	16	0	21	0	3	0	0	14	0	19	0	5	Unassigned
ASV_2073	6	27	15	0	0	2	0	0	5	0	0	0	0	0	5	9	16	4	5	0	39	0	0	0	18	9	0	0	Unassigned
ASV_1951	0	0	0	44	33	21	0	0	0	0	0	0	0	0	0	0	0	0	0	0	0	0	0	0	0	0	0	0	d__Bacteria; p__Firmicutes; c__Clostridia; o__Clostridiales; f__Lachnospiraceae; g__unclassified; s__unclassified
ASV_2911	0	0	0	0	10	0	0	0	0	0	0	0	0	0	0	0	0	0	0	0	0	20	68	0	0	0	0	0	d__Bacteria; p__Firmicutes; c__Clostridia; o__Clostridiales; f__Lachnospiraceae; g__unclassified; s__unclassified
ASV_4865	0	0	0	0	37	8	25	8	0	0	0	0	0	0	0	0	0	0	0	0	0	20	0	0	0	0	0	0	d__Bacteria; p__Firmicutes; c__Clostridia; o__Clostridiales; f__Ruminococcaceae; g__unclassified; s__unclassified
ASV_7334	49	0	0	0	0	0	0	10	0	0	0	0	0	0	5	8	0	0	0	0	0	13	12	0	0	0	0	0	d__Bacteria; p__Firmicutes; c__Erysipelotrichia; o__Erysipelotrichales; f__Erysipelotrichaceae; g__Erysipelatoclostridium; s__unclassified
ASV_3519	0	3	19	0	0	0	0	0	0	3	2	0	5	0	26	0	9	16	17	0	0	0	9	0	23	16	10	0	Unassigned
ASV_4001	0	0	0	10	0	0	0	0	0	0	0	0	8	0	0	15	59	0	5	0	0	6	10	0	0	0	19	0	d__Bacteria; p__Firmicutes; c__Clostridia; o__Clostridiales; f__unclassified; g__unclassified; s__unclassified
ASV_3248	0	0	0	0	0	8	20	0	7	0	0	13	0	0	0	0	19	8	22	0	0	0	0	0	0	0	0	42	d__Bacteria; p__Proteobacteria; c__Gammaproteobacteria; o__Vibrionales; f__Vibrionaceae; g__Vibrio; s__unclassified
ASV_6643	0	0	0	0	0	0	0	10	0	0	0	80	4	0	0	0	0	0	0	0	0	3	0	0	0	0	0	0	d__Bacteria; p__Firmicutes; c__Clostridia; o__Clostridiales; f__Eubacteriaceae; g__unclassified; s__unclassified
ASV_994	0	0	0	0	0	0	0	0	0	0	0	0	4	0	0	13	95	2	12	0	0	0	0	0	0	0	19	0	d__Bacteria; p__Firmicutes; c__Clostridia; o__Clostridiales; f__unclassified; g__unclassified; s__unclassified
ASV_828	0	0	0	0	0	0	0	0	0	0	0	0	0	0	0	0	0	97	0	0	0	0	0	0	0	0	0	0	d__Bacteria; p__Proteobacteria; c__Betaproteobacteria; o__Burkholderiales; f__Oxalobacteraceae; g__Massilia; s__unclassified
ASV_2467	0	33	0	0	0	0	0	0	12	13	0	0	0	0	0	0	0	0	0	0	77	0	0	0	0	0	0	0	Unassigned
ASV_809	0	0	16	0	0	12	0	0	0	0	0	0	0	0	22	0	20	26	0	0	0	0	0	0	30	12	0	3	Unassigned
ASV_163	0	0	0	14	0	16	0	0	0	0	0	23	0	0	0	0	0	0	0	37	0	0	0	15	0	0	0	0	d__Bacteria; p__Firmicutes; c__Clostridia; o__Clostridiales; f__unclassified; g__unclassified; s__unclassified
ASV_4177	0	0	0	41	0	20	0	0	0	0	0	0	0	0	0	0	0	0	35	0	0	0	0	0	12	0	0	0	d__Bacteria; p__Firmicutes; c__Clostridia; o__Clostridiales; f__unclassified; g__unclassified; s__unclassified
ASV_5801	0	0	0	6	0	0	0	15	0	0	0	8	20	0	0	19	14	0	0	0	0	19	0	27	0	0	0	0	d__Bacteria; p__Actinobacteria; c__Coriobacteriia; o__Eggerthellales; f__Eggerthellaceae; g__unclassified; s__unclassified
ASV_5134	0	0	0	0	10	12	0	0	0	0	0	0	0	0	0	17	25	0	0	0	0	13	19	0	0	0	0	5	d__Bacteria; p__Firmicutes; c__Clostridia; o__Clostridiales; f__Ruminococcaceae; g__Anaerotruncus; s__unclassified
ASV_1300	0	0	0	0	0	0	0	0	0	0	0	61	14	21	0	0	0	0	0	0	0	0	0	0	0	0	0	0	d__Bacteria; p__Firmicutes; c__Clostridia; o__Clostridiales; f__Lachnospiraceae; g__Eisenbergiella; s__Eisenbergiella tayi
ASV_4596	0	0	0	0	0	0	0	0	0	0	0	0	0	0	0	35	15	0	22	0	0	13	11	0	0	0	0	0	d__Bacteria; p__Firmicutes; c__Clostridia; o__Clostridiales; f__Lachnospiraceae; g__unclassified; s__unclassified
ASV_241	30	5	10	3	0	3	4	0	0	6	0	0	0	0	2	6	18	4	9	0	2	0	2	0	10	5	7	4	Unassigned
ASV_2061	19	0	0	0	0	0	0	0	0	0	0	0	0	0	0	0	2	0	0	0	0	63	8	5	0	0	0	0	d__Bacteria; p__Firmicutes; c__Erysipelotrichia; o__Erysipelotrichales; f__Erysipelotrichaceae; g__Erysipelatoclostridium; s__unclassified
ASV_3497	95	0	0	0	0	0	0	0	0	0	0	0	0	0	0	0	0	0	0	0	0	0	0	0	0	0	0	0	d__Bacteria; p__Firmicutes; c__Clostridia; o__Clostridiales; f__unclassified; g__unclassified; s__unclassified
ASV_274	77	0	0	0	0	8	0	0	0	5	0	0	5	0	0	0	0	0	0	0	0	0	0	0	0	0	0	0	d__Bacteria; p__Firmicutes; c__Clostridia; o__Clostridiales; f__Ruminococcaceae; g__Anaerotruncus; s__Anaerotruncus colihominis
ASV_4907	0	0	0	28	4	0	0	0	0	0	0	42	11	0	4	6	0	0	0	0	0	0	0	0	0	0	0	0	d__Bacteria; p__Bacteroidetes; c__Bacteroidia; o__Bacteroidales; f__Rikenellaceae; g__unclassified; s__unclassified
ASV_338	0	0	0	70	0	0	0	25	0	0	0	0	0	0	0	0	0	0	0	0	0	0	0	0	0	0	0	0	d__Bacteria; p__Bacteroidetes; c__Bacteroidia; o__Bacteroidales; f__Muribaculaceae; g__Muribaculum; s__unclassified
ASV_4183	20	9	0	0	20	0	0	0	1	4	0	0	0	0	0	0	0	0	7	0	0	41	1	0	0	0	14	0	d__Bacteria; p__Bacteroidetes; c__Bacteroidia; o__Bacteroidales; f__Bacteroidaceae; g__Bacteroides; s__unclassified
ASV_170	0	28	0	23	0	0	0	0	0	0	0	0	0	0	0	43	0	0	0	0	0	0	0	0	0	0	0	0	d__Bacteria; p__Bacteroidetes; c__Bacteroidia; o__Bacteroidales; f__Muribaculaceae; g__Muribaculum; s__unclassified
ASV_7257	0	0	0	0	32	19	18	0	0	0	0	0	0	0	0	0	0	0	0	0	0	25	0	0	0	0	0	0	d__Bacteria; p__Firmicutes; c__Clostridia; o__Clostridiales; f__Ruminococcaceae; g__Flavonifractor; s__unclassified
ASV_2932	0	0	0	0	0	34	0	0	0	0	0	0	0	0	0	0	0	0	0	0	60	0	0	0	0	0	0	0	Unassigned
ASV_500	0	4	3	0	2	8	0	0	0	4	0	0	0	4	13	2	16	21	17	0	9	0	0	0	7	6	17	0	Unassigned
ASV_6313	0	0	10	9	33	8	0	6	3	0	0	24	0	0	0	0	0	0	0	0	0	0	0	0	0	19	34	31	d__Bacteria; p__Firmicutes; c__Erysipelotrichia; o__Erysipelotrichales; f__Erysipelotrichaceae; g__Erysipelatoclostridium; s__unclassified
ASV_5506	0	0	0	0	23	28	0	13	29	0	0	0	0	0	0	0	0	0	0	0	0	0	0	0	0	0	0	0	d__Bacteria; p__Firmicutes; c__Clostridia; o__Clostridiales; f__Lachnospiraceae; g__Eisenbergiella; s__Eisenbergiella sp.
ASV_2885	0	0	0	0	4	0	0	0	0	0	0	0	0	0	0	0	0	14	44	19	25	0	0	0	0	0	0	0	d__Bacteria; p__Proteobacteria; c__Betaproteobacteria; o__Burkholderiales; f__Comamonadaceae; g__Acidovorax; s__unclassified
ASV_7336	0	0	0	0	0	0	0	53	31	0	0	0	0	0	0	0	0	9	0	0	0	0	0	0	0	0	0	0	d__Bacteria; p__Firmicutes; c__Clostridia; o__Clostridiales; f__Ruminococcaceae; g__Flavonifractor; s__unclassified
ASV_7380	0	0	0	0	0	0	0	0	0	0	0	14	0	0	22	39	10	8	0	0	0	0	0	0	0	0	0	0	d__Bacteria; p__Firmicutes; c__Clostridia; o__Clostridiales; f__Lachnospiraceae; g__Lachnoclostridium; s__unclassified
ASV_5060	92	0	0	0	0	0	0	0	0	0	0	0	0	0	0	0	0	0	0	0	0	0	0	0	0	0	0	0	d__Bacteria; p__Firmicutes; c__Bacilli; o__Bacillales; f__Bacillaceae; g__Bacillus; s__unclassified
ASV_6253	0	15	7	0	0	0	0	4	49	0	0	0	0	0	3	0	0	0	19	0	0	0	0	0	0	0	0	64	d__Bacteria; p__Proteobacteria; c__Gammaproteobacteria; o__Enterobacterales; f__Enterobacteriaceae; g__Enterobacter; s__unclassified
ASV_2278	0	3	0	9	0	0	0	57	23	0	0	0	0	0	0	0	0	0	0	0	0	0	0	0	0	0	0	0	d__Bacteria; p__Firmicutes; c__Erysipelotrichia; o__Erysipelotrichales; f__Erysipelotrichaceae; g__unclassified; s__unclassified
ASV_912	0	4	10	0	3	2	2	2	0	0	0	0	0	9	13	5	6	15	9	0	42	0	0	0	9	25	4	15	Unassigned
ASV_6170	0	0	0	39	0	0	0	11	0	0	0	0	0	0	0	0	0	0	0	6	0	25	11	13	6	0	0	0	d__Bacteria; p__Bacteroidetes; c__Bacteroidia; o__Bacteroidales; f__Rikenellaceae; g__Alistipes; s__unclassified
ASV_4335	0	0	0	20	0	0	0	21	9	0	0	4	10	11	0	17	0	0	0	0	0	0	0	0	0	0	0	0	d__Bacteria; p__Proteobacteria; c__Deltaproteobacteria; o__Desulfovibrionales; f__Desulfovibrionaceae; g__Desulfovibrio; s__Desulfovibrio desulfuricans
ASV_2301	0	0	0	22	0	0	20	0	18	7	0	0	6	0	0	10	9	0	0	0	0	0	0	0	0	0	0	0	d__Bacteria; p__Firmicutes; c__Clostridia; o__Clostridiales; f__Lachnospiraceae; g__Lachnoclostridium; s__unclassified
ASV_4033	0	0	0	40	0	0	0	0	0	0	0	0	0	0	0	22	18	0	0	0	0	0	17	0	0	0	0	0	d__Bacteria; p__Firmicutes; c__Clostridia; o__Clostridiales; f__Ruminococcaceae; g__Flavonifractor; s__unclassified
ASV_1735	0	0	0	0	0	0	0	0	0	0	0	0	0	0	0	26	84	0	0	0	0	0	0	0	0	0	0	0	d__Bacteria; p__Firmicutes; c__Clostridia; o__Clostridiales; f__Oscillospiraceae; g__Oscillibacter; s__unclassified
ASV_3704	0	0	0	0	0	0	0	0	0	0	0	0	0	0	0	0	0	0	0	0	0	46	46	0	0	0	0	0	d__Bacteria; p__Firmicutes; c__Clostridia; o__Clostridiales; f__Lachnospiraceae; g__Lachnoclostridium; s__unclassified
ASV_1379	0	45	0	28	0	0	0	0	0	0	0	0	0	0	0	0	36	0	0	0	0	0	0	0	0	0	0	0	d__Bacteria; p__Firmicutes; c__Clostridia; o__Clostridiales; f__Ruminococcaceae; g__Flavonifractor; s__unclassified
ASV_1409	0	0	0	43	0	0	0	0	0	0	0	0	0	0	0	0	0	0	29	0	0	19	0	0	0	0	49	0	d__Bacteria; p__Firmicutes; c__Clostridia; o__Clostridiales; f__Lachnospiraceae; g__unclassified; s__unclassified
ASV_2750	0	0	0	0	0	0	0	0	0	0	0	0	0	0	0	0	0	0	0	91	0	0	0	0	0	0	0	0	d__Bacteria; p__Firmicutes; c__Bacilli; o__Bacillales; f__Listeriaceae; g__Listeria; s__unclassified
ASV_6116	0	26	14	0	0	0	0	0	0	0	0	22	12	13	13	0	0	0	0	0	0	0	0	0	0	0	0	0	d__Bacteria; p__Firmicutes; c__Clostridia; o__Clostridiales; f__Lachnospiraceae; g__unclassified; s__unclassified
ASV_4541	0	0	7	2	5	4	0	0	3	6	0	0	0	0	7	2	19	12	15	0	30	0	0	0	18	28	9	6	Unassigned
ASV_5338	0	0	0	90	0	0	0	0	0	0	0	0	0	0	0	0	0	0	0	0	0	0	0	0	0	0	0	0	d__Bacteria; p__Firmicutes; c__Clostridia; o__Clostridiales; f__Lachnospiraceae; g__unclassified; s__unclassified
ASV_6778	0	0	0	0	0	0	0	61	29	0	0	0	0	0	0	0	0	0	0	0	0	0	0	0	0	0	0	0	d__Bacteria; p__Firmicutes; c__Clostridia; o__Clostridiales; f__Oscillospiraceae; g__Oscillibacter; s__unclassified
ASV_1003	0	0	0	0	0	0	0	0	4	2	0	0	0	3	16	4	33	12	14	0	0	2	9	12	12	9	7	0	Unassigned
ASV_2980	0	11	26	0	6	3	3	0	0	0	0	0	2	0	0	4	30	12	4	0	4	0	0	0	0	0	0	0	Unassigned
ASV_2970	0	19	0	0	0	0	0	0	0	0	0	0	6	14	0	0	0	48	0	0	34	0	0	0	0	41	47	0	Unassigned
ASV_4833	0	13	6	0	0	8	0	0	2	6	0	0	0	7	10	4	12	7	3	0	12	0	0	0	5	13	6	3	Unassigned
ASV_3598	0	0	0	0	0	0	0	45	30	12	0	0	0	0	0	0	0	0	0	0	0	0	0	0	0	0	0	0	d__Bacteria; p__Firmicutes; c__Clostridia; o__Clostridiales; f__Lachnospiraceae; g__unclassified; s__unclassified
ASV_3196	0	0	0	0	0	0	0	0	0	0	0	0	0	0	0	41	46	0	0	0	0	0	0	0	0	0	0	0	d__Bacteria; p__Firmicutes; c__Clostridia; o__Clostridiales; f__Lachnospiraceae; g__Lachnoclostridium; s__unclassified
ASV_7661	24	0	0	0	0	0	0	0	2	4	0	0	3	6	5	0	12	10	5	0	23	0	5	0	4	8	0	0	Unassigned
ASV_2139	0	0	0	7	0	0	0	28	0	0	0	21	0	0	0	0	9	10	0	0	0	11	0	0	0	9	0	0	d__Bacteria; p__Firmicutes; c__Clostridia; o__Clostridiales; f__Ruminococcaceae; g__Flavonifractor; s__unclassified
ASV_1811	0	0	0	0	0	86	0	0	0	0	0	0	0	0	0	0	0	0	0	0	0	0	0	0	0	0	0	0	d__Bacteria; p__Proteobacteria; c__Betaproteobacteria; o__Burkholderiales; f__Comamonadaceae; g__Hydrogenophaga; s__unclassified
ASV_2518	0	0	0	0	0	0	45	0	0	0	0	0	0	0	0	0	0	0	37	4	0	0	0	0	0	13	48	11	d__Bacteria; p__Proteobacteria; c__Betaproteobacteria; o__Burkholderiales; f__unclassified; g__unclassified; s__unclassified
ASV_5607	0	0	0	0	0	0	0	52	0	0	0	0	0	13	0	0	0	21	0	0	0	0	0	0	0	0	0	0	d__Bacteria; p__Firmicutes; c__Clostridia; o__Clostridiales; f__Lachnospiraceae; g__unclassified; s__unclassified
ASV_2599	0	0	0	0	0	0	0	0	0	0	0	33	7	0	5	0	0	0	41	0	0	0	0	0	0	0	0	0	d__Bacteria; p__Firmicutes; c__Clostridia; o__Clostridiales; f__unclassified; g__unclassified; s__unclassified
ASV_4130	0	0	0	0	0	0	0	0	0	0	0	21	0	19	0	13	33	0	0	0	0	0	0	0	0	0	0	0	d__Bacteria; p__Firmicutes; c__Clostridia; o__Clostridiales; f__Oscillospiraceae; g__Oscillibacter; s__unclassified
ASV_4228	0	0	0	0	0	0	0	0	0	0	0	0	0	0	11	16	80	0	0	0	0	0	0	0	0	0	0	0	d__Bacteria; p__Firmicutes; c__Clostridia; o__Clostridiales; f__Lachnospiraceae; g__Lachnoclostridium; s__unclassified
ASV_4515	0	19	0	7	0	0	0	0	10	16	0	0	0	9	0	8	8	6	0	0	0	0	0	27	0	13	14	23	d__Bacteria; p__Actinobacteria; c__unclassified; o__Corynebacteriales; f__Dietziaceae; g__Dietzia; s__unclassified
ASV_1801	0	43	0	0	0	0	0	33	9	0	0	0	0	0	0	0	0	0	0	0	0	0	0	0	0	0	18	0	d__Bacteria; p__Firmicutes; c__Clostridia; o__Clostridiales; f__Lachnospiraceae; g__unclassified; s__unclassified
ASV_4557	0	0	0	0	0	0	0	0	0	0	0	0	0	0	84	0	0	0	1	0	0	0	0	0	0	0	0	0	d__Bacteria; p__Proteobacteria; c__Betaproteobacteria; o__Burkholderiales; f__Oxalobacteraceae; g__Massilia; s__unclassified
ASV_7797	0	0	0	0	0	0	0	0	0	0	0	0	0	0	0	0	41	0	22	0	38	0	0	35	0	0	0	0	d__Bacteria; p__Proteobacteria; c__Gammaproteobacteria; o__Enterobacterales; f__Enterobacteriaceae; g__Enterobacter; s__unclassified
ASV_446	0	13	0	41	0	0	0	20	10	0	0	0	0	0	0	0	0	0	0	0	0	0	0	0	0	0	0	0	d__Bacteria; p__Bacteroidetes; c__Bacteroidia; o__Bacteroidales; f__Muribaculaceae; g__Muribaculum; s__unclassified
ASV_941	0	0	31	0	0	0	0	0	0	0	0	0	0	0	0	0	0	0	0	53	0	0	0	0	0	0	0	0	d__Bacteria; p__Firmicutes; c__Bacilli; o__Bacillales; f__Staphylococcaceae; g__Staphylococcus; s__unclassified
ASV_5364	0	0	0	64	0	0	0	0	0	9	0	11	0	0	0	0	0	0	0	0	0	0	0	0	0	11	0	0	d__Bacteria; p__Firmicutes; c__Clostridia; o__Clostridiales; f__Ruminococcaceae; g__unclassified; s__unclassified
ASV_6223	0	0	0	0	0	33	0	0	2	0	0	0	0	0	0	0	0	29	0	0	29	0	0	0	0	0	0	0	d__Bacteria; p__Proteobacteria; c__Gammaproteobacteria; o__Pseudomonadales; f__Moraxellaceae; g__Acinetobacter; s__unclassified
ASV_4755	0	21	0	0	22	0	0	0	0	0	0	0	0	18	0	0	0	0	0	0	0	0	22	0	0	0	0	0	d__Bacteria; p__Bacteroidetes; c__Bacteroidia; o__Bacteroidales; f__Muribaculaceae; g__Muribaculum; s__unclassified
ASV_3115	0	0	0	50	0	0	0	33	0	0	0	0	0	0	0	0	0	0	0	0	0	0	0	0	0	0	0	0	d__Bacteria; p__Firmicutes; c__Clostridia; o__Clostridiales; f__Lachnospiraceae; g__unclassified; s__unclassified
ASV_3584	0	0	0	0	9	13	0	0	8	0	0	0	0	0	7	0	16	0	0	0	0	11	24	0	0	0	0	0	d__Bacteria; p__Firmicutes; c__Clostridia; o__Clostridiales; f__Lachnospiraceae; g__unclassified; s__unclassified
ASV_5330	0	0	0	0	0	0	0	0	31	45	0	0	0	0	0	0	7	0	0	0	0	0	0	0	0	0	0	15	d__Bacteria; p__Firmicutes; c__Clostridia; o__Clostridiales; f__unclassified; g__unclassified; s__unclassified
ASV_3709	0	0	0	0	0	0	0	0	0	0	0	0	0	0	0	0	0	0	0	0	0	0	83	0	35	0	0	0	d__Bacteria; p__Firmicutes; c__Clostridia; o__Clostridiales; f__unclassified; g__unclassified; s__unclassified
ASV_2527	0	10	15	0	0	4	0	0	14	7	0	0	0	0	3	0	12	10	0	0	25	0	5	0	6	8	15	9	Unassigned
ASV_5910	0	9	0	0	0	0	0	0	0	0	0	0	3	0	39	5	11	6	0	0	0	0	9	0	22	0	0	0	Unassigned
ASV_4915	0	10	15	0	3	5	0	0	4	7	0	0	0	0	9	0	18	0	10	0	5	0	6	0	5	4	9	7	Unassigned
ASV_111	0	0	0	10	0	0	0	0	0	21	0	0	0	9	19	0	0	2	0	0	42	0	0	0	30	0	0	0	Unassigned
ASV_954	0	0	0	0	17	6	0	0	0	11	0	0	0	0	0	0	0	0	0	0	0	30	17	0	0	0	0	0	d__Bacteria; p__Firmicutes; c__Clostridia; o__Clostridiales; f__unclassified; g__unclassified; s__unclassified
ASV_6276	0	6	14	0	0	16	4	0	4	0	0	0	0	6	0	5	14	0	19	0	0	0	0	0	0	27	15	0	Unassigned
ASV_4625	0	40	0	0	0	5	0	0	0	0	0	12	18	0	0	0	20	0	0	0	0	0	0	0	0	0	0	0	d__Bacteria; p__Actinobacteria; c__unclassified; o__unclassified; f__unclassified; g__unclassified; s__unclassified
ASV_7741	0	0	0	0	0	0	0	0	0	0	0	25	22	0	0	18	0	0	15	0	0	0	0	0	0	0	0	0	d__Bacteria; p__Bacteroidetes; c__Bacteroidia; o__Bacteroidales; f__Bacteroidaceae; g__Bacteroides; s__unclassified
ASV_4193	0	0	0	0	20	12	19	12	0	16	0	0	0	0	0	0	0	0	0	0	0	0	0	0	0	0	0	0	d__Bacteria; p__Firmicutes; c__Clostridia; o__Clostridiales; f__Lachnospiraceae; g__unclassified; s__unclassified
ASV_5266	0	0	0	0	13	32	10	0	0	7	0	0	0	0	0	0	0	0	0	0	0	0	17	0	0	0	0	0	d__Bacteria; p__Firmicutes; c__Clostridia; o__Clostridiales; f__unclassified; g__unclassified; s__unclassified
ASV_6430	0	41	7	0	0	0	0	0	0	0	0	0	0	0	0	0	30	0	0	0	0	0	0	0	0	10	30	0	d__Bacteria; p__Firmicutes; c__Clostridia; o__Clostridiales; f__Ruminococcaceae; g__Flavonifractor; s__unclassified
ASV_3208	0	0	15	0	0	0	0	0	0	12	0	0	0	0	0	0	0	0	0	0	0	13	47	0	0	17	0	0	d__Bacteria; p__Firmicutes; c__Clostridia; o__Clostridiales; f__unclassified; g__unclassified; s__unclassified
ASV_4559	0	0	9	49	0	0	0	0	0	0	0	0	0	0	0	0	8	0	19	0	0	0	0	0	14	7	0	0	Unassigned
ASV_6291	0	0	27	0	0	0	0	0	0	0	0	5	8	0	0	18	0	24	0	0	0	0	0	0	0	0	35	0	Unassigned
ASV_3302	0	0	0	0	8	0	0	0	8	0	0	34	9	3	0	9	0	6	0	0	0	0	0	0	0	0	0	0	d__Bacteria; p__Firmicutes; c__Clostridia; o__Clostridiales; f__Ruminococcaceae; g__unclassified; s__unclassified
ASV_6020	2	0	10	0	0	6	0	0	0	4	0	0	0	6	6	0	20	4	6	0	5	0	15	0	2	6	0	0	Unassigned
ASV_2208	0	0	0	0	0	0	0	0	0	0	0	19	0	0	0	32	0	25	0	0	0	0	0	0	0	0	0	0	d__Bacteria; p__Firmicutes; c__Clostridia; o__Clostridiales; f__Lachnospiraceae; g__Lachnoclostridium; s__unclassified
ASV_4119	0	0	0	0	0	0	0	0	0	0	0	36	0	0	0	40	0	0	0	0	0	0	0	0	0	0	0	0	d__Bacteria; p__Proteobacteria; c__Deltaproteobacteria; o__Desulfovibrionales; f__Desulfovibrionaceae; g__Desulfovibrio; s__unclassified
ASV_6032	0	0	0	0	0	0	0	0	0	0	0	0	34	17	8	1	0	16	0	0	0	0	0	0	0	0	0	0	d__Bacteria; p__Firmicutes; c__Clostridia; o__Clostridiales; f__Lachnospiraceae; g__unclassified; s__unclassified
ASV_1825	0	0	0	0	0	0	0	0	0	0	0	0	0	0	0	21	78	0	0	0	0	0	0	0	0	0	0	0	d__Bacteria; p__Firmicutes; c__Clostridia; o__Clostridiales; f__Lachnospiraceae; g__unclassified; s__unclassified
ASV_7279	0	16	0	0	0	13	16	0	0	0	0	0	0	0	0	30	0	0	0	0	0	0	0	0	0	9	0	42	d__Bacteria; p__Actinobacteria; c__unclassified; o__Corynebacteriales; f__Corynebacteriaceae; g__Corynebacterium; s__unclassified
ASV_7238	0	0	0	11	0	17	0	0	14	24	0	0	0	0	0	9	0	0	0	0	0	0	0	0	0	0	0	0	d__Bacteria; p__Firmicutes; c__Clostridia; o__Clostridiales; f__Lachnospiraceae; g__unclassified; s__unclassified
ASV_3016	0	0	0	0	0	0	0	0	0	0	0	0	0	0	0	52	12	11	0	0	0	0	0	0	0	0	0	0	d__Bacteria; p__Firmicutes; c__Clostridia; o__Clostridiales; f__Lachnospiraceae; g__unclassified; s__unclassified
ASV_5853	0	0	0	0	0	0	0	0	0	0	0	0	0	0	0	0	0	0	75	0	0	0	0	0	0	0	0	0	d__Bacteria; p__Bacteroidetes; c__Bacteroidia; o__Bacteroidales; f__Tannerellaceae; g__Parabacteroides; s__Parabacteroides distasonis
ASV_7546	0	8	9	0	0	5	5	0	0	10	0	0	0	6	0	0	15	8	0	0	23	0	0	0	9	9	7	0	Unassigned
ASV_4743	0	0	0	0	4	0	0	0	0	0	4	0	3	6	24	0	9	0	20	0	12	0	4	2	3	12	0	0	Unassigned
ASV_7265	0	0	0	0	0	0	0	0	0	0	0	53	21	0	0	0	0	0	0	0	0	0	0	0	0	0	0	0	d__Bacteria; p__Bacteroidetes; c__Bacteroidia; o__Bacteroidales; f__Muribaculaceae; g__Muribaculum; s__unclassified
ASV_1918	33	0	0	0	0	0	0	0	0	14	0	0	0	0	5	0	6	2	10	0	14	0	0	0	5	5	6	0	Unassigned
ASV_652	0	31	9	0	0	0	0	0	0	0	0	0	0	0	0	0	3	17	0	0	35	0	0	0	28	0	0	0	Unassigned
ASV_304	0	7	0	9	0	0	0	11	0	0	0	0	0	0	0	12	34	0	0	0	0	0	0	0	0	0	0	0	d__Bacteria; p__Firmicutes; c__Clostridia; o__Clostridiales; f__Oscillospiraceae; g__Oscillibacter; s__unclassified
ASV_6784	0	0	0	0	17	0	0	15	0	0	0	0	0	0	0	0	0	0	0	0	0	41	0	17	0	0	0	0	d__Bacteria; p__Firmicutes; c__Clostridia; o__Clostridiales; f__Ruminococcaceae; g__unclassified; s__unclassified
ASV_6018	0	0	0	0	0	0	0	44	20	0	0	0	9	0	0	0	0	0	0	0	0	0	0	0	0	0	0	0	d__Bacteria; p__Firmicutes; c__Clostridia; o__Clostridiales; f__Lachnospiraceae; g__unclassified; s__unclassified
ASV_6399	6	12	6	0	0	6	0	0	0	5	0	0	0	6	6	7	7	13	0	0	5	0	0	0	5	6	0	3	Unassigned
ASV_727	0	23	7	0	0	0	0	0	0	6	0	0	0	6	7	7	5	11	0	0	6	0	0	0	0	25	0	0	Unassigned
ASV_5365	0	18	0	0	4	14	0	0	0	0	0	0	0	0	0	0	0	10	24	0	16	0	0	0	0	0	0	0	d__Bacteria; p__Proteobacteria; c__Alphaproteobacteria; o__Rhizobiales; f__Rhizobiaceae; g__Rhizobium; s__unclassified
ASV_7687	0	0	17	0	0	0	0	62	0	0	0	0	0	0	0	0	0	0	0	0	0	0	0	0	0	0	0	0	Unassigned
ASV_7043	0	0	0	0	20	28	0	11	0	0	0	0	0	0	0	0	13	0	0	0	0	0	0	0	0	6	0	0	d__Bacteria; p__Firmicutes; c__Clostridia; o__Clostridiales; f__Lachnospiraceae; g__unclassified; s__unclassified
ASV_5301	0	1	0	0	3	0	0	0	0	1	0	0	0	0	0	0	0	0	0	0	0	67	1	0	2	0	0	0	d__Bacteria; p__Firmicutes; c__Clostridia; o__Clostridiales; f__Lachnospiraceae; g__unclassified; s__unclassified
ASV_97	0	0	0	0	0	0	0	15	0	20	0	10	4	0	0	0	16	0	7	0	0	0	0	0	0	0	0	0	d__Bacteria; p__Bacteroidetes; c__Bacteroidia; o__Bacteroidales; f__Muribaculaceae; g__Muribaculum; s__unclassified
ASV_5529	0	0	0	0	0	0	0	28	25	11	0	8	0	0	0	0	0	0	0	0	0	0	0	0	0	0	0	0	d__Bacteria; p__Firmicutes; c__Clostridia; o__Clostridiales; f__Lachnospiraceae; g__unclassified; s__unclassified
ASV_1348	0	0	0	0	0	0	0	31	0	0	0	0	4	0	0	0	0	8	23	6	0	0	0	0	0	0	0	0	d__Bacteria; p__Firmicutes; c__Clostridia; o__Clostridiales; f__Lachnospiraceae; g__unclassified; s__unclassified
ASV_1089	0	0	0	0	0	0	0	41	19	12	0	0	0	0	0	0	0	0	0	0	0	0	0	0	3	0	0	0	d__Bacteria; p__Firmicutes; c__Erysipelotrichia; o__Erysipelotrichales; f__Erysipelotrichaceae; g__unclassified; s__unclassified
ASV_7576	0	0	0	0	0	0	0	0	22	0	0	0	22	0	0	0	28	0	0	0	0	0	0	0	0	0	0	0	d__Bacteria; p__Firmicutes; c__Clostridia; o__Clostridiales; f__Lachnospiraceae; g__unclassified; s__unclassified
ASV_4138	0	10	14	0	0	0	16	13	0	0	0	0	0	3	0	6	0	15	0	0	0	0	0	0	0	0	0	0	d__Bacteria; p__Proteobacteria; c__Gammaproteobacteria; o__Pasteurellales; f__Pasteurellaceae; g__Testudinibacter; s__Testudinibacter aquarius
ASV_5959	0	0	0	0	0	0	0	0	0	39	0	14	18	0	0	0	0	0	0	0	0	0	0	0	0	0	0	0	d__Bacteria; p__Actinobacteria; c__unclassified; o__Corynebacteriales; f__Corynebacteriaceae; g__Corynebacterium; s__unclassified
ASV_7189	0	0	0	0	0	0	0	0	0	0	0	0	0	0	0	0	0	0	0	71	0	0	0	0	0	0	0	0	d__Bacteria; p__Firmicutes; c__Bacilli; o__Bacillales; f__Staphylococcaceae; g__Staphylococcus; s__Staphylococcus succinus
ASV_3582	0	0	0	0	0	0	0	0	0	0	0	0	0	0	0	0	0	0	0	0	155	0	0	0	0	0	0	0	d__Bacteria; p__Proteobacteria; c__Alphaproteobacteria; o__Rhodospirillales; f__Acetobacteraceae; g__Roseomonas; s__unclassified
ASV_993	0	9	0	9	0	0	0	0	0	0	0	25	16	3	0	8	0	0	0	0	0	0	0	0	0	0	0	0	d__Bacteria; p__Firmicutes; c__Clostridia; o__Clostridiales; f__Ruminococcaceae; g__unclassified; s__unclassified
ASV_2942	0	0	8	0	8	0	0	0	0	0	0	41	7	0	0	0	0	6	0	0	0	0	0	0	0	0	0	0	d__Bacteria; p__Bacteroidetes; c__Bacteroidia; o__Bacteroidales; f__Muribaculaceae; g__Muribaculum; s__unclassified
ASV_3640	0	0	0	0	0	0	0	0	0	0	0	43	15	12	0	0	0	0	0	0	0	0	0	0	0	0	0	0	d__Bacteria; p__Firmicutes; c__Clostridia; o__Clostridiales; f__Lachnospiraceae; g__unclassified; s__unclassified
ASV_6435	33	12	0	17	7	0	0	0	0	0	0	0	0	0	0	0	0	0	0	0	0	0	0	0	0	0	0	0	d__Bacteria; p__Actinobacteria; c__unclassified; o__Micrococcales; f__Microbacteriaceae; g__unclassified; s__unclassified
ASV_2015	0	0	8	0	0	0	0	3	0	0	0	0	0	0	0	10	35	10	9	0	3	0	0	0	4	5	0	0	Unassigned
ASV_5370	0	0	0	40	0	11	0	0	0	0	0	0	0	0	0	10	0	0	0	0	0	0	8	0	0	0	0	0	d__Bacteria; p__Bacteroidetes; c__Bacteroidia; o__Bacteroidales; f__Muribaculaceae; g__Muribaculum; s__unclassified
ASV_1882	0	0	0	0	8	0	9	30	11	0	0	11	0	0	0	0	0	0	0	0	0	0	0	0	0	0	0	0	d__Bacteria; p__Firmicutes; c__Clostridia; o__Clostridiales; f__Ruminococcaceae; g__unclassified; s__unclassified
ASV_6919	0	0	0	0	0	0	0	40	16	0	0	0	0	0	0	0	13	0	0	0	0	0	0	0	0	0	0	0	d__Bacteria; p__Firmicutes; c__Clostridia; o__Clostridiales; f__Lachnospiraceae; g__Kineothrix; s__Kineothrix alysoides
ASV_2183	0	0	12	0	7	6	0	0	0	4	0	0	0	3	6	0	2	4	25	0	3	0	0	0	8	8	2	0	Unassigned
ASV_5796	0	0	14	0	0	0	0	0	0	0	0	0	0	0	0	0	0	0	0	0	0	34	20	0	0	0	0	0	d__Bacteria; p__Firmicutes; c__Clostridia; o__Clostridiales; f__Lachnospiraceae; g__unclassified; s__unclassified
ASV_7063	0	0	0	0	27	32	0	0	0	0	0	0	0	0	0	0	19	0	0	0	0	0	0	0	0	0	0	0	d__Bacteria; p__Firmicutes; c__Clostridia; o__Clostridiales; f__Lachnospiraceae; g__Lachnoclostridium; s__unclassified
ASV_924	0	0	0	0	0	5	0	0	0	0	0	0	2	3	36	0	0	6	6	0	10	0	0	0	13	23	5	0	Unassigned
ASV_7442	0	0	0	0	0	15	0	0	0	0	0	0	0	0	27	0	0	26	0	0	0	0	0	0	66	45	86	0	Unassigned
ASV_5827	0	0	0	0	0	0	0	0	16	0	0	0	0	0	21	0	0	0	0	0	0	0	0	78	0	0	0	0	d__Bacteria; p__Actinobacteria; c__Coriobacteriia; o__Eggerthellales; f__Eggerthellaceae; g__unclassified; s__unclassified
ASV_2653	0	0	0	0	0	0	0	0	0	0	0	5	8	9	12	0	52	0	0	0	0	0	0	0	0	0	0	0	d__Bacteria; p__Firmicutes; c__Clostridia; o__Clostridiales; f__Lachnospiraceae; g__unclassified; s__unclassified
ASV_1183	0	0	0	4	21	0	0	9	0	0	0	8	0	0	0	0	15	0	0	0	0	0	10	0	0	0	0	0	d__Bacteria; p__Bacteroidetes; c__Bacteroidia; o__Bacteroidales; f__Rikenellaceae; g__Alistipes; s__unclassified
ASV_5786	0	0	0	16	0	0	0	11	0	0	0	9	0	0	0	0	0	0	0	0	0	10	21	0	0	0	0	0	d__Bacteria; p__Bacteroidetes; c__Bacteroidia; o__Bacteroidales; f__Muribaculaceae; g__Muribaculum; s__unclassified
ASV_2149	0	0	0	51	16	0	0	0	0	0	0	0	0	0	0	0	0	0	0	0	0	0	0	0	0	0	0	0	d__Bacteria; p__Firmicutes; c__Clostridia; o__Clostridiales; f__Ruminococcaceae; g__Flavonifractor; s__unclassified
ASV_1906	0	0	0	0	0	0	13	0	11	0	0	0	0	0	0	20	27	6	0	0	0	0	0	0	0	0	0	0	d__Bacteria; p__Proteobacteria; c__Gammaproteobacteria; o__Vibrionales; f__Vibrionaceae; g__Vibrio; s__unclassified
ASV_7527	0	0	0	0	0	0	0	0	0	0	0	0	0	0	12	0	0	4	51	0	0	0	0	0	16	0	0	0	Unassigned
ASV_963	0	0	0	0	0	0	0	0	0	0	0	0	0	0	0	0	0	0	0	0	0	0	67	0	0	0	0	0	d__Bacteria; p__Firmicutes; c__Clostridia; o__Clostridiales; f__Lachnospiraceae; g__unclassified; s__unclassified
ASV_4307	0	0	0	0	0	0	0	0	0	0	0	0	0	0	0	0	0	0	0	0	0	0	0	240	0	0	0	0	d__Bacteria; p__Firmicutes; c__Clostridia; o__Clostridiales; f__Lachnospiraceae; g__unclassified; s__unclassified
ASV_5004	0	9	4	0	0	0	0	0	6	7	0	0	0	3	6	10	14	3	0	0	3	0	5	0	4	4	0	0	Unassigned
ASV_598	0	0	0	7	0	0	0	17	29	0	0	0	0	0	0	0	0	0	0	0	0	0	13	0	18	0	0	0	d__Bacteria; p__Firmicutes; c__Clostridia; o__Clostridiales; f__Lachnospiraceae; g__unclassified; s__unclassified
ASV_1164	0	0	0	12	0	0	0	27	27	0	0	0	0	0	0	0	0	0	0	0	0	0	0	0	0	0	0	0	d__Bacteria; p__Firmicutes; c__Clostridia; o__Clostridiales; f__Ruminococcaceae; g__unclassified; s__unclassified
ASV_6042	0	0	0	0	0	0	0	0	0	20	3	0	0	17	0	26	0	0	0	0	0	0	0	0	0	0	0	0	d__Bacteria; p__Bacteroidetes; c__Flavobacteriia; o__Flavobacteriales; f__Flavobacteriaceae; g__Chryseobacterium; s__unclassified
ASV_1542	3	15	6	0	3	0	0	0	4	5	0	0	0	4	4	4	6	8	2	0	18	0	4	0	14	6	5	0	Unassigned
ASV_839	0	7	6	0	0	4	0	2	5	0	0	0	0	3	5	0	18	11	2	0	16	0	0	0	13	8	0	0	Unassigned
ASV_7550	0	18	7	0	0	4	0	0	0	3	0	0	0	0	0	2	17	4	0	0	10	0	0	7	3	10	6	0	Unassigned
ASV_2313	0	0	27	0	0	0	0	0	0	0	7	0	0	0	0	23	0	8	0	0	0	0	0	0	33	0	27	5	d__Bacteria; p__Proteobacteria; c__Gammaproteobacteria; o__Xanthomonadales; f__Xanthomonadaceae; g__Stenotrophomonas; s__Stenotrophomonas maltophilia
ASV_251	0	0	0	0	11	0	0	0	13	0	0	0	0	0	0	0	0	0	0	0	0	26	15	0	0	0	0	0	d__Bacteria; p__Firmicutes; c__Clostridia; o__Clostridiales; f__Ruminococcaceae; g__unclassified; s__unclassified
ASV_3622	0	0	0	0	0	5	16	0	3	0	0	0	6	0	4	0	15	6	0	0	28	0	0	0	0	0	0	0	d__Bacteria; p__Proteobacteria; c__Gammaproteobacteria; o__Alteromonadales; f__Pseudoalteromonadaceae; g__Pseudoalteromonas; s__unclassified
ASV_3992	0	0	0	0	0	0	0	0	0	0	0	12	0	18	2	28	3	5	0	0	0	0	0	0	0	0	0	0	d__Bacteria; p__Firmicutes; c__Clostridia; o__Clostridiales; f__Lachnospiraceae; g__Lachnoclostridium; s__unclassified
ASV_4984	3	4	11	2	0	0	1	3	0	0	34	0	1	0	2	0	4	2	0	2	6	3	0	3	8	0	0	0	d__Bacteria; p__Proteobacteria; c__Gammaproteobacteria; o__Enterobacterales; f__Enterobacteriaceae; g__Salmonella; s__unclassified
ASV_182	0	10	16	10	8	0	20	0	0	0	0	0	0	0	0	0	0	0	0	0	0	0	0	0	0	0	0	0	d__Bacteria; p__Firmicutes; c__Clostridia; o__Clostridiales; f__Ruminococcaceae; g__Flavonifractor; s__Flavonifractor plautii
ASV_5698	0	16	26	0	0	11	0	0	0	0	0	0	0	0	0	0	11	0	0	0	0	0	0	0	0	0	0	0	d__Bacteria; p__Proteobacteria; c__Betaproteobacteria; o__Burkholderiales; f__Comamonadaceae; g__Acidovorax; s__unclassified
ASV_2903	0	0	0	18	0	0	0	0	0	0	0	14	0	2	0	12	18	0	0	0	0	0	0	0	0	0	0	0	d__Bacteria; p__Firmicutes; c__Clostridia; o__Clostridiales; f__Ruminococcaceae; g__Anaerotruncus; s__unclassified
ASV_6056	0	0	0	0	0	18	10	0	0	0	0	0	0	0	0	0	49	0	0	0	0	0	0	0	0	0	0	0	d__Bacteria; p__Firmicutes; c__Clostridia; o__Clostridiales; f__Lachnospiraceae; g__unclassified; s__unclassified
ASV_6142	0	0	0	0	0	0	0	0	0	15	0	0	0	13	0	0	0	0	0	0	60	0	0	0	0	17	47	0	Unassigned
ASV_5231	0	0	0	0	0	0	0	0	0	0	0	23	0	0	0	41	0	0	0	0	0	0	0	0	0	0	0	0	d__Bacteria; p__Firmicutes; c__Clostridia; o__Clostridiales; f__Lachnospiraceae; g__Lachnoclostridium; s__unclassified
ASV_2676	0	0	0	0	0	0	0	0	0	0	0	0	0	0	0	0	0	0	14	50	0	0	0	0	0	0	0	0	d__Bacteria; p__Planctomycetes; c__unclassified; o__Candidatus Brocadiales; f__Candidatus Brocadiaceae; g__Candidatus Brocadia; s__Candidatus Brocadia fulgida
ASV_1890	5	0	4	0	2	4	0	3	7	0	0	0	0	0	7	5	5	11	2	0	15	0	3	0	7	25	19	11	Unassigned
ASV_2525	0	11	5	0	2	9	2	0	0	0	0	0	0	8	10	4	12	4	3	0	15	0	0	0	12	9	13	0	Unassigned
ASV_3378	0	6	0	0	0	3	0	3	0	6	0	0	0	0	7	5	19	10	3	0	15	0	2	0	12	13	16	3	Unassigned
ASV_7221	0	27	26	0	9	2	6	4	3	0	0	0	8	6	10	0	2	3	0	0	0	3	0	0	0	0	0	0	d__Bacteria; p__Firmicutes; c__Clostridia; o__Clostridiales; f__Lachnospiraceae; g__unclassified; s__unclassified
ASV_4896	0	0	3	0	0	4	0	0	0	0	0	0	5	4	11	0	2	6	4	0	46	0	0	0	14	9	10	5	Unassigned
ASV_7706	0	0	0	0	27	20	6	5	5	0	0	0	0	0	0	0	0	0	0	0	0	0	0	0	0	0	0	0	d__Bacteria; p__Firmicutes; c__Clostridia; o__Clostridiales; f__Ruminococcaceae; g__unclassified; s__unclassified
ASV_4763	0	0	0	0	0	10	0	7	0	9	0	0	0	0	7	4	0	26	0	0	0	0	0	0	0	6	0	0	d__Bacteria; p__Proteobacteria; c__Alphaproteobacteria; o__Sphingomonadales; f__Sphingomonadaceae; g__Sphingobium; s__unclassified
ASV_40	0	0	0	0	0	0	0	63	0	0	0	0	0	0	0	0	0	0	0	0	0	0	0	0	0	0	0	0	d__Bacteria; p__Firmicutes; c__Bacilli; o__Lactobacillales; f__Lactobacillaceae; g__Lactobacillus; s__Lactobacillus reuteri
ASV_1824	0	0	0	0	0	0	0	27	9	0	0	0	0	0	0	14	9	0	4	0	0	0	0	0	0	0	0	0	d__Bacteria; p__unclassified; c__unclassified; o__unclassified; f__unclassified; g__unclassified; s__unclassified
ASV_3655	0	0	0	0	0	0	0	0	0	0	0	26	7	0	13	0	9	0	8	0	0	0	0	0	0	0	0	0	d__Bacteria; p__Firmicutes; c__Clostridia; o__Clostridiales; f__Oscillospiraceae; g__Oscillibacter; s__unclassified
ASV_2505	0	8	32	0	0	0	0	0	0	14	0	9	0	0	0	11	0	0	0	0	0	0	0	0	0	0	0	13	d__Bacteria; p__Firmicutes; c__Clostridia; o__Clostridiales; f__Lachnospiraceae; g__unclassified; s__unclassified
ASV_4961	0	6	9	0	0	3	3	0	3	0	0	0	0	0	2	3	11	5	11	0	12	0	0	0	8	4	4	4	Unassigned
ASV_5421	0	0	16	0	0	19	0	0	0	0	0	0	0	0	0	0	0	0	0	0	0	0	34	0	0	5	0	0	d__Bacteria; p__Firmicutes; c__Clostridia; o__Clostridiales; f__unclassified; g__unclassified; s__unclassified
ASV_1772	0	0	0	10	20	0	0	0	0	0	0	0	0	0	0	22	0	0	0	0	0	3	0	7	0	0	0	0	d__Bacteria; p__Actinobacteria; c__Coriobacteriia; o__Eggerthellales; f__Eggerthellaceae; g__unclassified; s__unclassified
ASV_6768	0	0	0	0	0	0	0	0	62	0	0	0	0	0	0	0	0	0	0	0	0	0	0	0	0	0	0	0	d__Bacteria; p__Firmicutes; c__Bacilli; o__Bacillales; f__Bacillaceae; g__Bacillus; s__unclassified
ASV_4342	6	0	0	0	41	14	0	0	0	0	0	0	0	0	0	0	0	0	0	0	0	0	0	0	0	0	0	0	d__Bacteria; p__Firmicutes; c__Clostridia; o__Clostridiales; f__Lachnospiraceae; g__unclassified; s__unclassified
ASV_5028	0	22	0	0	0	0	0	0	0	0	0	37	0	0	0	0	8	0	0	0	0	0	0	0	0	0	0	0	d__Bacteria; p__Bacteroidetes; c__Bacteroidia; o__Bacteroidales; f__Muribaculaceae; g__Muribaculum; s__unclassified
ASV_1810	0	0	13	0	0	15	0	0	0	0	0	0	0	0	0	0	0	16	0	17	0	0	0	0	0	0	0	0	d__Bacteria; p__Proteobacteria; c__Gammaproteobacteria; o__Pseudomonadales; f__Moraxellaceae; g__Acinetobacter; s__Acinetobacter junii
ASV_6369	0	0	16	0	0	13	0	0	11	0	0	0	0	3	0	0	0	5	17	0	0	0	0	0	11	23	0	0	d__Bacteria; p__Proteobacteria; c__Betaproteobacteria; o__Rhodocyclales; f__Rhodocyclaceae; g__Azospira; s__unclassified
ASV_6486	0	0	0	8	0	0	0	0	0	0	0	0	0	0	4	21	25	0	0	0	3	0	0	0	8	0	0	0	d__Bacteria; p__Firmicutes; c__Clostridia; o__Clostridiales; f__Clostridiaceae; g__Butyricicoccus; s__unclassified
ASV_6370	0	0	0	0	3	0	0	0	8	0	0	3	0	3	12	0	9	8	3	0	8	0	2	5	4	6	0	2	Unassigned
ASV_2793	0	0	0	0	0	0	0	41	15	5	0	0	0	0	0	0	0	0	0	0	0	0	0	0	0	0	0	0	d__Bacteria; p__Firmicutes; c__Clostridia; o__Clostridiales; f__Lachnospiraceae; g__unclassified; s__unclassified
ASV_499	0	0	0	0	0	0	0	0	0	0	0	35	11	0	0	15	0	0	0	0	0	0	0	0	0	0	0	0	d__Bacteria; p__Firmicutes; c__Clostridia; o__Clostridiales; f__Ruminococcaceae; g__unclassified; s__unclassified
ASV_3588	0	0	0	0	0	0	0	0	0	0	0	0	0	0	0	0	0	0	61	0	0	0	0	0	0	0	0	0	d__Bacteria; p__Bacteroidetes; c__Chitinophagia; o__Chitinophagales; f__Chitinophagaceae; g__Taibaiella; s__unclassified
ASV_1005	0	0	0	0	0	0	0	0	0	0	0	0	0	0	0	0	0	0	0	0	130	0	0	0	0	0	0	0	d__Bacteria; p__Cyanobacteria; c__Nostocales; o__Nostocales; f__Nostocaceae; g__unclassified; s__unclassified
ASV_4026	0	5	0	0	0	13	0	0	0	0	0	0	0	0	13	0	0	0	0	0	29	0	0	0	8	0	0	8	Unassigned
ASV_3978	0	90	0	0	0	0	0	0	0	0	0	0	0	0	0	0	0	0	0	0	0	0	0	0	0	0	0	0	d__Bacteria; p__Firmicutes; c__Clostridia; o__Clostridiales; f__Clostridiaceae; g__Clostridium; s__unclassified
ASV_7021	0	0	27	0	0	0	0	0	0	0	0	0	0	0	0	0	33	0	0	0	0	0	0	0	0	21	0	0	Unassigned
ASV_1767	0	0	0	10	0	0	11	39	0	0	0	0	0	0	0	0	0	0	0	0	0	0	0	0	0	0	0	0	d__Bacteria; p__Actinobacteria; c__Coriobacteriia; o__Eggerthellales; f__Eggerthellaceae; g__Eggerthella; s__unclassified
ASV_6781	0	0	0	0	4	5	8	0	11	0	0	0	0	2	8	7	7	3	0	0	9	0	0	0	3	0	2	0	Unassigned
ASV_2433	0	0	0	0	0	11	18	0	0	0	0	0	0	0	0	22	0	0	0	0	0	0	9	0	0	0	0	0	d__Bacteria; p__Actinobacteria; c__unclassified; o__Micrococcales; f__Micrococcaceae; g__Kocuria; s__unclassified
ASV_4981	0	0	0	0	0	0	0	0	0	0	0	0	0	0	0	27	33	0	0	0	0	0	0	0	0	0	0	0	d__Bacteria; p__Firmicutes; c__Clostridia; o__Clostridiales; f__Lachnospiraceae; g__unclassified; s__unclassified
ASV_1068	2	5	6	0	2	0	0	0	2	3	0	0	0	5	4	10	2	9	0	0	9	0	0	0	0	3	6	2	Unassigned
ASV_5667	59	0	0	0	0	0	0	0	0	0	0	0	0	0	0	0	0	0	0	0	0	0	0	0	0	0	0	0	d__Bacteria; p__Firmicutes; c__Clostridia; o__Clostridiales; f__Ruminococcaceae; g__unclassified; s__unclassified
ASV_1048	0	25	0	0	0	0	0	40	0	0	0	0	0	0	0	0	0	0	0	0	0	0	0	0	0	0	0	0	d__Bacteria; p__Firmicutes; c__Clostridia; o__Clostridiales; f__Lachnospiraceae; g__unclassified; s__unclassified
ASV_7355	0	0	0	0	0	0	59	0	0	0	0	0	0	0	0	0	0	0	0	0	0	0	0	0	0	0	0	0	d__Bacteria; p__Firmicutes; c__Clostridia; o__Clostridiales; f__Lachnospiraceae; g__Fusicatenibacter; s__Fusicatenibacter saccharivorans
ASV_164	0	0	0	0	0	0	0	0	0	0	0	0	0	16	0	0	27	0	43	0	0	0	0	0	30	0	0	0	Unassigned
ASV_3157	0	0	0	0	0	0	0	0	0	0	0	0	0	0	0	0	0	0	31	0	21	0	7	0	0	0	0	0	Unassigned
ASV_206	0	0	0	0	0	0	0	0	0	0	0	0	0	0	0	0	0	0	0	0	114	0	0	0	0	0	0	0	d__Bacteria; p__Proteobacteria; c__Alphaproteobacteria; o__Sphingomonadales; f__unclassified; g__unclassified; s__unclassified
ASV_1924	0	10	0	0	0	4	0	0	0	0	0	0	2	0	0	0	19	11	6	0	20	2	0	0	0	7	0	0	Unassigned
ASV_745	0	3	7	0	0	5	0	2	0	2	0	0	0	2	5	8	8	5	6	0	8	0	0	3	6	21	9	6	Unassigned
ASV_3950	0	13	0	0	0	0	0	0	0	0	0	0	0	0	0	37	0	0	8	0	0	0	0	0	0	0	0	0	d__Bacteria; p__Firmicutes; c__Clostridia; o__Clostridiales; f__Lachnospiraceae; g__unclassified; s__unclassified
ASV_7915	0	4	9	0	0	0	0	0	0	16	0	0	0	9	5	0	0	3	12	0	0	0	0	0	6	17	6	6	Unassigned
ASV_7366	0	8	9	2	2	0	0	3	4	3	0	0	0	0	5	0	9	8	0	0	18	0	0	0	11	7	3	2	Unassigned
ASV_5657	0	0	58	0	0	0	0	0	0	0	0	0	0	0	0	0	0	0	0	0	0	0	0	0	0	0	0	0	Unassigned
ASV_6613	0	0	11	0	0	0	0	0	0	0	0	0	0	0	0	11	12	5	0	0	19	0	0	0	0	11	0	28	Unassigned
ASV_4127	0	0	0	23	0	0	0	0	24	11	0	0	0	0	0	0	0	0	0	0	0	0	0	0	0	0	0	0	d__Bacteria; p__Bacteroidetes; c__Bacteroidia; o__Bacteroidales; f__Muribaculaceae; g__Muribaculum; s__unclassified
ASV_3788	0	0	0	0	8	8	0	7	16	12	0	0	3	4	0	0	0	0	0	0	0	0	0	0	0	0	0	0	d__Bacteria; p__unclassified; c__unclassified; o__unclassified; f__unclassified; g__unclassified; s__unclassified
ASV_3175	0	0	0	0	5	0	0	0	0	9	0	0	0	0	0	2	0	0	0	0	0	7	35	0	0	0	0	0	d__Bacteria; p__Firmicutes; c__Clostridia; o__Clostridiales; f__Lachnospiraceae; g__unclassified; s__unclassified
ASV_402	0	0	0	0	0	9	0	0	0	0	0	0	12	0	0	0	8	0	0	0	0	12	17	0	12	0	0	0	d__Bacteria; p__Firmicutes; c__Clostridia; o__Clostridiales; f__Lachnospiraceae; g__unclassified; s__unclassified
ASV_103	0	0	0	0	0	0	11	29	18	0	0	0	0	0	0	0	0	0	0	0	0	0	0	0	0	0	0	0	d__Bacteria; p__Bacteroidetes; c__Bacteroidia; o__Bacteroidales; f__Bacteroidaceae; g__unclassified; s__unclassified
ASV_7165	0	11	0	0	0	0	0	14	0	1	0	0	37	0	2	2	1	0	1	0	0	0	0	0	0	0	0	0	d__Bacteria; p__Firmicutes; c__Clostridia; o__Clostridiales; f__Lachnospiraceae; g__unclassified; s__unclassified
ASV_2901	57	0	0	0	0	0	0	0	0	0	0	0	0	0	0	0	0	0	0	0	0	0	0	0	0	0	0	0	d__Bacteria; p__Proteobacteria; c__Gammaproteobacteria; o__Enterobacterales; f__Enterobacteriaceae; g__Escherichia; s__Escherichia coli
ASV_2234	0	18	0	0	0	8	0	0	9	0	0	0	0	0	0	0	22	0	0	0	0	0	0	0	0	35	10	0	Unassigned
ASV_2371	0	18	0	0	0	0	11	0	0	0	0	0	0	0	13	0	0	6	0	0	0	0	0	15	0	0	0	0	Unassigned
ASV_2998	0	0	12	0	5	9	6	0	0	6	0	0	0	0	6	0	2	3	5	0	11	0	0	0	17	13	0	0	Unassigned
ASV_6828	0	0	31	0	0	0	0	0	0	0	0	0	0	0	0	0	0	0	0	0	0	0	26	17	0	0	0	0	d__Bacteria; p__Firmicutes; c__Bacilli; o__Bacillales; f__Staphylococcaceae; g__Staphylococcus; s__Staphylococcus hominis
ASV_1639	0	0	0	17	11	10	0	0	0	0	0	0	0	0	0	7	12	0	0	0	0	0	0	0	0	0	0	0	d__Bacteria; p__Firmicutes; c__Clostridia; o__Clostridiales; f__unclassified; g__unclassified; s__unclassified
ASV_7338	0	0	0	0	57	0	0	0	0	0	0	0	0	0	0	0	0	0	0	0	0	0	0	0	0	0	0	0	d__Bacteria; p__Proteobacteria; c__Gammaproteobacteria; o__Pseudomonadales; f__Pseudomonadaceae; g__Pseudomonas; s__unclassified
ASV_6840	0	0	0	0	0	0	0	28	29	0	0	0	0	0	0	0	0	0	0	0	0	0	0	0	0	0	0	0	d__Bacteria; p__Firmicutes; c__Clostridia; o__Clostridiales; f__Lachnospiraceae; g__unclassified; s__unclassified
ASV_1792	0	0	0	0	0	0	0	0	0	0	0	17	0	4	0	36	0	0	0	0	0	0	0	0	0	0	0	0	d__Bacteria; p__Bacteroidetes; c__Bacteroidia; o__Bacteroidales; f__Muribaculaceae; g__Muribaculum; s__unclassified
ASV_1576	0	0	0	0	0	0	0	0	0	0	0	0	0	0	0	38	19	0	0	0	0	0	0	0	0	22	0	0	d__Bacteria; p__Firmicutes; c__Clostridia; o__Clostridiales; f__Lachnospiraceae; g__unclassified; s__unclassified
ASV_3081	0	0	0	0	0	0	0	0	0	0	0	0	0	0	0	0	78	0	0	0	0	0	0	0	0	0	0	0	d__Bacteria; p__Firmicutes; c__Clostridia; o__Clostridiales; f__Lachnospiraceae; g__Kineothrix; s__Kineothrix alysoides
ASV_4751	0	0	0	0	0	0	0	0	0	0	0	0	0	0	0	0	42	0	26	0	0	0	0	0	0	0	4	0	d__Bacteria; p__Actinobacteria; c__unclassified; o__Propionibacteriales; f__Nocardioidaceae; g__Aeromicrobium; s__unclassified
ASV_6521	0	0	0	0	0	0	0	0	0	0	0	0	0	0	0	0	0	0	57	0	0	0	0	0	0	0	0	0	d__Bacteria; p__Bacteroidetes; c__Sphingobacteriia; o__Sphingobacteriales; f__Sphingobacteriaceae; g__unclassified; s__unclassified
ASV_3786	0	8	3	0	0	2	0	0	0	3	0	0	2	4	7	4	6	9	0	0	27	0	0	0	3	0	4	8	Unassigned
ASV_6798	0	0	5	0	5	4	0	0	2	4	0	0	0	0	12	0	2	12	0	0	27	0	2	0	7	4	0	0	Unassigned
ASV_7694	0	9	0	0	1	0	0	0	0	3	0	0	0	0	16	26	0	4	0	0	0	1	3	2	0	0	0	0	d__Bacteria; p__Firmicutes; c__Clostridia; o__Clostridiales; f__Lachnospiraceae; g__unclassified; s__unclassified
ASV_2226	0	0	0	0	0	0	0	0	0	0	0	0	0	0	0	0	0	0	56	0	0	0	0	0	0	6	0	0	d__Bacteria; p__Fusobacteria; c__Fusobacteriia; o__Fusobacteriales; f__Fusobacteriaceae; g__Fusobacterium; s__unclassified
ASV_5745	0	0	0	0	0	0	0	0	0	0	0	0	0	0	0	0	0	0	0	0	0	23	19	25	0	0	0	0	d__Bacteria; p__Firmicutes; c__Clostridia; o__Clostridiales; f__unclassified; g__unclassified; s__unclassified
ASV_625	55	0	0	0	0	0	0	0	0	0	0	0	0	0	0	0	0	0	0	0	0	0	0	0	0	0	0	0	d__Bacteria; p__Proteobacteria; c__Alphaproteobacteria; o__Rhodobacterales; f__Rhodobacteraceae; g__Paracoccus; s__unclassified
ASV_4323	0	13	14	0	0	0	0	0	0	0	0	0	0	0	0	0	36	0	0	0	0	0	0	0	25	0	0	0	d__Bacteria; p__Proteobacteria; c__Gammaproteobacteria; o__Pseudomonadales; f__Moraxellaceae; g__Acinetobacter; s__unclassified
ASV_2012	0	28	0	0	6	7	0	0	0	6	0	0	7	0	0	0	0	0	0	0	0	15	0	0	0	5	0	0	d__Bacteria; p__Firmicutes; c__Clostridia; o__Clostridiales; f__Peptococcaceae; g__unclassified; s__unclassified
ASV_5897	0	0	7	0	0	7	4	0	2	0	0	0	5	0	5	2	7	0	11	0	7	0	0	0	13	3	0	0	Unassigned
ASV_4474	0	0	7	0	0	13	0	7	0	0	0	0	0	0	0	0	7	11	0	0	30	0	0	0	0	0	0	9	Unassigned
ASV_370	0	0	55	0	0	0	0	0	0	0	0	0	0	0	0	0	0	0	0	0	0	0	0	0	0	0	40	0	d__Bacteria; p__Proteobacteria; c__Gammaproteobacteria; o__Pseudomonadales; f__Pseudomonadaceae; g__Pseudomonas; s__unclassified
ASV_1864	0	0	0	26	0	0	0	0	0	0	0	15	5	0	0	0	0	0	0	9	0	0	0	0	0	0	22	0	d__Bacteria; p__Firmicutes; c__Erysipelotrichia; o__Erysipelotrichales; f__Erysipelotrichaceae; g__Absiella; s__unclassified
ASV_3778	0	0	0	10	0	0	0	16	21	0	0	0	0	0	0	0	8	0	0	0	0	0	0	0	0	0	0	0	d__Bacteria; p__Firmicutes; c__Clostridia; o__Clostridiales; f__Lachnospiraceae; g__Lachnoclostridium; s__unclassified
ASV_683	0	0	0	10	0	0	0	7	0	0	0	33	0	0	0	0	11	5	0	0	0	0	0	0	0	0	0	0	d__Bacteria; p__Proteobacteria; c__Betaproteobacteria; o__Burkholderiales; f__unclassified; g__unclassified; s__unclassified
ASV_4173	0	0	0	0	2	14	0	6	10	23	0	0	0	0	0	0	0	0	0	0	0	0	0	0	0	0	0	0	d__Bacteria; p__Firmicutes; c__Clostridia; o__Clostridiales; f__Lachnospiraceae; g__unclassified; s__unclassified
ASV_3299	0	0	0	0	35	8	0	0	0	0	0	0	0	0	0	0	0	0	0	0	0	0	12	0	0	0	0	0	d__Bacteria; p__Firmicutes; c__Clostridia; o__Clostridiales; f__Ruminococcaceae; g__Flavonifractor; s__unclassified
ASV_3182	0	0	0	0	0	0	0	0	0	19	0	0	0	0	0	0	21	0	0	5	10	0	0	0	0	20	0	0	d__Bacteria; p__Proteobacteria; c__Gammaproteobacteria; o__Pasteurellales; f__Pasteurellaceae; g__Testudinibacter; s__Testudinibacter aquarius
ASV_5526	0	0	0	0	0	0	0	0	0	0	0	36	0	0	0	0	0	0	19	0	0	0	0	0	0	0	0	0	d__Bacteria; p__Firmicutes; c__Clostridia; o__Clostridiales; f__Lachnospiraceae; g__unclassified; s__unclassified
ASV_1606	0	0	0	0	0	0	0	0	0	0	0	0	0	12	0	0	0	0	0	0	0	22	21	0	0	0	0	0	d__Bacteria; p__Firmicutes; c__Clostridia; o__Clostridiales; f__unclassified; g__unclassified; s__unclassified
ASV_4358	54	0	0	0	0	0	0	0	0	0	0	0	0	0	0	0	0	0	0	0	0	0	0	0	0	0	0	0	d__Bacteria; p__Firmicutes; c__Clostridia; o__Clostridiales; f__Clostridiaceae; g__Clostridium; s__unclassified
ASV_1638	54	0	0	0	0	0	0	0	0	0	0	0	0	0	0	0	0	0	0	0	0	0	0	0	0	0	0	0	d__Bacteria; p__Proteobacteria; c__Gammaproteobacteria; o__Pseudomonadales; f__Moraxellaceae; g__Acinetobacter; s__Acinetobacter baumannii
ASV_7107	0	0	5	0	0	0	0	0	0	0	0	0	0	27	4	18	0	0	0	0	0	0	0	0	0	0	0	0	d__Bacteria; p__Firmicutes; c__Bacilli; o__Bacillales; f__Bacillaceae; g__Pseudogracilibacillus; s__Pseudogracilibacillus marinus
ASV_6639	0	0	0	0	0	0	0	38	0	0	0	0	0	0	0	0	0	0	0	16	0	0	0	0	0	0	0	0	d__Bacteria; p__Firmicutes; c__Clostridia; o__Clostridiales; f__Lachnospiraceae; g__Butyrivibrio; s__unclassified
ASV_3375	0	0	0	0	0	0	0	0	0	0	0	36	18	0	0	0	0	0	0	0	0	0	0	0	0	0	0	0	d__Bacteria; p__Firmicutes; c__Clostridia; o__Clostridiales; f__Lachnospiraceae; g__unclassified; s__unclassified
ASV_3758	0	0	0	0	0	0	0	0	0	0	0	0	0	0	0	0	70	0	0	0	0	0	0	0	0	0	0	0	d__Bacteria; p__Firmicutes; c__Clostridia; o__Clostridiales; f__Lachnospiraceae; g__Lachnoclostridium; s__unclassified
ASV_1430	4	6	0	0	0	0	0	0	3	0	0	0	0	0	5	6	6	9	10	0	16	0	0	0	15	4	17	4	Unassigned
ASV_3116	0	6	10	0	2	2	0	0	5	0	0	0	0	6	0	0	5	12	0	0	5	0	0	0	0	10	9	4	Unassigned
ASV_502	0	0	10	0	4	0	0	0	0	9	0	0	0	3	5	0	0	0	15	0	18	0	0	0	0	4	11	0	Unassigned
ASV_185	0	0	5	0	0	19	11	0	0	0	0	0	0	0	0	0	0	0	0	0	0	14	4	0	0	0	0	0	d__Bacteria; p__Firmicutes; c__Clostridia; o__Clostridiales; f__Lachnospiraceae; g__unclassified; s__unclassified
ASV_2900	0	0	0	0	11	0	0	0	0	0	0	21	14	0	7	0	0	0	0	0	0	0	0	0	0	0	0	0	d__Bacteria; p__Actinobacteria; c__Coriobacteriia; o__Eggerthellales; f__Eggerthellaceae; g__unclassified; s__unclassified
ASV_5781	0	0	0	0	0	0	0	0	0	0	13	0	0	0	0	0	0	0	0	0	0	40	0	0	10	0	0	0	d__Bacteria; p__Actinobacteria; c__Coriobacteriia; o__Eggerthellales; f__Eggerthellaceae; g__unclassified; s__unclassified
ASV_7049	0	0	0	0	0	0	0	0	0	0	0	0	0	0	0	0	0	0	0	0	0	0	53	0	0	12	0	10	d__Bacteria; p__Firmicutes; c__Bacilli; o__Bacillales; f__Staphylococcaceae; g__Staphylococcus; s__Staphylococcus warneri
ASV_3036	52	0	0	0	0	0	0	0	0	0	0	0	0	0	0	0	0	0	0	0	0	0	0	0	0	0	0	0	d__Bacteria; p__Proteobacteria; c__Gammaproteobacteria; o__Vibrionales; f__Vibrionaceae; g__Vibrio; s__unclassified
ASV_7833	0	0	18	0	0	0	0	0	22	0	0	0	0	0	0	0	0	0	0	12	0	0	0	0	0	0	0	0	d__Bacteria; p__Firmicutes; c__Bacilli; o__Bacillales; f__Bacillaceae; g__Anoxybacillus; s__unclassified
ASV_2003	0	0	9	4	0	0	0	0	0	0	0	10	17	8	0	0	0	0	0	0	4	0	0	0	0	0	0	0	d__Bacteria; p__Firmicutes; c__Bacilli; o__Lactobacillales; f__unclassified; g__unclassified; s__unclassified
ASV_2713	0	0	8	0	0	7	0	0	5	14	0	0	0	0	14	4	0	0	0	0	0	0	0	0	0	0	0	0	d__Bacteria; p__Proteobacteria; c__Gammaproteobacteria; o__Pseudomonadales; f__Pseudomonadaceae; g__Pseudomonas; s__unclassified
ASV_5323	0	0	0	3	0	0	4	0	0	0	0	0	0	0	8	0	8	12	5	0	26	0	0	0	24	19	17	0	Unassigned
ASV_7400	0	0	0	7	0	0	0	10	11	0	0	0	0	0	0	0	17	7	0	0	0	0	0	0	0	0	0	0	d__Bacteria; p__Firmicutes; c__Clostridia; o__Clostridiales; f__Lachnospiraceae; g__unclassified; s__unclassified
ASV_348	0	0	0	0	0	7	0	0	0	0	0	0	0	0	0	0	0	0	45	0	0	0	0	0	0	0	0	0	d__Bacteria; p__Actinobacteria; c__unclassified; o__Corynebacteriales; f__Nocardiaceae; g__Rhodococcus; s__unclassified
ASV_2836	0	0	0	0	0	0	0	12	5	0	0	19	12	0	0	4	0	0	0	0	0	0	0	0	0	0	0	0	d__Bacteria; p__Firmicutes; c__Clostridia; o__Clostridiales; f__Lachnospiraceae; g__unclassified; s__unclassified
ASV_2550	0	0	0	0	0	0	0	0	0	0	0	0	0	16	0	0	0	25	11	0	0	0	0	0	0	0	0	0	d__Bacteria; p__Firmicutes; c__Clostridia; o__Clostridiales; f__Lachnospiraceae; g__unclassified; s__unclassified
ASV_391	0	0	0	0	0	0	0	0	0	0	0	0	0	0	6	0	17	16	5	0	21	0	0	0	7	0	15	0	Unassigned
ASV_2723	0	0	0	0	0	0	0	0	0	0	0	0	0	0	9	23	20	0	0	0	0	0	0	0	0	0	0	0	d__Bacteria; p__Firmicutes; c__Clostridia; o__Clostridiales; f__Lachnospiraceae; g__unclassified; s__unclassified
ASV_3130	51	0	0	0	0	0	0	0	0	0	0	0	0	0	0	0	0	0	0	0	0	0	0	0	0	0	0	0	d__Bacteria; p__Bacteroidetes; c__Chitinophagia; o__Chitinophagales; f__Chitinophagaceae; g__unclassified; s__unclassified
ASV_4567	0	14	5	0	4	0	0	0	0	0	0	0	0	0	18	0	22	0	0	0	0	0	0	0	3	0	2	0	Unassigned
ASV_5713	0	9	3	0	0	0	0	0	0	0	0	0	0	0	8	9	7	9	5	0	20	0	2	0	14	5	9	2	Unassigned
ASV_20	0	20	0	0	0	23	0	0	0	0	0	0	0	8	0	0	0	0	0	0	0	0	0	0	2	0	0	0	d__Bacteria; p__Proteobacteria; c__Gammaproteobacteria; o__Pseudomonadales; f__Pseudomonadaceae; g__Pseudomonas; s__unclassified
ASV_2181	0	3	5	3	2	0	0	0	0	0	0	0	0	0	5	4	0	6	0	0	15	0	15	0	0	0	6	9	Unassigned
ASV_5302	0	0	14	0	4	0	5	0	4	0	0	0	0	2	0	0	29	4	5	0	5	0	0	0	0	0	4	16	Unassigned
ASV_4074	0	0	8	0	0	0	6	8	0	0	0	0	0	0	0	0	36	0	0	0	0	0	0	0	5	0	0	0	d__Bacteria; p__Firmicutes; c__Bacilli; o__Lactobacillales; f__Streptococcaceae; g__Streptococcus; s__Streptococcus sanguinis
ASV_4200	0	0	13	0	0	0	0	0	29	0	0	0	0	0	0	0	0	8	1	0	0	0	0	0	0	8	0	0	d__Bacteria; p__Proteobacteria; c__Gammaproteobacteria; o__Pseudomonadales; f__Pseudomonadaceae; g__Pseudomonas; s__Pseudomonas putida
ASV_7032	0	0	0	13	0	0	6	22	0	0	0	0	0	0	0	0	0	0	10	0	0	0	0	0	0	0	0	0	d__Bacteria; p__Firmicutes; c__Clostridia; o__Clostridiales; f__unclassified; g__unclassified; s__unclassified
ASV_3815	0	0	0	0	0	0	0	0	0	8	0	0	0	0	0	0	13	0	30	0	0	0	0	0	0	0	0	0	Unassigned
ASV_442	0	3	2	0	0	0	0	0	0	2	0	0	0	7	13	0	15	7	3	0	13	0	0	15	6	9	0	0	Unassigned
ASV_3577	0	0	0	0	0	0	0	0	0	0	0	15	0	0	0	13	23	0	0	0	0	0	0	0	0	0	0	0	d__Bacteria; p__Firmicutes; c__Clostridia; o__Clostridiales; f__unclassified; g__unclassified; s__unclassified
ASV_5653	0	0	0	0	0	0	0	0	0	0	0	51	0	0	0	0	0	0	0	0	0	0	0	0	0	0	0	0	d__Bacteria; p__Firmicutes; c__Clostridia; o__Clostridiales; f__Lachnospiraceae; g__unclassified; s__unclassified
ASV_6942	0	0	0	0	0	0	0	0	0	0	0	0	0	0	0	0	0	0	0	0	0	21	24	13	0	0	0	0	d__Bacteria; p__Firmicutes; c__Clostridia; o__Clostridiales; f__Ruminococcaceae; g__Flavonifractor; s__unclassified
ASV_4442	0	0	0	0	0	0	0	0	0	0	0	0	0	0	0	0	0	0	0	0	0	33	18	0	20	0	0	0	d__Bacteria; p__Firmicutes; c__Clostridia; o__Clostridiales; f__Ruminococcaceae; g__unclassified; s__unclassified
ASV_5980	0	4	8	1	0	1	0	3	0	0	0	0	0	3	0	6	0	7	7	0	11	0	0	0	0	9	24	0	Unassigned
ASV_1	0	13	0	0	0	0	0	4	12	0	0	8	0	0	0	0	20	0	0	0	0	0	0	0	0	0	0	0	d__Bacteria; p__Bacteroidetes; c__Bacteroidia; o__Bacteroidales; f__Rikenellaceae; g__unclassified; s__unclassified
ASV_7104	0	17	10	0	0	4	0	0	0	0	0	0	0	3	0	0	9	5	0	0	9	0	0	0	5	6	7	0	Unassigned
ASV_4070	0	0	0	14	17	0	0	0	13	0	0	0	0	0	0	0	0	0	0	0	0	6	0	0	0	0	0	0	d__Bacteria; p__Firmicutes; c__Clostridia; o__Clostridiales; f__unclassified; g__unclassified; s__unclassified
ASV_6620	0	0	0	0	0	6	0	0	0	6	0	0	0	2	7	0	0	19	0	0	10	2	0	0	8	7	0	5	Unassigned
ASV_3341	0	7	0	0	0	0	0	2	0	13	0	0	0	0	5	0	0	18	0	0	27	0	0	0	23	0	0	0	Unassigned
ASV_5409	0	0	0	0	0	0	0	37	13	0	0	0	0	0	0	0	0	0	0	0	0	0	0	0	0	0	0	0	d__Bacteria; p__Firmicutes; c__Clostridia; o__Clostridiales; f__Lachnospiraceae; g__unclassified; s__unclassified
ASV_5867	0	0	0	0	0	0	0	0	2	0	0	0	0	0	0	0	27	5	7	0	27	0	0	0	0	0	0	0	Unassigned
ASV_6289	0	0	0	0	0	0	0	0	0	0	0	0	0	0	0	0	50	0	0	0	0	0	0	0	0	0	0	0	Unassigned
ASV_5939	0	0	0	0	0	0	0	0	0	0	0	0	0	0	0	0	0	0	50	0	0	0	0	0	0	0	0	0	d__Bacteria; p__Proteobacteria; c__Betaproteobacteria; o__Burkholderiales; f__Alcaligenaceae; g__unclassified; s__unclassified
ASV_5375	23	4	3	0	0	0	7	3	0	0	0	0	0	0	4	0	0	5	0	0	0	0	0	0	0	0	0	8	Unassigned
ASV_921	0	4	0	0	0	4	0	3	5	2	0	0	0	0	8	0	3	10	0	0	21	0	0	0	5	15	2	0	Unassigned
ASV_3504	0	0	43	0	0	0	0	0	0	0	0	0	0	0	0	0	0	0	18	0	0	0	0	0	0	0	0	0	d__Bacteria; p__Firmicutes; c__Bacilli; o__Lactobacillales; f__Enterococcaceae; g__Enterococcus; s__unclassified
ASV_6780	0	0	0	17	0	0	0	21	0	9	0	0	0	0	0	0	0	0	0	0	0	0	2	0	0	0	0	0	d__Bacteria; p__Firmicutes; c__Clostridia; o__Clostridiales; f__Lachnospiraceae; g__Kineothrix; s__Kineothrix alysoides
ASV_4451	0	0	0	24	0	12	0	13	0	0	0	0	0	0	0	0	0	0	0	0	0	0	0	0	0	0	0	0	d__Bacteria; p__Firmicutes; c__Clostridia; o__Clostridiales; f__unclassified; g__unclassified; s__unclassified
ASV_1592	0	0	0	0	29	0	20	0	0	0	0	0	0	0	0	0	0	0	0	0	0	0	0	0	0	0	0	0	d__Bacteria; p__Firmicutes; c__Clostridia; o__Clostridiales; f__Lachnospiraceae; g__Lachnoclostridium; s__unclassified
ASV_4944	0	0	0	0	0	0	0	24	0	0	0	0	0	25	0	0	0	0	0	0	0	0	0	0	0	0	0	0	d__Bacteria; p__Bacteroidetes; c__Bacteroidia; o__Bacteroidales; f__Bacteroidaceae; g__Bacteroides; s__unclassified
ASV_7603	0	0	0	0	0	0	0	7	0	0	0	0	0	0	0	0	0	0	0	0	0	0	42	0	0	19	0	0	d__Bacteria; p__Firmicutes; c__Clostridia; o__Clostridiales; f__Lachnospiraceae; g__unclassified; s__unclassified
ASV_401	0	0	0	0	0	0	0	0	8	0	0	21	3	0	3	2	12	0	0	0	0	0	0	0	0	0	0	6	d__Bacteria; p__Firmicutes; c__Clostridia; o__Clostridiales; f__Ruminococcaceae; g__Faecalibacterium; s__unclassified
ASV_1009	0	22	0	0	0	0	0	0	0	0	0	0	0	0	0	7	0	0	0	0	0	0	0	165	0	0	5	0	d__Bacteria; p__Firmicutes; c__Erysipelotrichia; o__Erysipelotrichales; f__Erysipelotrichaceae; g__Coprobacillus; s__Coprobacillus cateniformis
ASV_235	48	0	0	0	0	0	0	0	0	0	0	0	0	0	0	0	0	0	0	0	0	0	0	0	0	0	0	0	d__Bacteria; p__Firmicutes; c__Bacilli; o__Lactobacillales; f__Lactobacillaceae; g__Lactobacillus; s__unclassified
ASV_1652	6	0	0	0	0	0	0	0	6	3	0	0	0	8	7	0	6	0	0	0	0	0	9	3	0	0	0	0	Unassigned
ASV_1685	0	0	5	0	5	0	0	0	0	0	0	0	0	9	11	0	5	0	15	0	3	0	0	0	0	0	0	0	Unassigned
ASV_3309	0	0	33	0	0	0	0	0	0	0	0	0	0	0	0	0	0	0	0	0	53	0	0	0	0	0	0	0	d__Bacteria; p__Proteobacteria; c__Betaproteobacteria; o__Burkholderiales; f__Oxalobacteraceae; g__Janthinobacterium; s__unclassified
ASV_4834	0	0	0	9	0	5	13	0	0	0	0	0	0	0	0	0	0	0	21	0	0	0	0	0	0	0	38	0	Unassigned
ASV_7697	0	0	0	9	17	10	0	0	0	8	0	0	0	0	0	0	0	0	0	0	0	4	0	0	0	0	0	0	d__Bacteria; p__Firmicutes; c__Clostridia; o__Clostridiales; f__Ruminococcaceae; g__unclassified; s__unclassified
ASV_4005	0	0	0	7	0	9	0	0	0	11	0	0	2	7	8	0	0	0	0	0	0	0	4	0	0	0	0	0	d__Bacteria; p__Proteobacteria; c__Gammaproteobacteria; o__Pseudomonadales; f__Pseudomonadaceae; g__Pseudomonas; s__unclassified
ASV_6143	0	0	0	24	0	0	0	0	0	24	0	0	0	0	0	0	0	0	0	0	0	0	0	0	0	14	0	0	d__Bacteria; p__Firmicutes; c__Clostridia; o__Clostridiales; f__Lachnospiraceae; g__Lachnoclostridium; s__unclassified
ASV_7646	0	0	0	36	0	0	0	0	0	0	0	0	0	0	0	12	0	0	0	0	0	0	0	0	0	0	0	0	d__Bacteria; p__Firmicutes; c__Clostridia; o__Clostridiales; f__Lachnospiraceae; g__Lachnoclostridium; s__unclassified
ASV_7011	0	0	0	0	0	13	13	0	0	0	0	0	0	0	0	0	32	0	0	0	0	0	0	0	0	0	0	0	d__Bacteria; p__Firmicutes; c__Clostridia; o__Clostridiales; f__Ruminococcaceae; g__Anaerotruncus; s__unclassified
ASV_6272	0	0	0	0	0	0	0	34	0	0	0	0	0	0	0	0	0	0	0	0	0	14	0	0	0	0	0	0	d__Bacteria; p__Firmicutes; c__Clostridia; o__Clostridiales; f__Oscillospiraceae; g__Oscillibacter; s__unclassified
ASV_3011	0	0	0	0	0	0	0	0	0	0	0	18	0	8	2	0	0	20	0	0	0	0	0	0	0	0	0	0	d__Bacteria; p__Firmicutes; c__Clostridia; o__Clostridiales; f__unclassified; g__unclassified; s__unclassified
ASV_5926	0	0	0	0	0	0	0	0	0	0	0	8	0	0	0	11	14	0	12	9	0	0	0	0	0	0	0	0	d__Bacteria; p__Firmicutes; c__Clostridia; o__Clostridiales; f__Lachnospiraceae; g__unclassified; s__unclassified
ASV_3858	0	0	0	0	0	0	0	0	0	0	0	0	0	0	0	14	16	0	0	0	0	18	0	0	0	0	0	18	d__Bacteria; p__Firmicutes; c__Clostridia; o__Clostridiales; f__Lachnospiraceae; g__unclassified; s__unclassified
ASV_2120	0	0	0	0	0	0	0	0	0	0	0	0	0	0	0	0	48	0	0	0	0	0	0	0	0	0	0	0	d__Bacteria; p__Firmicutes; c__Clostridia; o__Clostridiales; f__Lachnospiraceae; g__Lachnoclostridium; s__unclassified
ASV_6552	14	0	7	0	0	3	0	0	8	3	0	0	0	0	2	0	0	5	0	0	8	0	0	0	5	8	0	0	Unassigned
ASV_361	0	7	9	0	0	11	0	0	0	0	0	0	0	0	0	0	5	0	7	0	25	0	0	0	22	9	14	0	Unassigned
ASV_2912	0	9	0	0	0	0	10	0	0	0	0	0	16	10	0	0	5	0	0	0	0	0	0	0	0	0	0	0	d__Bacteria; p__Actinobacteria; c__unclassified; o__Micrococcales; f__Dermabacteraceae; g__Brachybacterium; s__unclassified
ASV_266	0	8	0	0	12	0	9	0	0	0	0	0	0	0	0	5	13	0	0	0	0	0	0	0	0	0	0	0	d__Bacteria; p__Firmicutes; c__Clostridia; o__Clostridiales; f__unclassified; g__unclassified; s__unclassified
ASV_4480	0	7	0	6	0	0	0	0	13	9	0	0	0	0	0	0	11	12	0	0	0	0	0	0	0	0	0	0	d__Bacteria; p__Firmicutes; c__Clostridia; o__Clostridiales; f__Lachnospiraceae; g__Lachnoclostridium; s__unclassified
ASV_815	0	0	0	0	38	0	0	0	9	0	0	0	0	0	0	0	0	0	0	0	0	0	0	0	0	0	0	0	d__Bacteria; p__Bacteroidetes; c__Bacteroidia; o__Bacteroidales; f__Muribaculaceae; g__Muribaculum; s__unclassified
ASV_6606	0	0	0	0	0	9	0	9	19	0	0	0	0	0	0	0	4	6	0	0	0	0	0	0	0	0	0	0	d__Bacteria; p__Firmicutes; c__Bacilli; o__Lactobacillales; f__Carnobacteriaceae; g__Marinilactibacillus; s__unclassified
ASV_4114	0	0	0	0	0	0	0	21	20	0	0	0	0	0	0	0	0	0	0	6	0	0	0	0	0	0	0	0	d__Bacteria; p__Firmicutes; c__Clostridia; o__Clostridiales; f__Lachnospiraceae; g__unclassified; s__unclassified
ASV_3773	0	0	0	0	0	0	0	0	0	11	0	0	0	6	16	0	0	0	0	0	14	0	0	0	0	0	0	0	Unassigned
ASV_2875	0	0	0	0	0	0	0	0	0	0	0	0	0	0	0	20	16	0	0	0	0	0	0	11	0	0	0	0	d__Bacteria; p__Firmicutes; c__Clostridia; o__Clostridiales; f__Lachnospiraceae; g__unclassified; s__unclassified
ASV_7655	46	0	0	0	0	0	0	0	0	0	0	0	0	0	0	0	0	0	0	0	0	0	0	0	0	0	0	0	d__Bacteria; p__Proteobacteria; c__Epsilonproteobacteria; o__Campylobacterales; f__Helicobacteraceae; g__Helicobacter; s__unclassified
ASV_6355	0	2	10	0	0	0	0	0	0	7	0	0	0	3	9	0	3	0	7	0	0	0	5	0	10	4	12	0	Unassigned
ASV_3996	0	13	31	0	0	0	0	0	0	0	0	0	0	0	0	11	0	0	0	0	0	0	0	0	0	0	0	0	d__Bacteria; p__Firmicutes; c__Clostridia; o__Clostridiales; f__Lachnospiraceae; g__unclassified; s__unclassified
ASV_5319	0	19	0	0	14	0	0	0	0	0	0	0	0	13	0	0	0	0	0	0	0	0	0	0	0	0	0	0	d__Bacteria; p__Firmicutes; c__Clostridia; o__Clostridiales; f__Lachnospiraceae; g__unclassified; s__unclassified
ASV_5279	0	0	11	0	0	0	0	0	0	0	0	0	0	0	0	0	0	0	0	0	0	16	19	0	0	0	0	0	d__Bacteria; p__Firmicutes; c__Clostridia; o__Clostridiales; f__unclassified; g__unclassified; s__unclassified
ASV_7589	0	2	10	0	0	2	2	4	0	4	0	0	0	5	4	0	7	7	0	0	22	0	3	0	7	8	17	3	Unassigned
ASV_6027	0	0	5	0	0	3	0	0	0	2	0	0	0	3	4	5	3	6	9	0	6	0	0	0	15	6	0	0	Unassigned
ASV_5907	0	4	7	0	0	20	5	0	0	0	0	0	0	0	0	0	0	6	8	0	0	0	0	0	0	4	9	0	Unassigned
ASV_3362	0	0	0	7	0	16	0	0	0	9	4	0	0	0	0	0	10	0	0	0	0	0	0	0	0	0	0	0	d__Bacteria; p__Firmicutes; c__Clostridia; o__Clostridiales; f__Lachnospiraceae; g__Anaerostipes; s__Anaerostipes sp.
ASV_785	0	0	2	2	5	3	0	0	0	0	0	0	0	0	4	5	25	5	3	0	5	0	7	0	0	0	5	4	Unassigned
ASV_1327	0	0	0	0	0	4	0	0	0	0	0	0	0	0	6	0	5	10	8	0	21	0	0	0	12	6	10	7	Unassigned
ASV_7681	0	0	0	0	0	5	0	10	0	0	0	0	0	0	0	0	0	0	31	0	0	0	0	0	0	0	0	0	d__Bacteria; p__Bacteroidetes; c__Sphingobacteriia; o__Sphingobacteriales; f__Sphingobacteriaceae; g__Sphingobacterium; s__unclassified
ASV_601	0	0	0	0	0	33	0	0	13	0	0	0	0	0	0	0	0	0	0	0	0	0	0	0	0	0	0	0	d__Bacteria; p__Firmicutes; c__Clostridia; o__Clostridiales; f__Lachnospiraceae; g__unclassified; s__unclassified
ASV_4793	0	0	0	0	0	0	3	3	0	0	0	0	0	0	4	32	3	0	0	0	0	1	0	0	0	0	0	0	d__Bacteria; p__Actinobacteria; c__Coriobacteriia; o__Eggerthellales; f__Eggerthellaceae; g__unclassified; s__unclassified
ASV_5536	0	0	0	0	0	0	0	13	16	0	0	0	7	0	10	0	0	0	0	0	0	0	0	0	0	0	0	0	d__Bacteria; p__Bacteroidetes; c__Bacteroidia; o__Bacteroidales; f__Muribaculaceae; g__Muribaculum; s__unclassified
ASV_1609	0	0	0	0	0	0	0	10	14	0	0	0	0	0	0	0	0	0	0	0	0	9	13	0	0	0	0	20	d__Bacteria; p__Firmicutes; c__Clostridia; o__Clostridiales; f__Lachnospiraceae; g__unclassified; s__unclassified
ASV_5023	0	0	0	0	0	0	0	24	22	0	0	0	0	0	0	0	0	0	0	0	0	0	0	0	0	0	0	0	d__Bacteria; p__Firmicutes; c__Clostridia; o__Clostridiales; f__Lachnospiraceae; g__unclassified; s__unclassified
ASV_817	0	0	0	0	0	0	0	15	31	0	0	0	0	0	0	0	0	0	0	0	0	0	0	0	6	0	0	0	d__Bacteria; p__Firmicutes; c__Clostridia; o__Clostridiales; f__Ruminococcaceae; g__unclassified; s__unclassified
ASV_6943	0	0	0	0	0	0	0	15	13	0	0	0	0	0	0	18	0	0	0	0	0	0	0	0	0	0	0	0	d__Bacteria; p__Firmicutes; c__Clostridia; o__Clostridiales; f__Oscillospiraceae; g__Oscillibacter; s__unclassified
ASV_2390	0	0	0	0	0	0	0	39	0	7	0	0	0	0	0	0	0	0	0	0	0	0	0	0	0	0	0	0	d__Bacteria; p__Firmicutes; c__Clostridia; o__Clostridiales; f__Lachnospiraceae; g__unclassified; s__unclassified
ASV_1096	0	0	0	0	0	0	0	0	0	0	0	0	0	0	0	0	0	46	0	0	0	0	0	0	0	0	0	0	Unassigned
ASV_5870	0	9	7	0	0	4	0	0	0	0	0	0	0	0	0	0	0	12	7	0	6	0	0	0	0	6	9	0	Unassigned
ASV_1530	0	12	7	0	3	4	0	0	0	0	0	0	0	4	0	0	6	4	0	0	11	0	0	0	9	6	4	0	Unassigned
ASV_3261	0	0	8	7	0	0	0	14	0	0	0	0	0	0	0	22	101	0	0	2	457	0	0	0	0	0	0	8	Unassigned
ASV_4942	0	0	0	0	0	0	0	29	16	0	0	0	0	0	0	0	0	0	0	0	0	0	0	0	0	0	0	0	d__Bacteria; p__Firmicutes; c__Clostridia; o__Clostridiales; f__Lachnospiraceae; g__unclassified; s__unclassified
ASV_3613	0	0	0	0	0	0	0	0	0	0	0	0	0	0	0	45	0	0	0	0	0	0	0	0	0	0	0	19	d__Bacteria; p__Firmicutes; c__Clostridia; o__Clostridiales; f__Lachnospiraceae; g__Kineothrix; s__Kineothrix alysoides
ASV_4951	0	0	0	0	0	0	0	0	0	0	0	0	0	0	0	0	45	0	0	0	0	0	0	0	0	0	0	0	d__Bacteria; p__Firmicutes; c__Clostridia; o__Clostridiales; f__unclassified; g__unclassified; s__unclassified
ASV_3320	0	7	19	0	0	13	0	0	0	0	0	0	0	0	0	0	6	0	18	0	0	0	0	0	0	0	0	0	Unassigned
ASV_5922	0	8	5	0	0	2	0	0	0	5	0	0	0	4	0	0	9	12	2	0	7	0	6	0	0	0	0	0	Unassigned
ASV_1343	0	5	14	0	0	5	0	0	4	0	0	0	0	0	5	0	3	3	0	0	28	0	0	0	5	0	0	6	Unassigned
ASV_5401	0	0	3	0	0	0	5	0	0	0	0	0	0	0	5	0	18	3	6	0	4	0	0	0	4	0	4	0	Unassigned
ASV_1442	0	0	8	0	0	0	0	0	0	28	0	0	0	8	0	0	0	0	0	0	0	0	0	0	11	0	0	0	d__Bacteria; p__Firmicutes; c__Clostridia; o__Clostridiales; f__Lachnospiraceae; g__unclassified; s__unclassified
ASV_7099	0	0	0	44	0	0	0	0	0	0	0	0	0	0	0	0	0	0	0	0	0	0	0	0	0	0	0	0	d__Bacteria; p__Firmicutes; c__Bacilli; o__Lactobacillales; f__Enterococcaceae; g__Enterococcus; s__Enterococcus avium
ASV_7753	0	0	0	0	0	0	5	0	0	0	0	0	0	0	0	18	0	7	0	0	0	6	8	0	0	6	0	0	d__Bacteria; p__Firmicutes; c__Clostridia; o__Clostridiales; f__Lachnospiraceae; g__unclassified; s__unclassified
ASV_2888	0	0	0	0	0	0	0	44	0	0	0	0	0	0	0	0	0	0	0	0	0	0	0	0	0	0	29	0	d__Bacteria; p__Firmicutes; c__Clostridia; o__Clostridiales; f__Lachnospiraceae; g__unclassified; s__unclassified
ASV_3820	0	0	0	0	0	0	0	0	5	0	0	0	5	6	17	0	21	0	0	0	0	0	0	0	0	0	0	0	Unassigned
ASV_316	0	0	0	0	0	0	0	0	44	0	0	0	0	0	0	0	0	0	0	0	0	0	0	0	0	0	0	0	d__Bacteria; p__Firmicutes; c__Clostridia; o__Clostridiales; f__Ruminococcaceae; g__unclassified; s__unclassified
ASV_6744	0	0	0	0	0	0	0	0	0	25	0	0	0	0	0	0	0	0	19	0	0	0	0	0	0	0	0	0	d__Bacteria; p__Actinobacteria; c__unclassified; o__Corynebacteriales; f__Corynebacteriaceae; g__Corynebacterium; s__unclassified
ASV_7409	0	0	0	0	0	0	0	0	0	0	0	0	0	0	0	0	0	0	0	44	0	0	0	0	0	0	0	0	d__Bacteria; p__Proteobacteria; c__Gammaproteobacteria; o__Enterobacterales; f__Erwiniaceae; g__Pantoea; s__Pantoea sp.
ASV_4589	2	18	8	0	0	0	0	0	0	0	0	0	0	0	0	0	0	7	17	0	0	0	0	0	8	0	0	0	Unassigned
ASV_3960	0	8	0	3	0	0	0	0	3	0	0	0	0	0	7	0	6	10	0	0	21	0	0	0	9	8	2	10	Unassigned
ASV_7505	0	12	0	0	0	31	0	0	0	0	0	0	0	0	0	0	0	0	0	0	0	0	0	0	0	0	0	0	d__Bacteria; p__Proteobacteria; c__Alphaproteobacteria; o__Sphingomonadales; f__Sphingomonadaceae; g__Sphingomonas; s__unclassified
ASV_5215	0	0	3	0	0	3	0	0	4	2	0	0	0	7	4	0	4	6	0	0	10	0	0	0	9	15	7	2	Unassigned
ASV_331	0	0	0	8	0	0	0	0	0	0	0	9	0	0	0	0	23	9	0	0	0	0	0	0	0	0	0	0	d__Bacteria; p__Firmicutes; c__Clostridia; o__Clostridiales; f__Lachnospiraceae; g__unclassified; s__unclassified
ASV_3530	0	0	0	0	43	0	0	0	0	0	0	0	0	0	0	0	0	0	0	0	0	0	0	0	0	0	0	0	d__Bacteria; p__Proteobacteria; c__Betaproteobacteria; o__Burkholderiales; f__Oxalobacteraceae; g__Massilia; s__unclassified
ASV_1805	0	0	0	0	0	7	0	0	2	4	0	0	0	7	9	5	6	0	3	0	0	0	0	0	0	0	0	0	Unassigned
ASV_1160	0	0	0	0	0	19	0	0	9	15	0	0	0	0	0	0	0	0	0	0	0	0	0	0	0	0	0	0	d__Bacteria; p__Firmicutes; c__Clostridia; o__Clostridiales; f__Oscillospiraceae; g__Oscillibacter; s__unclassified
ASV_42	0	0	0	0	0	0	43	0	0	0	0	0	0	0	0	0	0	0	0	0	0	0	0	0	0	0	0	0	d__Bacteria; p__Bacteroidetes; c__Flavobacteriia; o__Flavobacteriales; f__Flavobacteriaceae; g__Chryseobacterium; s__unclassified
ASV_7108	0	0	0	0	0	0	0	24	0	0	0	0	0	6	0	13	0	0	0	0	0	0	0	0	0	0	0	0	d__Bacteria; p__Firmicutes; c__Clostridia; o__Clostridiales; f__Lachnospiraceae; g__unclassified; s__unclassified
ASV_3799	0	0	0	0	0	0	0	0	0	0	0	35	0	8	0	0	0	0	0	0	0	0	0	0	0	0	0	0	d__Bacteria; p__Firmicutes; c__Clostridia; o__Clostridiales; f__unclassified; g__unclassified; s__unclassified
ASV_5211	0	0	0	0	0	0	0	0	0	0	0	17	9	10	0	0	0	7	0	0	0	0	0	0	0	0	0	0	d__Bacteria; p__Firmicutes; c__Clostridia; o__Clostridiales; f__unclassified; g__unclassified; s__unclassified
ASV_102	42	0	0	0	0	0	0	0	0	0	0	0	0	0	0	0	0	0	0	0	0	0	0	0	0	0	0	0	d__Bacteria; p__Firmicutes; c__Clostridia; o__Clostridiales; f__Lachnospiraceae; g__unclassified; s__unclassified
ASV_5743	0	0	0	0	7	12	0	0	0	0	0	16	7	0	0	0	0	0	0	0	0	0	0	0	0	0	0	56	d__Bacteria; p__Bacteroidetes; c__Bacteroidia; o__Bacteroidales; f__Rikenellaceae; g__Alistipes; s__unclassified
ASV_1807	0	0	0	0	24	4	0	0	3	0	0	0	0	0	0	7	0	0	0	0	0	4	0	0	0	0	0	0	d__Bacteria; p__Firmicutes; c__Clostridia; o__Clostridiales; f__unclassified; g__unclassified; s__unclassified
ASV_4003	0	0	0	0	0	0	0	42	0	0	0	0	0	0	0	0	0	0	0	0	0	0	0	0	0	0	0	0	d__Bacteria; p__Bacteroidetes; c__Bacteroidia; o__Bacteroidales; f__Muribaculaceae; g__Muribaculum; s__unclassified
ASV_4921	0	0	0	0	0	0	0	17	0	0	0	0	0	0	0	25	0	0	0	0	0	0	0	0	0	0	0	0	d__Bacteria; p__Firmicutes; c__Clostridia; o__Clostridiales; f__Lachnospiraceae; g__unclassified; s__unclassified
ASV_5030	0	0	0	0	0	0	0	0	0	0	0	28	14	0	0	0	0	0	0	0	0	0	0	0	0	0	0	0	d__Bacteria; p__Proteobacteria; c__Betaproteobacteria; o__unclassified; f__unclassified; g__unclassified; s__unclassified
ASV_7560	0	0	0	0	0	0	0	0	0	0	0	0	5	0	0	0	7	12	4	0	6	0	12	4	10	7	0	0	Unassigned
ASV_7649	0	0	0	0	0	0	0	0	0	0	0	0	0	2	12	9	7	0	5	0	0	0	0	7	7	5	0	0	Unassigned
ASV_6030	8	0	0	0	0	0	10	0	0	0	0	0	0	0	5	0	6	0	14	0	0	0	0	0	0	4	0	0	Unassigned
ASV_2619	41	0	0	0	0	0	0	0	0	0	0	0	0	0	0	0	0	0	0	0	0	0	0	0	0	0	0	0	d__Bacteria; p__Firmicutes; c__Erysipelotrichia; o__Erysipelotrichales; f__Erysipelotrichaceae; g__Erysipelatoclostridium; s__[Clostridium] cocleatum
ASV_3771	41	0	0	0	0	0	0	0	0	0	0	0	0	0	0	0	0	0	0	0	0	0	0	0	0	0	0	0	d__Bacteria; p__Firmicutes; c__Clostridia; o__Clostridiales; f__Oscillospiraceae; g__Oscillibacter; s__unclassified
ASV_3620	4	6	5	0	0	2	0	0	2	0	0	0	0	0	6	0	2	7	0	2	21	0	0	0	12	0	3	4	Unassigned
ASV_752	0	12	0	0	0	0	0	0	0	0	0	0	0	0	0	0	11	0	11	0	13	0	0	0	0	0	0	0	Unassigned
ASV_1104	0	7	0	0	0	0	3	0	3	0	0	0	0	0	5	7	8	5	0	0	18	0	0	0	0	3	0	7	Unassigned
ASV_7072	0	15	0	5	0	0	0	4	0	0	0	0	0	4	3	5	2	5	2	0	0	0	0	0	8	0	0	4	Unassigned
ASV_5562	0	2	4	0	0	0	0	0	3	3	0	0	0	9	6	0	6	6	0	0	10	0	0	0	3	7	0	0	Unassigned
ASV_777	0	0	0	9	0	0	0	0	0	0	0	5	7	4	4	0	0	12	0	0	0	0	0	0	0	0	0	0	d__Bacteria; p__Firmicutes; c__Bacilli; o__Bacillales; f__unclassified; g__unclassified; s__unclassified
ASV_4675	0	0	0	9	0	0	0	0	9	0	0	5	0	0	7	5	6	0	0	0	0	0	0	0	0	0	0	0	d__Bacteria; p__Firmicutes; c__Clostridia; o__Clostridiales; f__Lachnospiraceae; g__unclassified; s__unclassified
ASV_2824	0	0	0	14	0	0	0	0	0	0	0	0	0	0	0	13	0	0	14	0	0	0	0	0	0	0	28	9	d__Bacteria; p__Firmicutes; c__Clostridia; o__Clostridiales; f__Lachnospiraceae; g__unclassified; s__unclassified
ASV_5911	0	0	0	0	0	0	2	3	2	0	0	0	0	2	4	3	0	11	7	0	12	0	0	0	0	0	0	0	Unassigned
ASV_2782	0	0	0	0	0	0	41	0	0	0	0	0	0	0	0	0	0	0	0	0	0	0	0	0	0	0	0	0	d__Bacteria; p__Actinobacteria; c__unclassified; o__Micrococcales; f__Micrococcaceae; g__Rothia; s__unclassified
ASV_6212	0	0	0	0	0	0	33	0	0	8	0	0	0	0	0	0	0	0	0	0	0	0	0	0	0	0	0	0	d__Bacteria; p__Proteobacteria; c__Gammaproteobacteria; o__Pseudomonadales; f__Moraxellaceae; g__Acinetobacter; s__Acinetobacter baumannii
ASV_4551	0	0	0	0	0	0	0	10	22	3	0	0	6	0	0	0	0	0	0	0	0	0	0	0	0	0	0	0	d__Bacteria; p__Firmicutes; c__Erysipelotrichia; o__Erysipelotrichales; f__Erysipelotrichaceae; g__unclassified; s__unclassified
ASV_7119	40	0	0	0	0	0	0	0	0	0	0	0	0	0	0	0	0	0	0	0	0	0	0	0	0	0	0	0	d__Bacteria; p__Firmicutes; c__Bacilli; o__Lactobacillales; f__Streptococcaceae; g__Streptococcus; s__unclassified
ASV_1680	0	5	0	0	0	0	0	0	0	3	0	0	0	6	0	5	18	8	0	0	6	0	0	0	0	0	10	0	Unassigned
ASV_5549	0	0	13	0	0	0	0	0	0	0	0	0	0	0	0	0	0	0	27	0	9	0	0	0	0	0	0	0	d__Bacteria; p__Proteobacteria; c__Gammaproteobacteria; o__Pseudomonadales; f__Moraxellaceae; g__Acinetobacter; s__unclassified
ASV_1054	0	0	23	0	0	0	0	0	0	0	0	0	0	0	0	0	0	0	0	0	0	2	0	49	21	0	0	0	d__Bacteria; p__Proteobacteria; c__Betaproteobacteria; o__Burkholderiales; f__unclassified; g__unclassified; s__unclassified
ASV_5452	0	0	0	0	26	0	0	0	0	0	0	0	0	0	0	0	0	8	0	6	0	0	0	0	0	0	0	0	d__Bacteria; p__Actinobacteria; c__Coriobacteriia; o__Eggerthellales; f__Eggerthellaceae; g__unclassified; s__unclassified
ASV_1365	0	0	0	0	9	0	0	0	0	9	0	0	0	0	0	0	0	0	0	0	0	12	10	0	0	0	0	0	d__Bacteria; p__Actinobacteria; c__Coriobacteriia; o__Eggerthellales; f__Eggerthellaceae; g__Eggerthella; s__unclassified
ASV_147	0	0	0	0	0	0	0	13	15	12	0	0	0	0	0	0	11	0	0	0	0	0	0	0	0	0	0	0	d__Bacteria; p__Firmicutes; c__Clostridia; o__Clostridiales; f__Lachnospiraceae; g__unclassified; s__unclassified
ASV_5233	0	0	0	0	0	0	0	28	12	0	0	0	0	0	0	0	0	0	0	0	0	0	0	0	0	0	0	0	d__Bacteria; p__Firmicutes; c__Clostridia; o__Clostridiales; f__Ruminococcaceae; g__unclassified; s__unclassified
ASV_6925	0	0	0	0	0	0	0	0	27	0	0	13	0	0	0	0	0	0	0	0	0	0	0	0	0	0	0	26	d__Bacteria; p__Firmicutes; c__Bacilli; o__Bacillales; f__Staphylococcaceae; g__Jeotgalicoccus; s__unclassified
ASV_1477	0	0	0	0	0	0	0	0	0	0	0	10	0	0	0	0	38	0	0	0	0	0	0	0	0	0	0	0	d__Bacteria; p__Firmicutes; c__Clostridia; o__Clostridiales; f__Lachnospiraceae; g__unclassified; s__unclassified
ASV_6261	0	0	0	0	0	0	0	0	0	0	0	0	0	40	0	0	0	0	0	0	0	0	0	0	0	0	0	0	d__Bacteria; p__Firmicutes; c__Clostridia; o__Clostridiales; f__Lachnospiraceae; g__unclassified; s__unclassified
ASV_86	0	0	0	0	0	0	0	0	0	0	0	0	0	0	0	0	0	0	0	0	0	22	18	0	0	0	0	0	d__Bacteria; p__Firmicutes; c__Clostridia; o__Clostridiales; f__unclassified; g__unclassified; s__unclassified
ASV_7802	39	0	0	0	0	0	0	0	0	0	0	0	0	0	0	0	0	0	0	0	0	0	0	0	0	0	0	0	d__Bacteria; p__Proteobacteria; c__Epsilonproteobacteria; o__Campylobacterales; f__Helicobacteraceae; g__Helicobacter; s__unclassified
ASV_7492	39	0	0	0	0	0	0	0	0	0	0	0	0	0	0	0	0	0	0	0	0	0	0	0	0	0	0	0	d__Bacteria; p__Actinobacteria; c__unclassified; o__Corynebacteriales; f__Corynebacteriaceae; g__Corynebacterium; s__Corynebacterium oculi
ASV_1459	0	5	0	13	0	0	0	0	0	0	0	0	0	5	6	0	10	0	0	0	0	0	0	0	0	0	0	53	d__Bacteria; p__Actinobacteria; c__unclassified; o__Streptomycetales; f__Streptomycetaceae; g__unclassified; s__unclassified
ASV_5749	0	17	0	0	0	0	0	0	11	4	0	0	0	0	0	7	0	0	0	0	0	0	0	0	0	0	0	0	d__Bacteria; p__Firmicutes; c__Clostridia; o__Clostridiales; f__Ruminococcaceae; g__unclassified; s__unclassified
ASV_4554	0	7	0	0	0	11	0	0	0	0	0	0	0	0	0	21	0	0	0	0	0	0	0	0	0	8	0	0	d__Bacteria; p__Proteobacteria; c__Betaproteobacteria; o__Burkholderiales; f__Comamonadaceae; g__unclassified; s__unclassified
ASV_1830	0	0	5	0	0	10	0	0	0	0	0	0	0	3	4	0	6	3	0	0	5	0	3	0	0	0	17	0	Unassigned
ASV_6437	0	0	21	0	8	0	0	0	17	0	0	0	0	0	0	0	0	0	0	0	0	0	0	0	10	16	0	0	d__Bacteria; p__Actinobacteria; c__unclassified; o__Corynebacteriales; f__Nocardiaceae; g__Rhodococcus; s__unclassified
ASV_934	0	0	19	0	0	0	0	4	0	0	0	0	0	4	0	0	0	14	0	0	9	0	0	0	0	0	2	0	Unassigned
ASV_7333	0	0	0	20	2	0	0	0	0	0	0	0	13	0	0	0	0	0	4	0	0	0	0	0	0	0	0	0	d__Bacteria; p__Firmicutes; c__Clostridia; o__Clostridiales; f__unclassified; g__unclassified; s__unclassified
ASV_6535	0	0	0	0	22	17	0	0	0	0	0	0	0	0	0	0	0	0	0	0	0	0	0	0	0	0	0	0	d__Bacteria; p__Firmicutes; c__Clostridia; o__Clostridiales; f__Lachnospiraceae; g__unclassified; s__unclassified
ASV_387	0	0	0	0	39	0	0	0	0	0	0	0	0	0	0	0	0	0	0	0	0	0	0	0	0	0	0	0	d__Bacteria; p__Firmicutes; c__Clostridia; o__Clostridiales; f__Lachnospiraceae; g__Anaerostipes; s__Anaerostipes sp.
ASV_5456	0	0	0	0	0	2	0	0	0	18	0	0	2	2	0	0	0	7	0	0	8	0	0	0	0	6	0	0	Unassigned
ASV_2160	0	0	0	0	0	0	39	0	0	0	0	0	0	0	0	0	0	0	0	0	0	0	0	0	0	0	0	0	d__Bacteria; p__Proteobacteria; c__Betaproteobacteria; o__Rhodocyclales; f__Zoogloeaceae; g__unclassified; s__unclassified
ASV_2614	0	0	0	0	0	0	0	0	0	0	0	0	0	0	0	0	14	16	9	0	16	0	0	0	0	0	0	0	Unassigned
ASV_4730	0	0	0	0	0	0	0	0	0	0	0	0	0	0	0	0	0	0	0	39	0	0	0	0	0	0	0	0	Unassigned
ASV_5986	10	5	2	0	0	0	0	0	0	0	0	0	0	2	4	3	7	0	5	0	0	0	0	0	0	0	0	11	Unassigned
ASV_6448	38	0	0	0	0	0	0	0	0	0	0	0	0	0	0	0	0	0	0	0	0	0	0	0	0	0	0	0	d__Bacteria; p__Proteobacteria; c__Alphaproteobacteria; o__Rhodobacterales; f__Rhodobacteraceae; g__Paracoccus; s__unclassified
ASV_5126	10	0	7	0	0	4	0	0	0	4	0	0	0	3	0	6	4	4	0	0	0	0	0	0	0	0	0	0	Unassigned
ASV_2166	0	9	6	0	0	0	0	0	0	0	0	0	0	0	8	0	0	15	0	0	6	0	0	0	10	28	0	0	Unassigned
ASV_5502	0	10	3	0	0	0	0	0	2	0	0	0	0	2	2	0	16	8	0	0	16	0	0	0	11	0	11	0	Unassigned
ASV_4784	0	7	0	5	0	2	0	0	24	0	0	0	0	0	0	0	0	0	0	0	0	0	0	0	0	0	0	0	d__Bacteria; p__Firmicutes; c__Clostridia; o__Clostridiales; f__Lachnospiraceae; g__unclassified; s__unclassified
ASV_3057	0	8	0	0	0	0	7	0	7	11	0	0	4	0	0	0	1	0	0	0	0	0	0	0	0	0	0	0	d__Bacteria; p__Firmicutes; c__Clostridia; o__Clostridiales; f__Lachnospiraceae; g__Lachnoclostridium; s__unclassified
ASV_4298	0	16	0	0	0	0	0	0	0	0	0	0	0	0	0	20	0	5	0	0	0	0	0	0	16	0	0	0	d__Bacteria; p__Deinococcus-Thermus; c__Deinococci; o__Deinococcales; f__Deinococcaceae; g__Deinococcus; s__unclassified
ASV_3804	0	5	7	0	0	0	0	0	0	0	0	0	0	0	14	0	0	7	0	0	0	16	0	1	0	0	0	0	d__Bacteria; p__Bacteroidetes; c__Bacteroidia; o__Bacteroidales; f__Bacteroidaceae; g__Bacteroides; s__unclassified
ASV_6031	0	0	27	0	0	0	0	0	0	0	0	0	0	0	0	0	16	0	0	0	0	0	0	0	0	0	0	0	d__Bacteria; p__Firmicutes; c__Clostridia; o__Clostridiales; f__Lachnospiraceae; g__unclassified; s__unclassified
ASV_1389	0	0	0	0	3	12	3	2	0	7	0	0	0	11	0	0	0	0	0	0	0	0	0	0	0	0	0	0	d__Bacteria; p__Firmicutes; c__Clostridia; o__Clostridiales; f__Ruminococcaceae; g__unclassified; s__unclassified
ASV_3487	0	0	0	0	38	0	0	0	0	0	0	0	0	0	0	0	0	0	0	0	0	0	0	0	0	0	0	0	d__Bacteria; p__Firmicutes; c__Clostridia; o__Clostridiales; f__Ruminococcaceae; g__unclassified; s__unclassified
ASV_3064	0	0	0	0	0	0	0	20	18	0	0	0	0	0	0	0	0	0	0	0	0	0	0	0	0	0	0	531	d__Bacteria; p__Proteobacteria; c__Gammaproteobacteria; o__Pseudomonadales; f__Pseudomonadaceae; g__Pseudomonas; s__unclassified
ASV_2083	0	0	0	0	0	0	0	7	0	0	0	0	0	0	0	0	0	0	0	0	0	12	19	0	0	0	0	0	d__Bacteria; p__Firmicutes; c__Clostridia; o__Clostridiales; f__Oscillospiraceae; g__Oscillibacter; s__unclassified
ASV_1931	0	0	0	0	0	0	0	18	0	19	0	0	0	0	0	0	0	0	0	0	0	1	0	0	0	0	0	0	d__Bacteria; p__Firmicutes; c__Clostridia; o__Clostridiales; f__Ruminococcaceae; g__unclassified; s__unclassified
ASV_3006	0	0	0	0	0	0	0	0	0	0	0	15	5	18	0	0	0	0	0	0	0	0	0	0	0	0	0	0	d__Bacteria; p__Firmicutes; c__Clostridia; o__Clostridiales; f__unclassified; g__unclassified; s__unclassified
ASV_3500	0	0	0	0	0	0	0	0	0	0	0	0	0	3	21	0	14	0	0	0	0	0	0	0	0	0	0	0	d__Bacteria; p__Firmicutes; c__Clostridia; o__Clostridiales; f__Lachnospiraceae; g__unclassified; s__unclassified
ASV_7509	0	0	0	0	0	0	0	0	0	0	0	0	0	0	17	0	0	10	11	0	0	0	0	0	5	17	10	0	Unassigned
ASV_4819	0	0	0	0	0	0	0	0	0	0	0	0	0	0	0	38	0	0	0	0	0	0	0	0	0	0	0	0	d__Bacteria; p__Proteobacteria; c__Gammaproteobacteria; o__Enterobacterales; f__Erwiniaceae; g__Pantoea; s__Pantoea ananatis
ASV_3900	0	0	0	0	0	0	0	0	0	0	0	0	0	0	0	38	0	0	0	0	0	0	0	0	0	0	0	0	d__Bacteria; p__Firmicutes; c__Clostridia; o__Clostridiales; f__Lachnospiraceae; g__unclassified; s__unclassified
ASV_53	0	0	0	0	0	0	0	0	0	0	0	0	0	0	0	0	0	0	18	0	0	0	20	0	0	0	0	0	Unassigned
ASV_5220	0	0	0	0	0	0	0	0	0	0	0	0	0	0	0	0	0	0	38	0	0	0	0	0	0	0	0	0	d__Bacteria; p__Proteobacteria; c__Alphaproteobacteria; o__Rhizobiales; f__Brucellaceae; g__unclassified; s__unclassified
ASV_2945	0	0	0	0	0	0	0	0	0	0	0	0	0	0	0	0	0	0	0	0	0	38	0	0	0	0	0	0	d__Bacteria; p__Firmicutes; c__Clostridia; o__Clostridiales; f__Lachnospiraceae; g__Lachnoclostridium; s__unclassified
ASV_1583	9	0	5	0	0	4	0	0	0	3	0	0	0	0	3	5	0	4	5	0	2	0	2	0	2	3	0	0	Unassigned
ASV_4594	37	0	0	0	0	0	0	0	0	0	0	0	0	0	0	0	0	0	0	0	0	0	0	0	0	0	0	0	d__Bacteria; p__Firmicutes; c__Bacilli; o__Bacillales; f__Bacillaceae; g__Bacillus; s__unclassified
ASV_2207	0	7	0	0	0	0	0	0	0	0	0	0	2	2	5	8	0	5	0	0	21	0	2	0	4	0	0	0	Unassigned
ASV_1996	0	17	20	0	0	0	0	0	0	0	0	0	0	0	0	0	0	0	0	0	0	0	0	0	0	0	0	0	d__Bacteria; p__Bacteroidetes; c__Bacteroidia; o__Bacteroidales; f__Bacteroidaceae; g__Bacteroides; s__Bacteroides eggerthii
ASV_5054	0	4	2	2	0	0	0	0	2	4	0	0	0	0	5	4	0	11	3	0	0	0	0	0	0	0	4	3	Unassigned
ASV_6297	0	8	3	0	4	0	0	0	2	0	0	0	0	0	4	6	7	6	0	0	21	0	0	0	3	5	14	3	Unassigned
ASV_1253	0	0	10	0	0	0	0	0	0	19	0	0	0	0	0	0	0	8	0	0	0	0	0	0	0	0	0	0	d__Bacteria; p__Firmicutes; c__Clostridia; o__Clostridiales; f__Lachnospiraceae; g__unclassified; s__unclassified
ASV_7487	0	0	0	9	0	0	0	6	5	0	0	0	0	0	0	0	0	0	17	0	0	0	0	0	0	0	0	0	d__Bacteria; p__Firmicutes; c__Clostridia; o__Clostridiales; f__unclassified; g__unclassified; s__unclassified
ASV_3552	0	0	0	0	10	8	0	0	0	0	0	0	0	0	0	0	0	0	0	0	0	0	19	0	0	0	0	0	d__Bacteria; p__Firmicutes; c__Clostridia; o__Clostridiales; f__unclassified; g__unclassified; s__unclassified
ASV_1926	0	0	0	0	0	8	0	3	0	6	0	0	0	3	0	0	2	6	7	0	4	0	0	0	0	0	6	10	Unassigned
ASV_3638	0	0	0	0	0	0	37	0	0	0	0	0	0	0	0	0	0	0	0	0	0	0	0	0	13	0	0	0	d__Bacteria; p__Proteobacteria; c__Betaproteobacteria; o__unclassified; f__unclassified; g__unclassified; s__unclassified
ASV_913	0	0	0	0	0	0	0	13	0	0	0	22	0	0	0	0	0	0	0	0	5	0	0	0	0	0	0	0	d__Bacteria; p__Firmicutes; c__Clostridia; o__Clostridiales; f__unclassified; g__unclassified; s__unclassified
ASV_7824	0	0	0	0	0	0	0	16	0	0	0	15	0	0	6	0	0	0	0	0	0	0	0	0	0	0	0	0	d__Bacteria; p__Bacteroidetes; c__Bacteroidia; o__Bacteroidales; f__Muribaculaceae; g__Muribaculum; s__unclassified
ASV_1643	0	0	0	0	0	0	0	20	0	0	0	0	0	0	0	17	0	0	0	0	0	0	0	0	0	26	0	0	d__Bacteria; p__Firmicutes; c__Clostridia; o__Clostridiales; f__Lachnospiraceae; g__unclassified; s__unclassified
ASV_3885	0	0	0	0	0	0	0	0	17	0	0	0	0	0	0	0	0	0	20	0	0	0	0	0	0	0	0	0	d__Bacteria; p__Proteobacteria; c__Alphaproteobacteria; o__Rhodospirillales; f__Rhodospirillaceae; g__Azospirillum; s__unclassified
ASV_972	0	0	0	0	0	0	0	0	0	3	0	0	0	6	5	0	0	11	9	0	15	0	0	0	0	0	2	0	Unassigned
ASV_687	0	0	0	0	0	0	0	0	0	0	0	30	7	0	0	0	0	0	0	0	0	0	0	0	0	0	0	0	d__Bacteria; p__Firmicutes; c__Clostridia; o__Clostridiales; f__Clostridiales Family XIII. Incertae Sedis; g__Ihubacter; s__unclassified
ASV_2798	0	0	0	0	0	0	0	0	0	0	0	22	0	1	0	14	0	0	0	0	0	0	0	0	0	0	0	0	d__Bacteria; p__Firmicutes; c__Clostridia; o__Clostridiales; f__Lachnospiraceae; g__Lachnoclostridium; s__unclassified
ASV_4336	0	0	0	0	0	0	0	0	0	0	0	0	0	0	0	0	0	0	0	37	0	0	0	0	0	0	0	0	Unassigned
ASV_7035	0	0	0	0	0	0	0	0	0	0	0	0	0	0	0	0	0	0	0	0	60	0	0	0	0	0	0	0	d__Bacteria; p__Proteobacteria; c__Alphaproteobacteria; o__Sphingomonadales; f__Sphingomonadaceae; g__Sphingomonas; s__unclassified
ASV_2817	0	0	0	0	0	0	0	0	0	0	0	0	0	0	0	0	0	0	0	0	0	37	0	0	0	0	0	0	d__Bacteria; p__Actinobacteria; c__Coriobacteriia; o__Eggerthellales; f__Eggerthellaceae; g__Eggerthella; s__unclassified
ASV_6559	3	3	6	0	2	0	0	0	3	2	0	0	0	3	2	3	6	3	6	0	7	0	2	0	2	5	7	0	Unassigned
ASV_2800	0	12	0	0	0	0	0	0	0	5	0	0	0	0	0	0	4	15	0	0	0	0	0	0	7	0	0	0	Unassigned
ASV_2771	0	2	12	0	0	0	0	0	0	0	0	0	0	0	0	0	4	2	5	0	4	0	11	0	3	6	0	0	Unassigned
ASV_2171	0	0	0	8	0	0	0	6	0	0	0	16	6	0	0	0	0	0	0	0	0	0	0	0	0	0	0	0	d__Bacteria; p__Firmicutes; c__Clostridia; o__Clostridiales; f__unclassified; g__unclassified; s__unclassified
ASV_1636	0	6	0	8	0	0	7	1	2	8	0	0	0	5	0	4	1	0	0	0	0	0	0	0	0	0	0	0	d__Bacteria; p__Firmicutes; c__Clostridia; o__Clostridiales; f__Oscillospiraceae; g__Oscillibacter; s__unclassified
ASV_2528	0	0	0	8	0	0	0	0	0	0	0	0	0	0	0	0	38	0	0	0	0	0	0	0	0	0	0	0	d__Bacteria; p__Firmicutes; c__Clostridia; o__Clostridiales; f__unclassified; g__unclassified; s__unclassified
ASV_3842	0	0	0	7	0	0	0	7	4	0	0	12	0	0	0	0	6	0	0	0	0	0	0	0	0	0	0	0	d__Bacteria; p__Firmicutes; c__Clostridia; o__Clostridiales; f__Ruminococcaceae; g__unclassified; s__unclassified
ASV_7592	0	0	0	0	36	0	0	0	0	0	0	0	0	0	0	0	0	0	0	0	0	0	0	0	0	0	0	0	Unassigned
ASV_831	0	0	0	0	0	8	0	0	5	0	0	0	0	0	0	0	10	0	0	0	24	0	0	0	0	0	0	0	Unassigned
ASV_5031	0	0	0	0	0	16	0	0	0	0	0	0	13	0	0	0	0	0	0	0	0	0	7	0	0	0	0	0	d__Bacteria; p__Firmicutes; c__Clostridia; o__Clostridiales; f__Peptococcaceae; g__unclassified; s__unclassified
ASV_3424	0	0	0	0	0	0	26	0	4	0	6	0	0	0	0	0	0	0	0	0	0	0	0	0	0	0	0	0	d__Bacteria; p__Proteobacteria; c__Alphaproteobacteria; o__Sphingomonadales; f__Sphingomonadaceae; g__Novosphingobium; s__unclassified
ASV_3570	0	0	0	0	0	0	0	0	36	0	0	0	0	0	0	0	0	0	0	0	0	0	0	0	0	0	0	0	d__Bacteria; p__Actinobacteria; c__unclassified; o__Corynebacteriales; f__Corynebacteriaceae; g__Corynebacterium; s__unclassified
ASV_925	0	0	0	0	0	0	0	0	0	21	0	0	0	15	0	0	0	0	0	0	0	0	0	0	0	0	0	0	d__Bacteria; p__Firmicutes; c__Clostridia; o__Clostridiales; f__Lachnospiraceae; g__unclassified; s__unclassified
ASV_7343	0	2	0	0	0	0	0	0	0	0	0	0	0	0	5	0	9	9	2	0	16	0	0	0	4	0	5	0	Unassigned
ASV_39	0	0	0	0	0	0	0	0	0	0	0	0	0	0	0	0	0	0	0	0	0	36	0	0	0	0	0	0	d__Bacteria; p__Firmicutes; c__Clostridia; o__Clostridiales; f__Ruminococcaceae; g__Flavonifractor; s__unclassified
ASV_1914	3	0	11	0	0	0	0	0	0	0	0	0	0	0	0	0	8	13	0	0	0	0	0	0	0	0	0	0	Unassigned
ASV_3765	14	0	0	0	5	0	0	0	0	0	0	0	0	0	0	5	9	0	0	0	0	0	7	0	0	0	0	0	d__Bacteria; p__Firmicutes; c__Clostridia; o__Clostridiales; f__Ruminococcaceae; g__unclassified; s__unclassified
ASV_2512	4	0	0	0	0	0	2	0	29	0	0	0	0	0	0	0	0	0	0	0	0	0	0	0	0	0	0	0	d__Bacteria; p__Firmicutes; c__Bacilli; o__Bacillales; f__Paenibacillaceae; g__unclassified; s__unclassified
ASV_2024	0	0	5	0	0	0	0	0	4	7	0	0	0	0	0	0	15	0	4	0	0	0	0	0	0	0	0	0	Unassigned
ASV_1369	0	0	35	0	0	0	0	0	0	0	0	0	0	0	0	0	0	0	0	0	0	0	0	0	0	0	0	0	d__Bacteria; p__Firmicutes; c__Clostridia; o__Clostridiales; f__Lachnospiraceae; g__Kineothrix; s__Kineothrix alysoides
ASV_6203	0	0	48	0	0	0	0	0	0	0	0	0	0	0	0	0	0	0	0	0	0	0	0	0	0	0	0	0	d__Bacteria; p__Proteobacteria; c__Alphaproteobacteria; o__Rhizobiales; f__Xanthobacteraceae; g__unclassified; s__unclassified
ASV_3567	0	0	10	7	7	0	0	4	0	0	0	0	0	0	7	0	0	0	0	0	0	0	0	0	0	0	0	0	d__Bacteria; p__Firmicutes; c__Clostridia; o__Clostridiales; f__Lachnospiraceae; g__unclassified; s__unclassified
ASV_3587	0	0	0	1	18	2	0	0	0	0	0	0	0	0	0	0	0	0	0	0	0	14	0	0	0	0	0	0	d__Bacteria; p__Firmicutes; c__Clostridia; o__Clostridiales; f__Lachnospiraceae; g__Lachnoclostridium; s__unclassified
ASV_6180	0	0	0	0	17	7	0	6	0	0	0	0	0	5	0	0	0	0	0	0	0	0	0	0	0	0	0	0	d__Bacteria; p__Firmicutes; c__Clostridia; o__Clostridiales; f__Lachnospiraceae; g__unclassified; s__unclassified
ASV_5769	0	0	0	0	9	5	6	0	6	0	0	0	2	0	0	0	5	7	0	0	7	0	0	0	0	13	10	0	d__Bacteria; p__Proteobacteria; c__Gammaproteobacteria; o__Pseudomonadales; f__Pseudomonadaceae; g__Pseudomonas; s__unclassified
ASV_3750	0	0	0	0	0	35	0	0	0	0	0	0	0	0	0	0	0	0	0	0	0	0	0	0	0	0	0	0	d__Bacteria; p__Firmicutes; c__Clostridia; o__Clostridiales; f__unclassified; g__unclassified; s__unclassified
ASV_5448	0	0	0	0	0	8	0	6	0	21	0	0	0	0	0	0	0	0	0	0	0	0	0	0	0	0	0	0	d__Bacteria; p__Firmicutes; c__Clostridia; o__Clostridiales; f__Lachnospiraceae; g__unclassified; s__unclassified
ASV_5320	0	0	0	0	0	0	9	0	7	0	0	0	0	0	9	0	0	0	0	10	0	0	0	0	0	0	0	0	d__Bacteria; p__Proteobacteria; c__Gammaproteobacteria; o__Pseudomonadales; f__Moraxellaceae; g__Acinetobacter; s__Acinetobacter pittii
ASV_1286	0	0	0	0	0	0	0	20	15	0	0	0	0	0	0	0	0	0	0	0	0	0	0	0	0	0	0	0	d__Bacteria; p__Firmicutes; c__Clostridia; o__Clostridiales; f__Ruminococcaceae; g__unclassified; s__unclassified
ASV_6308	0	0	2	0	0	0	0	0	3	5	0	0	0	0	13	0	5	3	0	0	6	0	0	0	9	7	2	0	Unassigned
ASV_7839	0	0	0	0	0	0	0	0	8	0	0	0	0	6	2	12	0	0	7	0	0	0	0	0	0	0	0	0	d__Bacteria; p__Firmicutes; c__Clostridia; o__Clostridiales; f__Lachnospiraceae; g__Kineothrix; s__Kineothrix alysoides
ASV_5312	0	0	0	0	0	0	0	0	0	0	0	17	13	5	0	0	0	0	0	0	0	0	0	0	0	0	0	0	d__Bacteria; p__unclassified; c__unclassified; o__unclassified; f__unclassified; g__unclassified; s__unclassified
ASV_3727	0	0	0	0	0	0	0	0	0	0	0	5	0	0	0	0	0	0	0	0	0	30	0	0	6	0	0	0	d__Bacteria; p__Firmicutes; c__Clostridia; o__Clostridiales; f__Lachnospiraceae; g__unclassified; s__unclassified
ASV_4545	0	0	0	0	0	0	0	0	0	0	0	0	0	5	0	12	8	0	10	0	0	0	0	0	0	0	0	0	d__Bacteria; p__Firmicutes; c__Clostridia; o__Clostridiales; f__unclassified; g__unclassified; s__unclassified
ASV_2050	0	0	0	0	0	0	0	0	0	0	0	0	0	0	0	0	0	0	0	35	0	0	0	0	0	0	0	0	d__Bacteria; p__Proteobacteria; c__Alphaproteobacteria; o__unclassified; f__unclassified; g__unclassified; s__unclassified
ASV_7591	0	0	0	0	0	0	0	0	0	0	0	0	0	0	0	0	0	0	0	0	57	0	0	0	0	0	0	0	d__Bacteria; p__Proteobacteria; c__Gammaproteobacteria; o__Pseudomonadales; f__Moraxellaceae; g__Acinetobacter; s__unclassified
ASV_3789	0	0	0	0	0	0	0	0	0	0	0	0	0	0	0	0	0	0	0	0	0	16	19	0	0	0	0	0	d__Bacteria; p__Firmicutes; c__Clostridia; o__Clostridiales; f__Ruminococcaceae; g__Flavonifractor; s__unclassified
ASV_4146	0	2	16	0	0	2	0	0	0	0	0	0	0	0	0	0	6	4	3	0	5	0	0	0	3	5	3	0	Unassigned
ASV_7727	0	22	0	10	0	0	0	0	0	0	0	0	0	0	0	2	0	0	0	0	0	0	0	0	0	0	0	0	d__Bacteria; p__Firmicutes; c__Clostridia; o__Clostridiales; f__Clostridiales Family XIII. Incertae Sedis; g__Ihubacter; s__unclassified
ASV_1596	0	11	23	0	0	0	0	0	0	0	0	0	0	0	0	0	0	0	0	0	0	0	0	0	0	0	0	0	d__Bacteria; p__Actinobacteria; c__unclassified; o__Streptomycetales; f__Streptomycetaceae; g__Streptomyces; s__unclassified
ASV_385	0	0	0	4	2	0	0	3	0	0	0	0	0	3	0	3	0	7	5	0	10	0	0	0	4	4	4	0	Unassigned
ASV_698	0	0	0	0	13	21	0	0	0	0	0	0	0	0	0	0	0	0	0	0	0	0	0	0	0	0	0	0	d__Bacteria; p__Firmicutes; c__Clostridia; o__Clostridiales; f__Lachnospiraceae; g__unclassified; s__unclassified
ASV_7835	0	0	0	0	0	23	0	0	0	11	0	0	0	0	0	0	0	0	0	0	0	0	0	0	0	0	0	0	d__Bacteria; p__Proteobacteria; c__Betaproteobacteria; o__Burkholderiales; f__Oxalobacteraceae; g__Massilia; s__unclassified
ASV_7635	0	0	0	0	0	0	0	34	0	0	0	0	0	0	0	0	0	0	0	0	0	0	0	0	0	0	0	0	d__Bacteria; p__Firmicutes; c__Erysipelotrichia; o__Erysipelotrichales; f__Erysipelotrichaceae; g__unclassified; s__unclassified
ASV_6024	0	0	0	0	0	0	0	16	12	0	0	0	0	6	0	0	0	0	0	0	0	0	0	0	0	0	0	0	d__Bacteria; p__Firmicutes; c__Erysipelotrichia; o__Erysipelotrichales; f__Erysipelotrichaceae; g__unclassified; s__unclassified
ASV_6268	0	0	0	0	0	0	0	0	34	0	0	0	0	0	0	0	0	0	0	0	0	0	0	0	0	0	0	0	d__Bacteria; p__Firmicutes; c__Bacilli; o__Lactobacillales; f__Lactobacillaceae; g__Lactobacillus; s__Lactobacillus reuteri
ASV_7057	0	0	0	0	0	0	0	0	34	0	0	0	0	0	0	0	0	0	0	0	0	0	0	0	0	0	0	0	d__Bacteria; p__Firmicutes; c__Bacilli; o__Bacillales; f__Bacillaceae; g__Bacillus; s__Bacillus licheniformis
ASV_1038	0	0	0	0	0	0	0	0	0	10	0	0	0	15	0	9	0	0	0	0	0	0	0	0	10	0	0	40	d__Bacteria; p__Firmicutes; c__Bacilli; o__Bacillales; f__Bacillaceae; g__Bacillus; s__unclassified
ASV_4259	0	0	0	0	0	0	0	0	0	0	0	0	0	0	10	0	24	0	0	0	0	0	0	0	12	0	6	0	Unassigned
ASV_6249	0	0	0	0	0	0	0	0	0	0	0	0	0	0	34	0	0	0	0	0	0	0	0	0	0	0	0	0	d__Bacteria; p__Proteobacteria; c__Betaproteobacteria; o__Burkholderiales; f__Oxalobacteraceae; g__Massilia; s__unclassified
ASV_1416	0	0	0	0	0	0	0	0	0	0	0	0	0	0	0	34	0	0	0	0	0	0	0	0	0	0	0	0	d__Bacteria; p__Firmicutes; c__Clostridia; o__Clostridiales; f__Ruminococcaceae; g__unclassified; s__unclassified
ASV_3297	25	0	0	0	0	0	0	0	3	0	0	0	0	0	0	0	0	0	3	0	2	0	0	0	0	0	0	0	Unassigned
ASV_6879	33	0	0	0	0	0	0	0	0	0	0	0	0	0	0	0	0	0	0	0	0	0	0	0	0	0	0	0	d__Bacteria; p__Firmicutes; c__Bacilli; o__Lactobacillales; f__Streptococcaceae; g__Streptococcus; s__unclassified
ASV_3092	33	0	0	0	0	0	0	0	0	0	0	0	0	0	0	0	0	0	0	0	0	0	0	0	0	0	0	0	d__Bacteria; p__Proteobacteria; c__Gammaproteobacteria; o__Pseudomonadales; f__Pseudomonadaceae; g__Pseudomonas; s__unclassified
ASV_1695	0	6	0	0	0	0	0	0	0	0	0	14	8	5	0	0	0	0	0	0	0	0	0	0	0	0	0	0	d__Bacteria; p__Firmicutes; c__Erysipelotrichia; o__Erysipelotrichales; f__Erysipelotrichaceae; g__unclassified; s__unclassified
ASV_6761	0	13	0	12	8	0	0	0	0	0	0	0	0	0	0	0	0	0	0	0	0	0	0	0	0	0	16	5	d__Bacteria; p__Firmicutes; c__Clostridia; o__Clostridiales; f__Lachnospiraceae; g__unclassified; s__unclassified
ASV_6611	0	14	11	0	0	0	0	0	11	0	0	0	0	2	0	0	0	0	7	3	0	0	0	0	0	0	35	0	d__Bacteria; p__Proteobacteria; c__Gammaproteobacteria; o__Xanthomonadales; f__Xanthomonadaceae; g__Stenotrophomonas; s__unclassified
ASV_2134	0	20	9	0	4	0	0	0	0	0	0	0	0	0	0	0	0	0	0	0	0	0	0	0	0	0	0	0	d__Bacteria; p__Firmicutes; c__Clostridia; o__Clostridiales; f__Ruminococcaceae; g__Flavonifractor; s__unclassified
ASV_6044	0	0	0	21	0	1	0	0	0	0	0	0	0	0	8	0	0	3	0	0	0	0	0	0	0	0	0	0	d__Bacteria; p__Firmicutes; c__Clostridia; o__Clostridiales; f__Oscillospiraceae; g__Oscillibacter; s__unclassified
ASV_3111	0	0	0	25	0	0	0	0	8	0	0	0	0	0	0	0	0	0	0	0	0	0	0	0	0	0	0	0	d__Bacteria; p__Firmicutes; c__Clostridia; o__Clostridiales; f__Ruminococcaceae; g__unclassified; s__unclassified
ASV_3179	0	0	0	5	0	0	0	0	0	0	0	0	0	0	0	0	13	0	15	0	0	0	0	0	22	0	0	0	d__Bacteria; p__Firmicutes; c__Clostridia; o__Clostridiales; f__Lachnospiraceae; g__unclassified; s__unclassified
ASV_7126	0	0	0	0	33	0	0	0	0	0	0	0	0	0	0	0	0	0	0	0	0	0	0	0	0	0	0	0	d__Bacteria; p__Firmicutes; c__Clostridia; o__Clostridiales; f__Ruminococcaceae; g__unclassified; s__unclassified
ASV_400	0	0	0	0	8	0	14	0	0	0	0	0	0	0	0	0	0	0	0	0	0	0	11	0	0	0	0	0	d__Bacteria; p__Firmicutes; c__Clostridia; o__Clostridiales; f__Ruminococcaceae; g__Flavonifractor; s__unclassified
ASV_6224	0	0	0	0	0	2	3	0	0	0	0	0	0	0	7	0	8	3	9	0	7	0	0	0	6	9	0	2	Unassigned
ASV_2536	0	0	0	0	0	0	0	18	7	0	0	0	8	0	0	0	0	0	0	0	0	0	0	0	0	0	0	0	d__Bacteria; p__Firmicutes; c__Clostridia; o__Clostridiales; f__unclassified; g__unclassified; s__unclassified
ASV_1393	0	0	0	0	0	0	0	15	10	0	0	0	0	0	0	0	8	0	0	0	0	0	0	0	0	0	0	0	d__Bacteria; p__Firmicutes; c__Clostridia; o__Clostridiales; f__Lachnospiraceae; g__Lachnoclostridium; s__unclassified
ASV_2101	0	0	0	0	0	0	0	33	0	0	0	0	0	0	0	0	0	0	0	0	0	0	0	0	0	0	0	0	d__Bacteria; p__Firmicutes; c__Clostridia; o__Clostridiales; f__Ruminococcaceae; g__unclassified; s__unclassified
ASV_2243	0	0	0	0	0	0	0	0	8	7	0	0	6	0	0	0	22	0	0	0	0	0	0	0	0	0	0	0	d__Bacteria; p__Firmicutes; c__Clostridia; o__Clostridiales; f__Lachnospiraceae; g__unclassified; s__unclassified
ASV_6400	0	0	0	0	0	0	0	0	0	0	0	29	4	0	0	0	0	0	0	0	0	0	0	0	0	0	0	0	d__Bacteria; p__Firmicutes; c__Erysipelotrichia; o__Erysipelotrichales; f__Erysipelotrichaceae; g__unclassified; s__unclassified
ASV_2188	0	0	0	0	0	0	0	0	0	0	0	0	0	0	0	0	36	0	0	0	0	0	10	0	0	0	0	0	d__Bacteria; p__Firmicutes; c__Clostridia; o__Clostridiales; f__Ruminococcaceae; g__Flavonifractor; s__unclassified
ASV_5598	0	0	0	0	0	0	0	0	0	0	0	0	0	0	0	0	0	0	33	0	0	0	0	0	0	0	0	0	Unassigned
ASV_5018	0	5	5	0	0	0	0	0	5	0	0	0	0	0	6	0	0	11	0	0	0	0	0	0	0	0	0	0	Unassigned
ASV_7920	0	9	2	2	4	0	0	2	0	3	0	0	0	3	0	0	0	0	2	0	0	0	5	0	5	2	2	0	Unassigned
ASV_2964	0	16	0	0	0	0	0	12	0	0	0	0	0	0	0	0	0	4	0	0	0	0	0	0	0	0	0	0	d__Bacteria; p__Firmicutes; c__Clostridia; o__Clostridiales; f__Lachnospiraceae; g__unclassified; s__unclassified
ASV_5107	0	0	4	0	0	0	0	0	0	7	0	0	0	0	3	5	12	6	0	0	6	0	0	0	10	0	4	0	Unassigned
ASV_5752	0	0	6	0	0	0	0	0	0	0	0	0	0	3	0	0	9	4	14	0	4	0	0	0	5	6	0	0	Unassigned
ASV_3642	0	0	0	0	0	0	32	0	0	0	0	0	0	0	0	0	0	0	0	0	0	0	0	0	0	0	0	0	d__Bacteria; p__Firmicutes; c__Tissierellia; o__Tissierellales; f__Peptoniphilaceae; g__Parvimonas; s__Parvimonas micra
ASV_1421	0	0	0	0	0	0	0	5	0	0	0	0	0	4	6	0	0	0	14	0	0	0	3	0	6	12	4	0	Unassigned
ASV_2570	0	0	0	0	0	0	0	32	0	0	0	0	0	0	0	0	0	0	0	0	0	0	0	0	0	0	0	0	d__Bacteria; p__Firmicutes; c__Clostridia; o__Clostridiales; f__Ruminococcaceae; g__unclassified; s__unclassified
ASV_3357	0	0	0	0	0	0	0	0	0	14	0	0	0	5	0	0	0	13	0	0	0	0	0	0	0	0	0	0	Unassigned
ASV_1262	0	0	0	0	0	0	0	0	0	32	0	0	0	0	0	0	0	0	0	0	0	0	0	0	0	0	0	0	d__Bacteria; p__Firmicutes; c__Bacilli; o__Bacillales; f__Thermoactinomycetaceae; g__Thermoactinomyces; s__Thermoactinomyces vulgaris
ASV_2864	0	0	0	0	0	0	0	0	0	0	0	0	0	3	2	0	0	3	24	0	0	0	0	0	5	0	0	0	Unassigned
ASV_4773	0	0	0	0	0	0	0	0	0	0	0	0	0	0	0	32	0	0	0	0	0	0	0	0	0	0	0	0	d__Bacteria; p__Firmicutes; c__Bacilli; o__Bacillales; f__Staphylococcaceae; g__Staphylococcus; s__unclassified
ASV_4465	0	0	0	0	0	0	0	0	0	0	0	0	0	0	0	0	0	0	32	0	0	0	0	0	0	0	0	0	d__Bacteria; p__Proteobacteria; c__Gammaproteobacteria; o__unclassified; f__unclassified; g__unclassified; s__unclassified
ASV_1952	0	0	0	0	0	0	0	0	0	0	0	0	0	0	0	0	0	0	0	0	0	32	0	0	0	0	0	0	d__Bacteria; p__Firmicutes; c__Clostridia; o__Clostridiales; f__unclassified; g__unclassified; s__unclassified
ASV_6260	22	0	9	0	0	0	0	0	0	0	0	0	0	0	0	0	0	0	0	0	0	0	0	0	0	0	0	0	d__Bacteria; p__Firmicutes; c__Clostridia; o__Clostridiales; f__Clostridiaceae; g__Clostridium; s__Clostridium perfringens
ASV_6439	31	0	0	0	0	0	0	0	0	0	0	0	0	0	0	0	0	0	0	0	0	0	0	0	0	0	0	0	d__Bacteria; p__Deferribacteres; c__unclassified; o__Deferribacterales; f__Deferribacteraceae; g__Mucispirillum; s__Mucispirillum schaedleri
ASV_2607	3	0	2	0	3	0	0	0	0	0	0	0	0	0	5	0	13	0	0	0	0	0	0	11	5	7	0	0	Unassigned
ASV_2332	0	6	0	0	0	0	0	0	0	0	0	0	0	0	0	0	0	0	25	0	0	0	0	0	0	0	0	0	Unassigned
ASV_6012	0	7	0	0	0	0	0	0	12	0	0	0	0	0	0	12	0	0	0	0	0	0	0	0	0	0	15	0	d__Bacteria; p__Bacteroidetes; c__Bacteroidia; o__Bacteroidales; f__Muribaculaceae; g__Muribaculum; s__unclassified
ASV_6354	0	0	31	0	0	0	0	0	0	0	0	0	0	0	0	0	0	0	0	0	0	0	0	0	0	0	0	0	d__Bacteria; p__Proteobacteria; c__Gammaproteobacteria; o__Pseudomonadales; f__Pseudomonadaceae; g__Pseudomonas; s__unclassified
ASV_7555	0	0	0	6	0	0	0	0	0	0	0	19	6	0	0	0	0	0	0	0	0	0	0	0	0	0	0	0	d__Bacteria; p__Firmicutes; c__Clostridia; o__Clostridiales; f__Lachnospiraceae; g__Blautia; s__unclassified
ASV_2539	0	0	0	3	0	28	0	0	0	0	0	0	0	0	0	0	0	0	0	0	0	0	0	0	0	0	0	0	d__Bacteria; p__Proteobacteria; c__Gammaproteobacteria; o__Xanthomonadales; f__Xanthomonadaceae; g__unclassified; s__unclassified
ASV_3366	0	0	0	0	4	0	0	0	0	0	0	0	0	0	0	0	32	0	0	0	2	0	0	0	0	0	0	0	Unassigned
ASV_1888	0	0	0	0	6	0	8	0	0	0	0	0	0	0	0	17	0	0	0	0	0	0	0	0	0	1	0	0	d__Bacteria; p__Proteobacteria; c__Gammaproteobacteria; o__Pseudomonadales; f__Moraxellaceae; g__Acinetobacter; s__unclassified
ASV_689	0	0	0	0	3	0	10	3	0	0	0	0	0	0	0	0	6	0	9	0	4	0	0	0	0	0	5	15	Unassigned
ASV_2692	0	0	0	0	0	8	0	0	0	0	0	0	0	10	7	0	6	0	0	0	0	0	0	0	0	0	0	0	d__Bacteria; p__Firmicutes; c__Clostridia; o__Clostridiales; f__Lachnospiraceae; g__unclassified; s__unclassified
ASV_4094	0	0	0	0	0	21	0	0	0	10	0	0	0	0	0	0	0	0	0	0	0	0	0	0	0	0	0	0	d__Bacteria; p__Firmicutes; c__Clostridia; o__Clostridiales; f__Lachnospiraceae; g__unclassified; s__unclassified
ASV_2081	0	0	0	0	0	0	14	17	0	0	0	0	0	0	0	0	0	0	0	0	0	0	0	0	0	0	0	0	d__Bacteria; p__Proteobacteria; c__Gammaproteobacteria; o__Vibrionales; f__Vibrionaceae; g__Vibrio; s__unclassified
ASV_4172	0	0	0	0	0	0	0	12	0	0	0	0	0	0	0	19	0	0	0	0	0	0	0	0	0	0	0	26	Unassigned
ASV_3524	0	0	0	0	0	0	0	21	10	0	0	0	0	0	0	0	0	0	0	0	0	0	0	0	0	0	0	0	d__Bacteria; p__Firmicutes; c__Clostridia; o__Clostridiales; f__Lachnospiraceae; g__Lachnoclostridium; s__unclassified
ASV_7853	0	0	0	0	0	0	0	0	31	0	0	0	0	0	0	0	0	0	0	0	0	0	0	0	0	0	0	0	d__Bacteria; p__Bacteroidetes; c__Bacteroidia; o__Bacteroidales; f__Muribaculaceae; g__Muribaculum; s__unclassified
ASV_2239	0	0	0	0	0	0	0	0	0	0	0	0	0	0	9	0	10	0	17	0	0	0	0	0	0	0	0	8	Unassigned
ASV_6145	0	0	0	0	0	0	0	0	0	0	0	0	0	0	0	0	0	0	31	0	0	0	0	0	0	0	0	0	d__Bacteria; p__Proteobacteria; c__Alphaproteobacteria; o__Rhizobiales; f__Phyllobacteriaceae; g__Aquamicrobium; s__unclassified
ASV_1140	0	0	0	0	0	0	0	0	0	0	0	0	0	0	0	0	0	0	31	0	0	0	0	0	0	0	0	0	Unassigned
ASV_1458	13	0	0	2	0	0	5	2	3	0	0	0	0	0	0	0	0	0	0	0	7	0	0	0	0	0	0	0	Unassigned
ASV_3716	0	4	0	0	2	0	0	0	0	0	0	0	0	0	0	0	16	4	3	0	11	0	0	0	0	8	4	0	Unassigned
ASV_6411	0	5	9	0	0	5	0	0	0	0	0	0	0	0	4	0	3	0	10	0	0	0	0	0	5	5	0	0	Unassigned
ASV_1775	0	0	4	0	3	0	0	2	5	3	0	0	0	4	9	0	0	0	0	0	0	0	0	0	18	0	21	0	Unassigned
ASV_746	0	0	2	0	0	0	0	0	0	0	0	0	0	0	6	0	27	0	0	0	0	0	0	0	0	5	2	0	Unassigned
ASV_2380	0	0	17	12	0	0	0	0	0	0	0	0	0	0	0	0	0	0	0	0	0	0	8	0	0	15	0	0	d__Bacteria; p__unclassified; c__unclassified; o__unclassified; f__unclassified; g__unclassified; s__unclassified
ASV_7478	0	0	10	0	0	0	0	0	3	17	0	0	0	0	0	0	0	0	0	0	0	0	0	0	0	0	13	0	d__Bacteria; p__Actinobacteria; c__unclassified; o__Micrococcales; f__Microbacteriaceae; g__Microbacterium; s__unclassified
ASV_5038	0	0	0	2	0	3	0	0	0	0	0	0	0	2	0	6	3	8	0	0	14	0	0	0	0	4	2	4	Unassigned
ASV_4958	0	0	0	0	10	0	9	0	6	0	0	0	0	5	0	0	0	0	0	0	0	0	0	0	0	0	0	0	d__Bacteria; p__Bacteroidetes; c__Bacteroidia; o__Bacteroidales; f__Muribaculaceae; g__Muribaculum; s__unclassified
ASV_1836	0	0	0	0	28	0	0	0	0	0	0	0	0	0	0	0	0	0	2	0	0	0	0	0	0	0	0	0	d__Bacteria; p__Firmicutes; c__Clostridia; o__Clostridiales; f__Lachnospiraceae; g__Lachnoclostridium; s__unclassified
ASV_2102	0	0	0	0	0	3	0	0	8	0	0	0	0	0	0	0	0	8	11	0	0	0	0	0	0	3	0	0	d__Bacteria; p__Proteobacteria; c__Gammaproteobacteria; o__Pseudomonadales; f__Pseudomonadaceae; g__Pseudomonas; s__unclassified
ASV_328	0	0	0	0	0	0	2	0	0	0	0	0	0	0	5	0	0	2	8	0	0	0	13	0	0	0	0	3	Unassigned
ASV_1839	0	0	0	0	0	0	4	0	0	0	0	0	0	3	6	0	14	5	2	0	7	0	0	0	3	5	12	10	Unassigned
ASV_5902	0	0	0	0	0	0	3	0	3	0	0	0	0	3	0	0	6	5	3	0	5	2	0	0	5	4	7	3	Unassigned
ASV_2094	0	0	0	0	0	0	19	0	0	0	6	5	0	0	0	0	0	0	0	0	0	0	0	0	0	0	0	0	d__Bacteria; p__Actinobacteria; c__unclassified; o__Propionibacteriales; f__Nocardioidaceae; g__Propionicimonas; s__Propionicimonas paludicola
ASV_5819	0	0	0	0	0	0	0	21	0	0	9	0	0	0	0	0	0	0	0	0	0	0	0	0	0	0	0	0	Unassigned
ASV_5513	0	0	0	0	0	0	0	30	0	0	0	0	0	0	0	0	0	0	0	0	0	0	0	0	0	0	0	0	d__Bacteria; p__Firmicutes; c__Bacilli; o__Lactobacillales; f__Lactobacillaceae; g__Lactobacillus; s__Lactobacillus reuteri
ASV_2257	0	0	0	0	0	0	0	16	0	14	0	0	0	0	0	0	0	0	0	0	0	0	0	0	0	0	0	0	d__Bacteria; p__Firmicutes; c__Clostridia; o__Clostridiales; f__Lachnospiraceae; g__unclassified; s__unclassified
ASV_4280	0	0	0	0	0	0	0	10	0	0	0	0	8	0	0	0	0	0	0	0	0	8	4	0	0	0	0	0	d__Bacteria; p__Firmicutes; c__Clostridia; o__Clostridiales; f__Peptococcaceae; g__unclassified; s__unclassified
ASV_1877	0	0	0	0	0	0	0	0	30	0	0	0	0	0	0	0	0	0	0	0	0	0	0	0	0	0	0	0	d__Bacteria; p__Proteobacteria; c__Betaproteobacteria; o__Burkholderiales; f__Oxalobacteraceae; g__Janthinobacterium; s__unclassified
ASV_3832	0	0	0	0	0	0	0	0	12	0	0	0	0	0	0	0	0	15	3	0	0	0	0	0	0	6	0	2	Unassigned
ASV_5815	0	0	0	0	0	0	0	0	0	9	0	0	9	0	0	6	6	0	0	0	0	0	0	0	0	5	0	0	d__Bacteria; p__Actinobacteria; c__unclassified; o__Corynebacteriales; f__Gordoniaceae; g__Gordonia; s__unclassified
ASV_3398	0	0	0	0	0	0	0	0	0	0	0	30	0	0	0	0	0	0	0	0	0	0	0	0	0	0	0	0	d__Bacteria; p__Firmicutes; c__Clostridia; o__Clostridiales; f__Lachnospiraceae; g__unclassified; s__unclassified
ASV_3579	0	0	0	0	0	0	0	0	0	0	0	21	0	0	4	0	0	5	0	0	0	0	0	0	0	0	0	0	d__Bacteria; p__Firmicutes; c__Clostridia; o__Clostridiales; f__Lachnospiraceae; g__Kineothrix; s__Kineothrix alysoides
ASV_475	0	0	0	0	0	0	0	0	0	0	0	0	0	30	0	0	0	0	0	0	0	0	0	0	0	0	0	0	d__Bacteria; p__Firmicutes; c__Clostridia; o__Clostridiales; f__Lachnospiraceae; g__unclassified; s__unclassified
ASV_7630	0	0	0	0	0	0	0	0	0	0	0	0	0	0	0	30	0	0	0	0	0	0	0	0	0	0	0	0	d__Bacteria; p__Firmicutes; c__Clostridia; o__Clostridiales; f__Lachnospiraceae; g__unclassified; s__unclassified
ASV_1771	0	0	0	0	0	0	0	0	0	0	0	0	0	0	0	0	0	30	0	0	0	0	0	0	0	0	0	0	d__Eukaryota_Viridiplantae; p__Streptophyta; c__unclassified; o__unclassified; f__unclassified; g__unclassified; s__unclassified
ASV_5677	0	0	0	0	0	0	0	0	0	0	0	0	0	0	0	0	0	0	0	0	48	0	0	0	0	0	0	0	d__Bacteria; p__unclassified; c__unclassified; o__unclassified; f__unclassified; g__unclassified; s__unclassified
ASV_707	0	0	0	0	0	0	0	0	0	0	0	0	0	0	0	0	0	0	0	0	0	0	0	75	0	0	0	0	d__Bacteria; p__Bacteroidetes; c__Bacteroidia; o__Bacteroidales; f__unclassified; g__unclassified; s__unclassified
ASV_6988	0	5	0	7	4	2	6	1	2	0	0	0	0	1	0	1	0	0	0	0	0	0	0	0	0	0	0	0	d__Bacteria; p__Firmicutes; c__Clostridia; o__Clostridiales; f__Lachnospiraceae; g__unclassified; s__unclassified
ASV_6413	0	0	13	0	0	0	0	0	3	0	0	0	4	0	0	0	0	9	0	0	0	0	0	0	0	0	0	0	d__Bacteria; p__Proteobacteria; c__Gammaproteobacteria; o__Pseudomonadales; f__Pseudomonadaceae; g__Pseudomonas; s__unclassified
ASV_485	0	0	0	12	0	0	0	4	0	0	0	5	6	0	0	0	0	0	0	2	0	0	0	0	0	0	0	0	d__Bacteria; p__Proteobacteria; c__Alphaproteobacteria; o__unclassified; f__unclassified; g__unclassified; s__unclassified
ASV_77	0	0	0	29	0	0	0	0	0	0	0	0	0	0	0	0	0	0	0	0	0	0	0	0	0	0	0	0	d__Bacteria; p__Proteobacteria; c__Alphaproteobacteria; o__Caulobacterales; f__Caulobacteraceae; g__unclassified; s__unclassified
ASV_3714	0	0	0	0	29	0	0	0	0	0	0	0	0	0	0	0	0	0	0	0	0	0	0	0	0	0	0	0	d__Bacteria; p__Firmicutes; c__Clostridia; o__Clostridiales; f__Lachnospiraceae; g__unclassified; s__unclassified
ASV_5686	0	0	0	0	12	0	0	0	17	0	0	0	0	0	0	0	0	0	0	0	0	0	0	0	0	0	0	0	d__Bacteria; p__Firmicutes; c__Clostridia; o__Clostridiales; f__unclassified; g__unclassified; s__unclassified
ASV_3443	0	0	0	0	17	0	0	0	12	0	0	0	0	0	0	0	0	0	0	0	0	0	0	0	0	0	0	0	d__Bacteria; p__Firmicutes; c__Clostridia; o__Clostridiales; f__unclassified; g__unclassified; s__unclassified
ASV_1561	0	0	0	0	11	7	6	0	0	0	0	0	0	0	0	5	0	0	0	0	0	0	0	0	0	0	0	0	d__Bacteria; p__Actinobacteria; c__Coriobacteriia; o__Eggerthellales; f__Eggerthellaceae; g__unclassified; s__unclassified
ASV_1780	0	0	0	0	0	4	0	0	0	0	0	0	0	0	6	0	0	6	0	0	22	0	0	0	11	3	0	0	Unassigned
ASV_4036	0	0	0	0	0	0	0	3	0	9	0	0	0	0	0	0	7	5	0	0	13	0	0	0	0	10	10	3	Unassigned
ASV_105	0	0	0	0	0	0	0	18	0	0	0	0	0	11	0	0	0	0	0	0	0	0	0	0	0	0	0	0	d__Bacteria; p__Bacteroidetes; c__Bacteroidia; o__Bacteroidales; f__Muribaculaceae; g__Muribaculum; s__unclassified
ASV_5735	0	0	0	0	0	0	0	0	21	3	0	0	0	0	0	0	0	0	0	5	0	0	0	0	0	0	0	0	d__Bacteria; p__Bacteroidetes; c__Bacteroidia; o__Bacteroidales; f__Muribaculaceae; g__Muribaculum; s__unclassified
ASV_6401	0	0	0	0	0	0	0	0	29	0	0	0	0	0	0	0	0	0	0	0	0	0	0	0	0	0	0	0	d__Bacteria; p__Firmicutes; c__Clostridia; o__Clostridiales; f__Lachnospiraceae; g__unclassified; s__unclassified
ASV_453	0	0	0	0	0	0	0	0	15	0	0	0	0	0	0	0	0	0	0	0	0	0	14	0	0	0	0	0	d__Bacteria; p__Firmicutes; c__Clostridia; o__Clostridiales; f__Ruminococcaceae; g__unclassified; s__unclassified
ASV_868	0	0	0	0	0	0	0	0	0	0	0	6	0	0	0	0	0	0	23	0	0	0	0	0	0	0	0	0	d__Bacteria; p__Firmicutes; c__Clostridia; o__Clostridiales; f__Lachnospiraceae; g__Lachnoclostridium; s__[Clostridium] symbiosum
ASV_7406	0	0	0	0	0	0	0	0	0	0	0	0	0	0	7	5	0	0	17	0	0	0	0	0	0	8	0	0	d__Bacteria; p__Bacteroidetes; c__Bacteroidia; o__Bacteroidales; f__Muribaculaceae; g__Muribaculum; s__unclassified
ASV_7577	0	0	0	0	0	0	0	0	0	0	0	0	0	0	0	29	0	0	0	0	0	0	0	0	0	0	0	0	d__Bacteria; p__Proteobacteria; c__Gammaproteobacteria; o__Enterobacterales; f__Erwiniaceae; g__Pantoea; s__unclassified
ASV_6115	0	0	0	0	0	0	0	0	0	0	0	0	0	0	0	29	0	0	0	0	0	0	0	0	0	0	0	0	d__Bacteria; p__Firmicutes; c__Clostridia; o__Clostridiales; f__Lachnospiraceae; g__unclassified; s__unclassified
ASV_93	0	0	0	0	0	0	0	0	0	0	0	0	0	0	0	23	0	0	0	0	0	6	0	0	0	0	0	0	d__Bacteria; p__Firmicutes; c__Clostridia; o__Clostridiales; f__unclassified; g__unclassified; s__unclassified
ASV_4882	0	0	0	0	0	0	0	0	0	0	0	0	0	0	0	29	0	0	0	0	0	0	0	0	0	8	12	0	d__Bacteria; p__Firmicutes; c__Clostridia; o__Clostridiales; f__Lachnospiraceae; g__unclassified; s__unclassified
ASV_837	0	0	0	0	0	0	0	0	0	0	0	0	0	0	0	0	0	16	0	0	0	0	13	0	0	24	0	0	d__Bacteria; p__Actinobacteria; c__unclassified; o__Micrococcales; f__Intrasporangiaceae; g__Janibacter; s__unclassified
ASV_6924	0	0	0	0	0	0	0	0	0	0	0	0	0	0	0	0	0	0	0	0	0	0	29	0	15	0	0	0	d__Bacteria; p__Firmicutes; c__Clostridia; o__Clostridiales; f__Ruminococcaceae; g__Ruminococcus; s__unclassified
ASV_1629	5	0	2	0	0	0	0	0	0	0	0	0	0	0	4	0	0	0	11	0	6	0	0	0	3	2	0	0	Unassigned
ASV_7450	0	5	0	3	0	0	2	0	0	0	0	0	0	0	2	0	2	7	0	0	14	0	0	0	6	0	5	0	Unassigned
ASV_7130	0	2	0	0	0	4	0	0	0	0	0	0	0	0	0	3	8	6	5	0	3	0	0	0	3	0	0	0	Unassigned
ASV_6080	0	6	0	0	0	0	0	0	0	0	0	0	0	0	0	22	0	0	0	0	0	0	0	0	0	0	0	0	d__Bacteria; p__Firmicutes; c__Clostridia; o__Clostridiales; f__unclassified; g__unclassified; s__unclassified
ASV_5989	0	0	2	0	0	9	0	0	0	0	0	0	0	0	0	2	0	6	3	0	12	0	0	0	0	8	0	2	Unassigned
ASV_2291	0	0	9	0	0	0	0	0	0	0	0	0	0	3	0	0	8	3	0	0	25	0	0	0	13	10	9	0	Unassigned
ASV_7568	0	0	28	0	0	0	0	0	0	0	0	0	0	0	0	0	0	0	0	0	0	0	0	0	0	0	0	0	d__Bacteria; p__Bacteroidetes; c__Flavobacteriia; o__Flavobacteriales; f__Flavobacteriaceae; g__Flavobacterium; s__unclassified
ASV_4628	0	0	28	0	0	0	0	0	0	0	0	0	0	0	0	0	0	0	0	0	0	0	0	0	0	0	0	0	d__Bacteria; p__Actinobacteria; c__unclassified; o__Corynebacteriales; f__Corynebacteriaceae; g__Corynebacterium; s__unclassified
ASV_7613	0	0	8	0	3	4	0	0	0	2	0	0	0	0	3	0	0	0	0	0	16	0	0	0	6	4	12	0	Unassigned
ASV_3109	0	0	0	0	0	4	5	0	0	0	0	0	0	0	0	7	0	6	0	0	3	0	6	0	5	2	2	3	Unassigned
ASV_2182	0	0	0	0	0	0	28	0	0	0	0	0	0	0	0	0	0	0	0	0	0	0	0	0	0	0	0	0	d__Bacteria; p__Firmicutes; c__Bacilli; o__Lactobacillales; f__Streptococcaceae; g__Streptococcus; s__unclassified
ASV_5073	0	0	0	0	0	0	4	0	0	0	4	0	0	5	12	0	0	0	3	0	0	0	0	0	0	0	0	0	d__Bacteria; p__Firmicutes; c__Bacilli; o__Lactobacillales; f__Streptococcaceae; g__unclassified; s__unclassified
ASV_6219	0	0	0	0	0	0	0	0	0	0	0	28	0	0	0	0	0	0	0	0	0	0	0	0	0	0	0	0	d__Bacteria; p__Firmicutes; c__Clostridia; o__Clostridiales; f__unclassified; g__unclassified; s__unclassified
ASV_2189	0	0	0	0	0	0	0	0	0	0	0	19	0	9	0	0	0	0	0	0	0	0	0	0	0	0	0	0	d__Bacteria; p__Firmicutes; c__Clostridia; o__Clostridiales; f__Lachnospiraceae; g__Lachnoclostridium; s__unclassified
ASV_5070	0	0	0	0	0	0	0	0	0	0	0	20	8	0	0	0	0	0	0	0	0	0	0	0	0	0	6	0	d__Bacteria; p__Firmicutes; c__Clostridia; o__Clostridiales; f__unclassified; g__unclassified; s__unclassified
ASV_3153	0	0	0	0	0	0	0	0	0	0	0	0	6	5	0	0	8	0	0	0	18	0	17	0	0	0	55	0	d__Bacteria; p__Firmicutes; c__Clostridia; o__Clostridiales; f__unclassified; g__unclassified; s__unclassified
ASV_1102	0	0	0	0	0	0	0	0	0	0	0	0	0	4	16	0	0	8	0	0	4	0	0	0	4	6	0	0	Unassigned
ASV_808	0	0	0	0	0	0	0	0	0	0	0	0	0	0	5	9	0	8	0	0	6	0	0	0	0	0	0	0	Unassigned
ASV_7159	0	0	0	0	0	0	0	0	0	0	0	0	0	0	0	14	14	0	0	0	0	0	0	0	0	0	0	0	d__Bacteria; p__Firmicutes; c__Clostridia; o__Clostridiales; f__Ruminococcaceae; g__unclassified; s__unclassified
ASV_7862	0	0	0	0	0	0	0	0	0	0	0	0	0	0	0	28	0	0	0	0	0	0	0	0	0	0	0	0	d__Bacteria; p__Firmicutes; c__Clostridia; o__Clostridiales; f__Lachnospiraceae; g__unclassified; s__unclassified
ASV_1534	0	0	0	0	0	0	0	0	0	0	0	0	0	0	0	0	0	0	28	0	0	0	0	0	0	0	0	0	d__Bacteria; p__Proteobacteria; c__Alphaproteobacteria; o__Sphingomonadales; f__Sphingomonadaceae; g__Sphingopyxis; s__unclassified
ASV_3682	0	0	0	0	0	0	0	0	0	0	0	0	0	0	0	0	0	0	0	0	0	13	15	0	0	0	0	0	d__Bacteria; p__Firmicutes; c__Clostridia; o__Clostridiales; f__Peptostreptococcaceae; g__Clostridioides; s__Clostridioides difficile
ASV_6323	0	0	0	0	0	0	0	0	0	0	0	0	0	0	0	0	0	0	0	0	0	28	0	0	0	0	0	0	d__Bacteria; p__Firmicutes; c__Clostridia; o__Clostridiales; f__unclassified; g__unclassified; s__unclassified
ASV_4878	0	0	0	0	0	0	0	0	0	0	0	0	0	0	0	0	0	0	0	0	0	0	28	0	0	0	0	0	d__Bacteria; p__Firmicutes; c__Clostridia; o__Clostridiales; f__Lachnospiraceae; g__unclassified; s__unclassified
ASV_5673	0	47	0	0	0	0	0	0	0	0	0	0	0	0	0	0	0	0	0	0	0	0	0	0	43	15	0	0	d__Bacteria; p__Firmicutes; c__Clostridia; o__Clostridiales; f__Lachnospiraceae; g__unclassified; s__unclassified
ASV_5741	0	0	26	0	11	0	0	0	0	0	0	0	0	0	0	0	0	0	0	0	0	0	0	0	0	0	0	0	d__Bacteria; p__Actinobacteria; c__unclassified; o__Corynebacteriales; f__Dietziaceae; g__Dietzia; s__unclassified
ASV_7620	0	0	13	0	0	2	0	0	0	0	0	0	0	0	0	0	0	0	0	0	0	0	12	0	0	0	0	0	d__Bacteria; p__Firmicutes; c__Clostridia; o__Clostridiales; f__Lachnospiraceae; g__unclassified; s__unclassified
ASV_4602	0	0	36	0	0	0	0	0	0	0	0	0	0	0	0	0	0	0	0	0	0	0	0	0	0	0	0	0	d__Bacteria; p__Proteobacteria; c__Gammaproteobacteria; o__Xanthomonadales; f__Xanthomonadaceae; g__Pseudoxanthomonas; s__unclassified
ASV_2396	0	0	0	5	3	7	0	5	0	7	0	0	0	0	0	0	0	0	0	0	0	0	0	0	0	0	8	0	d__Bacteria; p__Firmicutes; c__Clostridia; o__Clostridiales; f__Ruminococcaceae; g__unclassified; s__unclassified
ASV_737	0	0	0	0	3	0	0	0	0	0	0	0	0	0	0	0	0	0	0	0	0	13	11	0	0	0	0	0	d__Bacteria; p__Firmicutes; c__Clostridia; o__Clostridiales; f__Lachnospiraceae; g__unclassified; s__unclassified
ASV_7756	0	0	0	0	15	12	0	0	0	0	0	0	0	0	0	0	0	0	0	0	0	0	0	0	0	0	0	0	d__Bacteria; p__Firmicutes; c__Clostridia; o__Clostridiales; f__Lachnospiraceae; g__unclassified; s__unclassified
ASV_7761	0	0	0	0	0	9	6	0	0	0	0	0	0	0	0	12	0	0	0	0	0	0	0	0	0	0	0	0	d__Bacteria; p__Firmicutes; c__Clostridia; o__Clostridiales; f__Lachnospiraceae; g__unclassified; s__unclassified
ASV_3927	0	8	0	0	0	4	7	0	0	0	0	0	0	0	2	0	12	0	4	0	3	0	0	0	8	6	4	0	Unassigned
ASV_1024	0	0	0	0	0	0	27	0	0	0	0	0	0	0	0	0	0	0	0	0	0	0	0	0	30	0	50	0	Unassigned
ASV_7244	0	0	0	0	0	0	16	0	0	0	0	0	0	0	0	0	0	0	7	0	6	0	0	0	0	0	0	0	Unassigned
ASV_4724	0	0	0	0	0	0	20	0	0	0	0	0	0	0	0	7	0	0	0	0	0	0	0	0	0	0	0	0	d__Bacteria; p__Actinobacteria; c__unclassified; o__Micrococcales; f__Micrococcaceae; g__Micrococcus; s__unclassified
ASV_4691	0	0	0	0	0	0	27	0	0	0	0	0	0	0	0	0	0	0	0	0	0	0	0	0	0	0	0	0	d__Bacteria; p__Proteobacteria; c__Gammaproteobacteria; o__Aeromonadales; f__Aeromonadaceae; g__Tolumonas; s__Tolumonas auensis
ASV_4404	0	0	0	0	0	0	21	0	0	0	0	0	0	0	0	6	0	0	0	0	0	0	0	0	0	0	0	20	d__Bacteria; p__Proteobacteria; c__Alphaproteobacteria; o__Rhizobiales; f__Methylobacteriaceae; g__Methylobacterium; s__unclassified
ASV_3754	0	0	0	0	0	0	0	2	0	0	0	0	2	2	5	0	2	8	0	0	6	0	0	0	0	4	2	4	Unassigned
ASV_2904	0	0	0	0	0	0	0	18	0	0	0	0	0	0	0	1	8	0	0	0	0	0	0	0	0	0	0	0	d__Bacteria; p__Firmicutes; c__Clostridia; o__Clostridiales; f__Lachnospiraceae; g__Butyrivibrio; s__unclassified
ASV_3921	0	0	0	0	0	0	0	0	27	0	0	0	0	0	0	0	0	0	0	0	0	0	0	0	0	0	0	0	d__Bacteria; p__Cyanobacteria; c__Nostocales; o__Nostocales; f__Rivulariaceae; g__Calothrix; s__unclassified
ASV_6638	0	0	0	0	0	0	0	0	27	0	0	0	0	0	0	0	0	0	0	0	0	0	0	0	0	0	0	0	d__Bacteria; p__Proteobacteria; c__Betaproteobacteria; o__Burkholderiales; f__Alcaligenaceae; g__Achromobacter; s__unclassified
ASV_7495	0	0	0	0	0	0	0	0	0	0	0	0	0	5	0	22	0	0	0	0	0	0	0	0	0	0	0	0	d__Bacteria; p__Firmicutes; c__Clostridia; o__Clostridiales; f__Lachnospiraceae; g__unclassified; s__unclassified
ASV_7013	0	0	0	0	0	0	0	0	0	0	0	0	0	0	27	0	0	0	0	0	0	0	0	0	0	0	0	0	d__Bacteria; p__Proteobacteria; c__Betaproteobacteria; o__Burkholderiales; f__Oxalobacteraceae; g__Massilia; s__unclassified
ASV_7143	0	0	0	0	0	0	0	0	0	0	0	0	0	0	0	22	0	5	0	0	0	0	0	0	0	0	0	0	d__Bacteria; p__Firmicutes; c__Clostridia; o__Clostridiales; f__Lachnospiraceae; g__unclassified; s__unclassified
ASV_253	0	0	0	0	0	0	0	0	0	0	0	0	0	0	0	0	21	0	5	0	8	0	2	0	0	2	2	0	Unassigned
ASV_6346	0	0	0	0	0	0	0	0	0	0	0	0	0	0	0	0	0	0	27	0	0	0	0	0	0	0	0	0	Unassigned
ASV_5700	0	0	0	0	0	0	0	0	0	0	0	0	0	0	0	0	0	0	27	0	0	0	0	0	0	0	0	0	Unassigned
ASV_2613	22	0	0	0	0	0	0	0	0	0	0	0	0	0	0	0	0	0	0	0	4	0	0	0	0	0	0	0	Unassigned
ASV_946	0	0	2	0	5	0	0	0	0	0	0	0	0	0	2	0	5	0	0	0	23	0	0	0	0	0	0	0	Unassigned
ASV_2178	0	0	3	0	0	0	2	0	0	0	0	0	0	0	5	0	12	0	0	0	13	0	6	0	0	0	2	0	Unassigned
ASV_7207	0	0	36	0	0	0	0	0	0	0	0	0	0	0	0	0	0	0	0	0	0	0	0	0	0	0	0	0	d__Bacteria; p__Proteobacteria; c__Betaproteobacteria; o__Burkholderiales; f__Comamonadaceae; g__unclassified; s__unclassified
ASV_3277	0	0	6	0	0	0	0	4	0	0	0	0	0	4	0	4	8	0	0	0	0	0	0	0	0	4	9	5	Unassigned
ASV_193	0	0	0	26	0	0	0	0	0	0	0	0	0	0	0	0	0	0	0	0	0	0	0	0	0	0	0	0	d__Bacteria; p__Proteobacteria; c__Alphaproteobacteria; o__Rhodospirillales; f__Rhodospirillaceae; g__unclassified; s__unclassified
ASV_4646	0	0	0	18	0	0	0	0	0	0	0	0	0	0	0	0	2	0	0	0	0	6	0	0	0	0	0	0	d__Bacteria; p__Firmicutes; c__Clostridia; o__Clostridiales; f__Ruminococcaceae; g__unclassified; s__unclassified
ASV_137	0	0	0	6	0	0	15	0	0	0	0	0	0	0	0	0	0	0	0	0	5	0	0	0	0	0	0	0	d__Bacteria; p__Proteobacteria; c__Gammaproteobacteria; o__Alteromonadales; f__Pseudoalteromonadaceae; g__Pseudoalteromonas; s__unclassified
ASV_995	0	0	0	0	11	8	0	1	0	0	0	6	0	0	0	0	0	0	0	0	0	0	0	0	9	0	0	0	d__Bacteria; p__Firmicutes; c__Clostridia; o__Clostridiales; f__Lachnospiraceae; g__unclassified; s__unclassified
ASV_293	0	0	0	0	0	26	0	0	0	0	0	0	0	0	0	0	0	0	0	0	0	0	0	0	0	0	0	0	d__Bacteria; p__Actinobacteria; c__unclassified; o__Micrococcales; f__Cellulomonadaceae; g__Cellulomonas; s__unclassified
ASV_7424	0	0	0	0	0	0	26	0	0	0	0	0	0	0	0	0	0	0	0	0	0	0	0	0	0	0	0	0	d__Bacteria; p__Firmicutes; c__Clostridia; o__Clostridiales; f__unclassified; g__unclassified; s__unclassified
ASV_870	0	0	0	0	0	0	17	0	0	0	0	0	0	0	9	0	0	0	0	0	0	0	0	0	0	0	0	0	d__Bacteria; p__Firmicutes; c__Clostridia; o__Clostridiales; f__Oscillospiraceae; g__Oscillibacter; s__unclassified
ASV_4794	0	0	0	0	0	0	8	0	0	0	0	0	0	0	5	0	3	0	10	0	0	0	0	0	4	6	10	0	Unassigned
ASV_6076	0	0	0	0	0	0	0	26	0	0	0	0	0	0	0	0	0	0	0	0	0	0	0	0	0	0	0	0	d__Bacteria; p__Firmicutes; c__Clostridia; o__Clostridiales; f__unclassified; g__unclassified; s__unclassified
ASV_4182	0	0	0	0	0	0	0	16	0	0	0	0	0	0	0	10	0	0	0	0	0	0	0	0	0	0	0	0	d__Bacteria; p__Bacteroidetes; c__Bacteroidia; o__Bacteroidales; f__unclassified; g__unclassified; s__unclassified
ASV_1248	0	0	0	0	0	0	0	26	0	0	0	0	0	0	0	0	0	0	0	0	0	0	0	0	0	0	0	0	d__Bacteria; p__Bacteroidetes; c__Flavobacteriia; o__Flavobacteriales; f__Flavobacteriaceae; g__unclassified; s__unclassified
ASV_7521	0	0	0	0	0	0	0	1	0	0	0	0	0	0	0	19	0	6	0	0	0	0	0	0	0	0	0	0	d__Bacteria; p__Firmicutes; c__Clostridia; o__Clostridiales; f__Lachnospiraceae; g__unclassified; s__unclassified
ASV_284	0	0	0	0	0	0	0	26	0	0	0	0	0	0	0	0	0	0	0	0	0	0	0	0	0	0	0	0	d__Bacteria; p__Firmicutes; c__Clostridia; o__Clostridiales; f__Ruminococcaceae; g__unclassified; s__unclassified
ASV_342	0	0	0	0	0	0	0	0	0	6	0	0	0	0	0	0	0	0	20	0	0	0	0	0	0	0	0	0	d__Bacteria; p__Proteobacteria; c__Gammaproteobacteria; o__Alteromonadales; f__Pseudoalteromonadaceae; g__Pseudoalteromonas; s__unclassified
ASV_1236	0	0	0	0	0	0	0	0	0	0	26	0	0	0	0	0	0	0	0	0	0	0	0	0	0	0	0	0	d__Bacteria; p__Proteobacteria; c__Gammaproteobacteria; o__Pseudomonadales; f__Pseudomonadaceae; g__unclassified; s__unclassified
ASV_4505	0	0	0	0	0	0	0	0	0	0	0	0	15	0	0	11	0	0	0	0	0	0	0	0	0	0	0	0	d__Bacteria; p__Firmicutes; c__Clostridia; o__Clostridiales; f__Lachnospiraceae; g__Lachnoclostridium; s__unclassified
ASV_1714	0	0	0	0	0	0	0	0	0	0	0	0	0	2	3	0	4	4	13	0	0	0	0	0	0	0	0	0	Unassigned
ASV_1462	0	0	0	0	0	0	0	0	0	0	0	0	0	0	0	26	0	0	0	0	0	0	0	0	0	0	0	0	d__Bacteria; p__Firmicutes; c__Clostridia; o__Clostridiales; f__Ruminococcaceae; g__unclassified; s__unclassified
ASV_6047	0	0	0	0	0	0	0	0	0	0	0	0	0	0	0	26	0	0	0	0	0	0	0	0	0	0	0	0	d__Bacteria; p__Firmicutes; c__Clostridia; o__Clostridiales; f__Lachnospiraceae; g__unclassified; s__unclassified
ASV_2987	0	0	0	0	0	0	0	0	0	0	0	0	0	0	0	26	0	0	0	0	0	0	0	0	0	0	0	0	d__Bacteria; p__Actinobacteria; c__Coriobacteriia; o__Eggerthellales; f__Eggerthellaceae; g__Eggerthella; s__Eggerthella lenta
ASV_3715	0	0	0	0	0	0	0	0	0	0	0	0	0	0	0	26	0	0	0	0	0	0	0	0	8	0	0	8	d__Bacteria; p__Proteobacteria; c__Betaproteobacteria; o__Burkholderiales; f__Comamonadaceae; g__Acidovorax; s__unclassified
ASV_3940	0	0	0	0	0	0	0	0	0	0	0	0	0	0	0	0	0	26	0	0	0	0	0	0	0	0	0	0	d__Bacteria; p__Proteobacteria; c__Betaproteobacteria; o__Burkholderiales; f__Comamonadaceae; g__Acidovorax; s__unclassified
ASV_948	0	0	0	0	0	0	0	0	0	0	0	0	0	0	0	0	0	0	26	0	0	0	0	0	0	0	0	0	d__Bacteria; p__Planctomycetes; c__Planctomycetia; o__Planctomycetales; f__Planctomycetaceae; g__unclassified; s__unclassified
ASV_636	0	0	0	0	0	0	0	0	0	0	0	0	0	0	0	0	0	0	26	0	0	0	0	0	0	0	0	0	d__Bacteria; p__Actinobacteria; c__unclassified; o__Micrococcales; f__Microbacteriaceae; g__unclassified; s__unclassified
ASV_1224	0	0	0	0	0	0	0	0	0	0	0	0	0	0	0	0	0	0	0	14	26	0	0	0	8	0	0	22	d__Bacteria; p__Proteobacteria; c__Alphaproteobacteria; o__Sphingomonadales; f__Sphingomonadaceae; g__Novosphingobium; s__unclassified
ASV_7820	5	0	0	0	0	2	8	0	0	0	0	0	0	0	0	0	6	0	10	0	6	0	0	0	5	0	0	0	Unassigned
ASV_4406	0	13	0	0	0	0	0	0	0	0	0	0	0	0	12	0	0	0	0	0	0	0	0	0	0	0	0	0	d__Bacteria; p__Firmicutes; c__Clostridia; o__Clostridiales; f__Ruminococcaceae; g__unclassified; s__unclassified
ASV_2856	0	35	0	0	0	0	0	0	0	0	0	0	0	0	0	0	0	0	0	0	0	0	0	0	0	0	0	0	d__Bacteria; p__Proteobacteria; c__Gammaproteobacteria; o__Aeromonadales; f__Aeromonadaceae; g__Aeromonas; s__Aeromonas hydrophila
ASV_529	0	25	0	0	0	0	0	0	0	0	0	0	0	0	0	0	0	0	0	0	0	0	0	0	0	0	0	0	d__Bacteria; p__Proteobacteria; c__Alphaproteobacteria; o__Rhizobiales; f__Rhizobiaceae; g__Rhizobium; s__unclassified
ASV_5052	0	0	10	0	0	0	0	0	0	0	0	0	0	2	0	0	13	0	0	0	0	0	0	0	2	16	0	0	Unassigned
ASV_530	0	0	20	0	0	0	0	0	5	0	0	0	0	0	0	0	0	0	0	0	0	0	0	0	0	0	0	0	d__Bacteria; p__Firmicutes; c__Erysipelotrichia; o__Erysipelotrichales; f__Erysipelotrichaceae; g__unclassified; s__unclassified
ASV_7570	0	0	0	7	0	0	0	0	4	0	0	0	2	5	0	0	0	0	7	0	0	0	0	0	0	0	0	0	Unassigned
ASV_4349	0	0	0	25	0	0	0	0	0	0	0	0	0	0	0	0	0	0	0	0	0	0	0	0	0	0	0	0	d__Bacteria; p__Bacteroidetes; c__Bacteroidia; o__Bacteroidales; f__Muribaculaceae; g__Muribaculum; s__unclassified
ASV_4021	0	0	0	0	12	0	0	0	0	0	0	0	0	0	0	13	0	0	0	0	0	0	0	0	0	0	0	0	d__Bacteria; p__Firmicutes; c__Clostridia; o__Clostridiales; f__Ruminococcaceae; g__Anaerotruncus; s__Anaerotruncus colihominis
ASV_7402	0	0	0	0	0	3	0	0	0	0	0	0	0	0	3	0	12	7	0	0	0	0	0	0	0	0	2	0	Unassigned
ASV_7223	0	0	0	0	0	21	0	0	0	0	0	0	0	0	0	0	0	0	4	0	0	0	0	0	0	0	0	0	d__Bacteria; p__Actinobacteria; c__unclassified; o__Propionibacteriales; f__Nocardioidaceae; g__Micropruina; s__Micropruina glycogenica
ASV_2315	0	0	0	0	0	9	12	0	0	0	0	0	0	0	4	0	0	0	0	0	0	0	0	0	0	0	0	0	d__Bacteria; p__Proteobacteria; c__Alphaproteobacteria; o__Rhizobiales; f__Rhizobiaceae; g__Agrobacterium; s__unclassified
ASV_3812	0	0	0	0	0	0	25	0	0	0	0	0	0	0	0	0	0	0	0	0	0	0	0	0	0	0	0	0	d__Bacteria; p__Firmicutes; c__Bacilli; o__Lactobacillales; f__Enterococcaceae; g__Enterococcus; s__unclassified
ASV_669	0	0	0	0	0	0	25	0	0	0	0	0	0	0	0	0	0	0	0	0	0	0	0	0	0	0	0	0	d__Bacteria; p__Firmicutes; c__Clostridia; o__Clostridiales; f__Lachnospiraceae; g__unclassified; s__unclassified
ASV_6507	0	0	0	0	0	0	0	8	0	0	0	0	0	0	8	0	0	0	5	0	4	0	0	0	10	10	3	0	Unassigned
ASV_3569	0	0	0	0	0	0	0	2	4	0	0	0	0	0	0	0	7	13	0	0	6	0	0	0	0	4	0	0	Unassigned
ASV_367	0	0	0	0	0	0	0	9	9	0	0	0	0	4	3	0	0	0	0	0	0	0	0	0	0	0	0	0	d__Bacteria; p__Firmicutes; c__Clostridia; o__Clostridiales; f__unclassified; g__unclassified; s__unclassified
ASV_5715	0	0	0	0	0	0	0	15	10	0	0	0	0	0	0	0	0	0	0	0	0	0	0	0	0	0	0	0	d__Bacteria; p__Firmicutes; c__Clostridia; o__Clostridiales; f__unclassified; g__unclassified; s__unclassified
ASV_3086	0	0	0	0	0	0	0	0	3	0	0	0	0	8	14	0	0	0	0	0	5	0	0	0	23	9	8	0	Unassigned
ASV_3787	0	0	0	0	0	0	0	0	1	0	0	0	0	7	0	7	0	0	0	0	0	10	0	0	0	0	0	0	d__Bacteria; p__Firmicutes; c__Clostridia; o__Clostridiales; f__Lachnospiraceae; g__unclassified; s__unclassified
ASV_2304	0	0	0	0	0	0	0	0	0	25	0	0	0	0	0	0	0	0	0	0	0	0	0	0	0	0	0	0	d__Bacteria; p__Proteobacteria; c__Deltaproteobacteria; o__Myxococcales; f__unclassified; g__unclassified; s__unclassified
ASV_7663	0	0	0	0	0	0	0	0	0	0	0	0	0	0	0	0	25	0	0	0	0	0	0	0	0	0	0	0	d__Bacteria; p__Firmicutes; c__Clostridia; o__Clostridiales; f__Lachnospiraceae; g__unclassified; s__unclassified
ASV_7913	8	4	0	0	0	0	0	0	0	0	0	0	0	2	0	3	2	0	2	0	3	0	0	0	0	3	0	0	Unassigned
ASV_1025	24	0	0	0	0	0	0	0	0	0	0	0	0	0	0	0	0	0	0	0	0	0	0	0	0	0	0	0	d__Bacteria; p__Verrucomicrobia; c__Verrucomicrobiae; o__Verrucomicrobiales; f__Akkermansiaceae; g__Akkermansia; s__Akkermansia muciniphila
ASV_6570	24	0	0	0	0	0	0	0	0	0	0	0	0	0	0	0	0	0	0	0	0	0	0	0	0	0	0	0	d__Bacteria; p__Firmicutes; c__Clostridia; o__Clostridiales; f__Ruminococcaceae; g__unclassified; s__unclassified
ASV_4166	0	3	3	0	0	0	0	0	0	0	0	0	0	2	0	0	0	4	4	0	8	0	0	0	0	8	0	0	Unassigned
ASV_1884	0	10	3	7	0	0	1	5	1	2	0	4	0	0	0	0	1	0	0	0	0	2	0	0	0	0	0	0	d__Bacteria; p__Firmicutes; c__Clostridia; o__Clostridiales; f__Lachnospiraceae; g__unclassified; s__unclassified
ASV_7902	0	12	0	0	0	0	0	12	0	0	0	0	0	0	0	0	0	0	0	0	0	0	0	0	0	0	0	0	d__Bacteria; p__Proteobacteria; c__Gammaproteobacteria; o__Pseudomonadales; f__Moraxellaceae; g__Acinetobacter; s__unclassified
ASV_7161	0	2	0	0	0	0	0	0	9	0	0	0	0	0	0	2	0	11	0	0	0	0	0	0	6	15	0	0	d__Bacteria; p__Proteobacteria; c__Betaproteobacteria; o__Burkholderiales; f__Oxalobacteraceae; g__Massilia; s__unclassified
ASV_1862	0	9	0	0	0	0	0	0	0	0	0	0	0	0	0	0	0	0	15	0	0	0	0	0	16	17	0	22	d__Bacteria; p__Proteobacteria; c__Betaproteobacteria; o__Burkholderiales; f__Comamonadaceae; g__Pelomonas; s__unclassified
ASV_6887	0	0	20	0	0	0	0	0	0	0	0	0	0	0	0	0	0	0	0	0	10	0	0	0	0	0	0	0	d__Bacteria; p__Firmicutes; c__Bacilli; o__Bacillales; f__Paenibacillaceae; g__Paenibacillus; s__unclassified
ASV_5021	0	0	17	0	3	0	0	0	0	0	0	0	0	0	0	0	3	0	0	0	10	0	0	0	0	0	0	0	Unassigned
ASV_6598	0	0	0	0	0	5	0	3	4	0	0	0	0	2	2	0	0	2	0	0	0	0	6	0	0	7	13	0	Unassigned
ASV_706	0	0	0	0	0	0	24	0	0	0	0	0	0	0	0	0	0	0	0	0	0	0	0	0	0	0	0	0	d__Bacteria; p__Firmicutes; c__Bacilli; o__Lactobacillales; f__Streptococcaceae; g__Streptococcus; s__unclassified
ASV_7817	0	0	0	0	0	0	24	0	0	0	0	0	0	0	0	0	0	0	0	0	0	0	0	0	0	0	0	0	d__Bacteria; p__Fusobacteria; c__Fusobacteriia; o__Fusobacteriales; f__Leptotrichiaceae; g__Streptobacillus; s__unclassified
ASV_931	0	0	0	0	0	0	0	16	0	8	0	0	0	0	0	0	0	0	0	0	0	0	0	0	0	0	0	0	d__Bacteria; p__Firmicutes; c__Clostridia; o__Clostridiales; f__unclassified; g__unclassified; s__unclassified
ASV_4788	0	0	0	0	0	0	0	10	0	0	0	0	0	0	0	0	16	0	4	0	0	0	0	0	0	0	0	0	d__Bacteria; p__Bacteroidetes; c__Bacteroidia; o__Bacteroidales; f__Muribaculaceae; g__Muribaculum; s__unclassified
ASV_2693	0	0	0	0	0	0	0	0	0	0	7	2	8	4	2	0	1	0	0	0	0	0	0	0	0	0	0	0	d__Bacteria; p__Actinobacteria; c__unclassified; o__Micrococcales; f__Microbacteriaceae; g__Cryobacterium; s__unclassified
ASV_1584	0	0	0	0	0	0	0	0	0	0	0	24	0	0	0	0	0	0	0	0	0	0	0	0	0	0	0	0	d__Bacteria; p__Verrucomicrobia; c__unclassified; o__unclassified; f__unclassified; g__unclassified; s__unclassified
ASV_5261	0	0	0	0	0	0	0	0	0	0	0	0	14	0	10	0	0	0	0	0	0	0	0	0	0	0	0	0	d__Bacteria; p__Firmicutes; c__Clostridia; o__Clostridiales; f__Ruminococcaceae; g__unclassified; s__unclassified
ASV_1468	0	0	0	0	0	0	0	0	0	0	0	0	0	3	7	0	0	0	14	0	0	0	0	0	0	0	0	0	Unassigned
ASV_5810	0	0	0	0	0	0	0	0	0	0	0	0	0	6	3	0	11	4	0	0	0	2	3	0	6	0	0	0	Unassigned
ASV_3012	0	0	0	0	0	0	0	0	0	0	0	0	0	6	0	0	25	0	0	0	0	0	0	0	0	0	0	0	d__Bacteria; p__Firmicutes; c__Clostridia; o__Clostridiales; f__Ruminococcaceae; g__unclassified; s__unclassified
ASV_7709	0	0	0	0	0	0	0	0	0	0	0	0	0	0	6	8	10	0	0	0	0	0	0	0	0	0	0	0	d__Bacteria; p__Firmicutes; c__Clostridia; o__Clostridiales; f__Lachnospiraceae; g__unclassified; s__unclassified
ASV_2949	0	0	0	0	0	0	0	0	0	0	0	0	0	0	9	0	7	0	4	0	4	0	0	0	14	0	0	0	Unassigned
ASV_2701	0	0	0	0	0	0	0	0	0	0	0	0	0	0	0	24	0	0	0	0	0	0	0	0	0	0	0	0	d__Bacteria; p__Firmicutes; c__Erysipelotrichia; o__Erysipelotrichales; f__Erysipelotrichaceae; g__unclassified; s__unclassified
ASV_2835	0	0	0	0	0	0	0	0	0	0	0	0	0	0	0	9	0	10	0	5	0	0	0	0	0	0	0	0	d__Bacteria; p__Firmicutes; c__Erysipelotrichia; o__Erysipelotrichales; f__Erysipelotrichaceae; g__unclassified; s__unclassified
ASV_3637	0	0	0	0	0	0	0	0	0	0	0	0	0	0	0	24	0	0	0	0	0	0	0	0	0	0	0	0	Unassigned
ASV_3425	0	0	0	0	0	0	0	0	0	0	0	0	0	0	0	12	19	0	0	0	0	0	0	0	0	11	0	0	d__Bacteria; p__Firmicutes; c__Clostridia; o__Clostridiales; f__Lachnospiraceae; g__Pseudobutyrivibrio; s__unclassified
ASV_7657	0	0	0	0	0	0	0	0	0	0	0	0	0	0	0	0	39	0	0	0	0	0	0	0	0	0	0	0	d__Bacteria; p__Firmicutes; c__Clostridia; o__Clostridiales; f__Lachnospiraceae; g__unclassified; s__unclassified
ASV_5397	0	0	0	0	0	0	0	0	0	0	0	0	0	0	0	0	0	24	0	0	0	0	0	0	0	0	0	0	d__Bacteria; p__Firmicutes; c__Clostridia; o__Clostridiales; f__Lachnospiraceae; g__unclassified; s__unclassified
ASV_5081	0	0	0	0	0	0	0	0	0	0	0	0	0	0	0	0	0	0	24	0	0	0	0	0	0	0	0	0	d__Bacteria; p__Firmicutes; c__Clostridia; o__Clostridiales; f__unclassified; g__unclassified; s__unclassified
ASV_4798	0	0	0	0	0	0	0	0	0	0	0	0	0	0	0	0	0	0	24	0	0	0	0	0	4	0	34	0	d__Bacteria; p__Proteobacteria; c__Gammaproteobacteria; o__Alteromonadales; f__Pseudoalteromonadaceae; g__Pseudoalteromonas; s__unclassified
ASV_5966	0	0	0	0	0	0	0	0	0	0	0	0	0	0	0	0	0	0	24	0	0	0	0	0	0	0	0	0	d__Bacteria; p__Proteobacteria; c__Alphaproteobacteria; o__Sphingomonadales; f__Erythrobacteraceae; g__Porphyrobacter; s__unclassified
ASV_184	0	0	0	0	0	0	0	0	0	0	0	0	0	0	0	0	0	0	0	0	24	0	0	0	0	0	0	0	Unassigned
ASV_3441	0	0	0	0	0	0	0	0	0	0	0	0	0	0	0	0	0	0	0	0	0	24	0	0	0	0	0	0	d__Bacteria; p__Firmicutes; c__Clostridia; o__Clostridiales; f__Lachnospiraceae; g__Kineothrix; s__Kineothrix alysoides
ASV_3448	9	2	0	0	0	3	0	0	0	0	0	0	0	0	0	0	0	4	0	0	5	0	0	0	3	4	2	0	Unassigned
ASV_700	23	0	0	0	0	0	0	0	0	0	0	0	0	0	0	0	0	0	0	0	0	0	0	0	0	0	0	0	d__Bacteria; p__Proteobacteria; c__Alphaproteobacteria; o__Rhodospirillales; f__Acetobacteraceae; g__Acetobacter; s__unclassified
ASV_1765	0	4	21	0	0	0	0	0	0	0	0	0	0	0	3	0	4	0	0	0	3	0	0	0	0	3	2	0	Unassigned
ASV_7348	0	14	0	0	0	0	0	9	0	0	0	0	0	0	0	0	0	0	0	0	0	0	0	0	0	0	0	0	d__Bacteria; p__Firmicutes; c__Erysipelotrichia; o__Erysipelotrichales; f__Erysipelotrichaceae; g__Faecalibaculum; s__Faecalibaculum rodentium
ASV_5368	0	23	0	0	0	0	0	0	0	0	0	0	0	0	0	0	0	0	0	0	0	0	0	0	0	0	0	0	d__Bacteria; p__Proteobacteria; c__Alphaproteobacteria; o__Rhodospirillales; f__unclassified; g__unclassified; s__unclassified
ASV_4328	0	36	0	0	0	0	0	0	0	0	0	0	0	0	0	0	0	0	0	0	0	0	0	0	0	0	0	0	d__Bacteria; p__Actinobacteria; c__unclassified; o__Corynebacteriales; f__Corynebacteriaceae; g__Corynebacterium; s__unclassified
ASV_1290	0	11	16	0	0	0	0	0	0	0	0	0	0	0	0	0	0	0	0	0	0	0	0	0	0	0	0	0	d__Bacteria; p__Actinobacteria; c__unclassified; o__Pseudonocardiales; f__Pseudonocardiaceae; g__Saccharopolyspora; s__unclassified
ASV_600	0	0	23	0	0	0	0	0	0	0	0	0	0	0	0	0	0	0	0	0	0	0	0	0	0	0	0	0	d__Bacteria; p__Bacteroidetes; c__Chitinophagia; o__Chitinophagales; f__Chitinophagaceae; g__unclassified; s__unclassified
ASV_6997	0	0	23	0	0	0	0	0	0	0	0	0	0	0	0	0	0	0	0	0	0	0	0	0	0	0	0	0	d__Bacteria; p__Proteobacteria; c__Gammaproteobacteria; o__Enterobacterales; f__Enterobacteriaceae; g__Raoultella; s__unclassified
ASV_382	0	0	11	0	0	0	12	0	0	0	0	0	3	5	0	0	0	0	0	0	0	0	0	0	0	0	2	0	d__Bacteria; p__Firmicutes; c__Clostridia; o__Clostridiales; f__Lachnospiraceae; g__unclassified; s__unclassified
ASV_2293	0	0	34	0	0	0	0	0	0	0	0	0	0	0	0	0	0	0	0	0	0	0	0	0	0	0	0	0	d__Bacteria; p__Proteobacteria; c__Alphaproteobacteria; o__Rhizobiales; f__Bradyrhizobiaceae; g__Bosea; s__unclassified
ASV_1551	0	0	29	0	0	0	0	0	0	0	0	0	0	0	0	0	0	0	0	0	0	0	0	0	0	0	0	0	d__Bacteria; p__Fusobacteria; c__Fusobacteriia; o__Fusobacteriales; f__Leptotrichiaceae; g__Leptotrichia; s__Leptotrichia sp. oral taxon 498
ASV_119	0	0	10	6	0	0	0	0	0	0	0	0	0	0	0	0	0	0	0	0	0	0	10	0	0	0	0	0	d__Bacteria; p__Firmicutes; c__Clostridia; o__Clostridiales; f__unclassified; g__unclassified; s__unclassified
ASV_285	0	0	7	0	0	0	0	0	0	0	0	0	0	6	10	0	0	0	0	0	0	0	0	0	0	0	0	0	d__Bacteria; p__Firmicutes; c__Clostridia; o__Clostridiales; f__Lachnospiraceae; g__Lachnoclostridium; s__unclassified
ASV_7844	0	0	0	4	0	0	15	0	0	0	0	0	0	0	0	0	4	0	0	0	0	0	0	0	0	0	0	0	d__Bacteria; p__Firmicutes; c__Erysipelotrichia; o__Erysipelotrichales; f__Erysipelotrichaceae; g__unclassified; s__unclassified
ASV_4549	0	0	0	17	0	0	0	0	6	0	0	0	0	0	0	0	0	0	0	0	0	0	0	0	0	0	0	0	d__Bacteria; p__Firmicutes; c__Clostridia; o__Clostridiales; f__unclassified; g__unclassified; s__unclassified
ASV_5378	0	0	0	23	0	0	0	0	0	0	0	0	0	0	0	0	0	0	0	0	0	0	0	0	0	0	0	0	d__Bacteria; p__Proteobacteria; c__Betaproteobacteria; o__Burkholderiales; f__Alcaligenaceae; g__Achromobacter; s__unclassified
ASV_6619	0	0	0	3	0	0	0	0	0	0	0	0	0	0	3	3	2	2	4	0	0	0	4	5	8	7	7	0	Unassigned
ASV_6282	0	0	0	0	12	0	0	0	0	0	0	0	0	0	0	0	0	11	0	0	0	0	0	0	0	12	0	0	d__Bacteria; p__Proteobacteria; c__Gammaproteobacteria; o__Pseudomonadales; f__Moraxellaceae; g__Acinetobacter; s__Acinetobacter johnsonii
ASV_3742	0	0	0	0	0	10	0	0	0	2	0	0	0	2	9	0	0	0	0	0	5	0	0	2	7	0	0	0	Unassigned
ASV_7440	0	0	0	0	0	7	0	0	0	0	0	0	0	0	7	0	0	0	0	9	0	0	0	0	0	0	0	0	d__Bacteria; p__Proteobacteria; c__Alphaproteobacteria; o__Sphingomonadales; f__Sphingomonadaceae; g__Sphingobium; s__unclassified
ASV_2245	0	0	0	0	0	0	23	0	0	0	0	0	0	0	0	0	0	0	0	0	0	0	0	0	0	0	0	0	d__Bacteria; p__Actinobacteria; c__unclassified; o__Pseudonocardiales; f__Pseudonocardiaceae; g__Pseudonocardia; s__unclassified
ASV_4314	0	0	0	0	0	0	11	0	0	0	0	0	1	0	6	5	0	0	0	0	0	0	0	0	0	0	0	0	d__Bacteria; p__Firmicutes; c__Clostridia; o__Clostridiales; f__Lachnospiraceae; g__Lachnoclostridium; s__unclassified
ASV_3673	0	0	0	0	0	0	23	0	0	0	0	0	0	0	0	0	0	0	0	0	0	0	0	0	0	0	0	0	d__Bacteria; p__Proteobacteria; c__Alphaproteobacteria; o__Rhodobacterales; f__Rhodobacteraceae; g__unclassified; s__unclassified
ASV_6123	0	0	0	0	0	0	0	23	0	0	0	0	0	0	0	0	0	0	0	0	0	0	0	0	0	0	0	0	d__Bacteria; p__Firmicutes; c__Clostridia; o__Clostridiales; f__Peptococcaceae; g__unclassified; s__unclassified
ASV_6856	0	0	0	0	0	0	0	0	14	0	0	0	0	0	0	0	9	0	0	0	0	0	0	0	0	0	0	0	d__Bacteria; p__Firmicutes; c__Clostridia; o__Clostridiales; f__unclassified; g__unclassified; s__unclassified
ASV_373	0	0	0	0	0	0	0	0	13	10	0	0	0	0	0	0	0	0	0	0	0	0	0	0	0	0	0	0	d__Bacteria; p__Deinococcus-Thermus; c__Deinococci; o__Deinococcales; f__Deinococcaceae; g__Deinococcus; s__unclassified
ASV_5222	0	0	0	0	0	0	0	0	0	10	0	0	0	0	0	8	0	0	0	0	0	5	0	0	0	5	0	0	d__Bacteria; p__Firmicutes; c__Clostridia; o__Clostridiales; f__Lachnospiraceae; g__Kineothrix; s__Kineothrix alysoides
ASV_73	0	0	0	0	0	0	0	0	0	0	0	6	0	15	0	0	0	0	0	2	0	0	0	0	0	0	0	0	d__Bacteria; p__Firmicutes; c__Clostridia; o__Clostridiales; f__Lachnospiraceae; g__unclassified; s__unclassified
ASV_5595	0	0	0	0	0	0	0	0	0	0	0	0	7	0	0	0	21	0	0	0	0	0	0	0	15	12	0	0	d__Bacteria; p__Actinobacteria; c__unclassified; o__Corynebacteriales; f__Nocardiaceae; g__Rhodococcus; s__Rhodococcus sp.
ASV_5584	0	0	0	0	0	0	0	0	0	0	0	0	0	13	0	10	0	0	0	0	0	0	0	0	0	0	0	0	d__Bacteria; p__Firmicutes; c__Clostridia; o__Clostridiales; f__Lachnospiraceae; g__Lachnoclostridium; s__unclassified
ASV_7493	0	0	0	0	0	0	0	0	0	0	0	0	0	0	23	0	0	0	0	0	0	0	0	0	14	0	8	0	Unassigned
ASV_1712	0	0	0	0	0	0	0	0	0	0	0	0	0	0	0	23	0	0	0	0	0	0	0	0	0	0	0	0	Unassigned
ASV_5154	0	0	0	0	0	0	0	0	0	0	0	0	0	0	0	23	0	0	0	0	0	0	0	0	0	0	0	0	d__Bacteria; p__Firmicutes; c__Bacilli; o__Bacillales; f__Staphylococcaceae; g__Staphylococcus; s__Staphylococcus capitis
ASV_2067	0	0	0	0	0	0	0	0	0	0	0	0	0	0	0	0	23	0	0	0	0	0	0	0	0	0	0	0	d__Bacteria; p__Firmicutes; c__Clostridia; o__Clostridiales; f__Lachnospiraceae; g__unclassified; s__unclassified
ASV_352	0	0	0	0	0	0	0	0	0	0	0	0	0	0	0	0	23	0	0	0	0	0	0	0	0	0	0	0	Unassigned
ASV_5505	0	0	0	0	0	0	0	0	0	0	0	0	0	0	0	0	0	23	0	0	0	0	0	0	0	0	0	0	d__Bacteria; p__Firmicutes; c__Clostridia; o__Clostridiales; f__Lachnospiraceae; g__Lachnoclostridium; s__unclassified
ASV_5826	0	0	0	0	0	0	0	0	0	0	0	0	0	0	0	0	0	0	23	0	0	0	0	0	0	0	0	0	d__Bacteria; p__unclassified; c__unclassified; o__unclassified; f__unclassified; g__unclassified; s__unclassified
ASV_1853	0	0	0	0	0	0	0	0	0	0	0	0	0	0	0	0	0	0	23	0	0	0	0	0	0	0	0	0	Unassigned
ASV_4103	0	0	0	0	0	0	0	0	0	0	0	0	0	0	0	0	0	0	0	23	0	0	0	0	0	0	0	0	d__Bacteria; p__Proteobacteria; c__Alphaproteobacteria; o__unclassified; f__unclassified; g__unclassified; s__unclassified
ASV_4722	0	0	0	0	0	0	0	0	0	0	0	0	0	0	0	0	0	0	0	0	23	0	0	0	0	48	0	0	d__Bacteria; p__Proteobacteria; c__Gammaproteobacteria; o__Pseudomonadales; f__Moraxellaceae; g__Acinetobacter; s__Acinetobacter johnsonii
ASV_1505	0	0	0	0	0	0	0	0	0	0	0	0	0	0	0	0	0	0	0	0	37	0	0	0	0	0	0	0	d__Bacteria; p__Proteobacteria; c__Betaproteobacteria; o__Burkholderiales; f__Burkholderiaceae; g__unclassified; s__unclassified
ASV_7698	2	0	0	0	0	0	0	0	0	0	0	0	0	0	5	0	8	0	0	0	7	0	0	0	10	3	3	0	Unassigned
ASV_3872	22	0	0	0	0	0	0	0	0	0	0	0	0	0	0	0	0	0	0	0	0	0	0	0	0	0	0	0	d__Bacteria; p__Proteobacteria; c__Gammaproteobacteria; o__Pseudomonadales; f__Moraxellaceae; g__Acinetobacter; s__Acinetobacter pittii
ASV_3478	0	5	0	0	0	2	0	0	0	2	0	0	0	0	0	4	3	3	0	0	2	3	0	0	0	11	6	20	Unassigned
ASV_741	0	5	4	0	0	0	0	0	0	3	0	0	0	0	0	0	0	4	0	0	11	0	0	0	0	0	2	0	Unassigned
ASV_1531	0	3	1	1	8	8	0	0	0	0	0	0	0	0	0	1	0	0	0	0	0	0	0	0	0	0	0	0	d__Bacteria; p__Firmicutes; c__Clostridia; o__Clostridiales; f__Lachnospiraceae; g__Kineothrix; s__Kineothrix alysoides
ASV_2828	0	0	22	0	0	0	0	0	0	0	0	0	0	0	0	0	0	0	0	0	0	0	0	0	0	0	0	0	d__Bacteria; p__Proteobacteria; c__Gammaproteobacteria; o__Pseudomonadales; f__Pseudomonadaceae; g__Pseudomonas; s__Pseudomonas sp.
ASV_6255	0	0	3	0	0	0	0	0	0	9	0	0	0	0	0	0	6	0	0	0	2	0	4	0	0	6	0	2	Unassigned
ASV_7359	0	0	0	22	0	0	0	0	0	0	0	0	0	0	0	0	0	0	0	0	0	0	0	0	0	0	0	0	d__Bacteria; p__Firmicutes; c__Erysipelotrichia; o__Erysipelotrichales; f__Erysipelotrichaceae; g__Faecalibaculum; s__Faecalibaculum rodentium
ASV_3213	0	0	0	4	4	8	0	0	0	0	0	0	0	6	0	0	0	0	0	0	0	0	0	0	0	0	0	0	d__Bacteria; p__Firmicutes; c__Clostridia; o__Clostridiales; f__Oscillospiraceae; g__Oscillibacter; s__unclassified
ASV_6102	0	0	0	5	0	0	0	0	0	0	0	17	0	0	0	0	0	0	0	0	0	0	0	0	0	0	0	0	d__Bacteria; p__Firmicutes; c__Clostridia; o__Clostridiales; f__Lachnospiraceae; g__unclassified; s__unclassified
ASV_4905	0	0	0	0	22	0	0	0	0	0	0	0	0	0	0	0	0	0	0	0	0	0	0	0	0	13	0	0	d__Bacteria; p__Firmicutes; c__Clostridia; o__Clostridiales; f__Lachnospiraceae; g__unclassified; s__unclassified
ASV_4497	0	0	0	0	0	7	0	0	0	0	0	0	0	5	0	0	0	10	0	0	0	0	0	0	0	23	0	11	Unassigned
ASV_1689	0	0	0	0	0	7	0	0	0	0	0	0	0	0	0	0	15	0	0	0	0	0	0	0	0	0	0	0	d__Bacteria; p__Firmicutes; c__Bacilli; o__Bacillales; f__Exiguobacterium; g__Exiguobacterium; s__unclassified
ASV_2826	0	0	0	0	0	0	7	0	0	10	0	0	0	0	0	0	0	0	0	0	5	0	0	0	0	15	11	0	Unassigned
ASV_2967	0	0	0	0	0	0	6	0	0	0	0	0	0	0	0	0	0	0	0	0	0	16	0	0	0	0	0	0	d__Bacteria; p__Firmicutes; c__Clostridia; o__Clostridiales; f__Lachnospiraceae; g__unclassified; s__unclassified
ASV_6700	0	0	0	0	0	0	19	0	0	0	0	0	0	0	0	0	3	0	0	0	0	0	0	0	383	0	27	0	d__Bacteria; p__Proteobacteria; c__Alphaproteobacteria; o__Rhizobiales; f__Rhizobiaceae; g__unclassified; s__unclassified
ASV_2895	0	0	0	0	0	0	22	0	0	0	0	0	0	0	0	0	0	0	0	0	0	0	0	0	0	0	0	0	d__Bacteria; p__Proteobacteria; c__Betaproteobacteria; o__Burkholderiales; f__Comamonadaceae; g__Acidovorax; s__unclassified
ASV_5868	0	0	0	0	0	0	22	0	0	0	0	0	0	0	0	0	0	0	0	0	0	0	0	0	0	0	0	0	d__Bacteria; p__Proteobacteria; c__Betaproteobacteria; o__Burkholderiales; f__Burkholderiaceae; g__Cupriavidus; s__unclassified
ASV_3216	0	0	0	0	0	0	0	13	9	0	0	0	0	0	0	0	0	0	0	0	0	0	0	0	0	0	0	0	d__Bacteria; p__Firmicutes; c__Clostridia; o__Clostridiales; f__unclassified; g__unclassified; s__unclassified
ASV_7636	0	0	0	0	0	0	0	0	10	0	0	0	0	0	0	12	0	0	0	0	0	0	0	0	0	0	0	0	d__Bacteria; p__Firmicutes; c__Clostridia; o__Clostridiales; f__Lachnospiraceae; g__unclassified; s__unclassified
ASV_3550	0	0	0	0	0	0	0	0	0	2	0	0	0	0	0	0	24	0	0	0	0	0	0	0	0	0	0	0	Unassigned
ASV_14	0	0	0	0	0	0	0	0	0	16	0	0	0	0	0	2	0	0	2	0	2	0	0	0	2	0	0	0	Unassigned
ASV_4270	0	0	0	0	0	0	0	0	0	0	0	0	22	0	0	0	0	0	0	0	0	0	0	0	0	0	0	0	d__Bacteria; p__Bacteroidetes; c__Bacteroidia; o__Bacteroidales; f__Muribaculaceae; g__Muribaculum; s__unclassified
ASV_4399	0	0	0	0	0	0	0	0	0	0	0	0	0	4	0	0	0	0	18	0	0	0	0	0	0	0	0	0	Unassigned
ASV_5543	0	0	0	0	0	0	0	0	0	0	0	0	0	0	8	0	14	0	0	0	0	0	0	0	0	6	0	8	Unassigned
ASV_3049	0	0	0	0	0	0	0	0	0	0	0	0	0	0	0	0	22	0	0	0	0	0	0	0	0	0	0	0	d__Bacteria; p__Firmicutes; c__Clostridia; o__Clostridiales; f__Lachnospiraceae; g__Lachnoclostridium; s__unclassified
ASV_1439	0	0	0	0	0	0	0	0	0	0	0	0	0	0	0	0	22	0	0	0	0	0	0	0	0	0	0	0	d__Bacteria; p__Firmicutes; c__Clostridia; o__Clostridiales; f__Lachnospiraceae; g__unclassified; s__unclassified
ASV_7473	0	0	0	0	0	0	0	0	0	0	0	0	0	0	0	0	0	22	0	0	0	0	0	0	0	0	0	0	d__Bacteria; p__Firmicutes; c__Bacilli; o__Lactobacillales; f__Lactobacillaceae; g__Lactobacillus; s__unclassified
ASV_7071	0	0	0	0	0	0	0	0	0	0	0	0	0	0	0	0	0	0	22	0	0	0	0	0	0	0	0	0	Unassigned
ASV_6841	0	0	0	0	0	0	0	0	0	0	0	0	0	0	0	0	0	0	22	0	0	0	0	0	0	0	0	0	d__Bacteria; p__Proteobacteria; c__Alphaproteobacteria; o__Rhodobacterales; f__Rhodobacteraceae; g__unclassified; s__unclassified
ASV_5586	0	0	0	0	0	0	0	0	0	0	0	0	0	0	0	0	0	0	0	0	33	0	0	0	0	0	0	0	d__Bacteria; p__Deinococcus-Thermus; c__Deinococci; o__Deinococcales; f__Deinococcaceae; g__Deinococcus; s__unclassified
ASV_4276	6	0	0	0	0	0	0	0	0	0	0	0	0	0	0	0	19	0	0	0	5	0	0	0	0	0	0	0	Unassigned
ASV_7501	0	2	3	0	0	0	0	0	0	0	0	0	0	2	0	0	3	4	0	0	17	0	0	0	6	5	4	0	Unassigned
ASV_1510	0	6	0	0	0	0	0	0	0	0	0	0	0	0	0	0	4	5	0	0	5	0	5	0	0	3	0	0	Unassigned
ASV_2296	0	5	0	0	8	0	0	0	0	0	0	0	0	0	8	0	0	0	0	0	0	0	0	0	0	0	0	19	d__Bacteria; p__Actinobacteria; c__unclassified; o__Propionibacteriales; f__Propionibacteriaceae; g__unclassified; s__unclassified
ASV_5346	0	14	0	0	0	7	0	0	0	0	0	0	0	0	0	0	0	0	0	0	0	0	0	0	0	0	0	0	d__Bacteria; p__Proteobacteria; c__Gammaproteobacteria; o__Enterobacterales; f__Erwiniaceae; g__Pantoea; s__Pantoea stewartii
ASV_2460	0	5	0	0	0	0	0	0	0	0	0	0	0	0	0	0	0	0	0	0	30	0	0	0	0	0	0	0	Unassigned
ASV_1371	0	2	0	0	0	0	0	0	0	0	0	0	0	0	10	0	7	7	0	0	0	0	0	0	0	5	0	0	Unassigned
ASV_6807	0	0	3	0	0	0	0	0	0	3	0	0	0	0	0	0	0	5	10	0	0	0	0	0	0	5	0	0	Unassigned
ASV_4592	0	0	30	0	0	0	0	0	0	0	0	0	0	0	0	0	0	0	0	0	0	0	0	0	0	0	0	0	d__Bacteria; p__Proteobacteria; c__Alphaproteobacteria; o__Rhizobiales; f__Methylobacteriaceae; g__Methylobacterium; s__unclassified
ASV_3087	0	0	11	0	0	2	0	0	0	0	0	0	0	0	3	0	5	0	0	0	0	0	0	0	4	4	0	0	Unassigned
ASV_4634	0	0	0	6	0	0	0	0	0	0	0	8	0	0	0	0	7	0	0	0	0	0	0	0	0	0	0	0	d__Bacteria; p__Firmicutes; c__Clostridia; o__Clostridiales; f__Lachnospiraceae; g__unclassified; s__unclassified
ASV_3386	0	0	0	0	11	4	6	0	0	0	0	0	0	0	0	0	0	0	0	0	0	0	0	0	0	0	0	0	d__Bacteria; p__Firmicutes; c__Clostridia; o__Clostridiales; f__Lachnospiraceae; g__unclassified; s__unclassified
ASV_5680	0	0	0	0	4	0	0	17	0	0	0	0	0	0	0	0	0	0	0	0	0	0	0	0	0	0	0	0	d__Bacteria; p__Firmicutes; c__Clostridia; o__Clostridiales; f__Lachnospiraceae; g__unclassified; s__unclassified
ASV_4215	0	0	0	0	3	0	0	0	0	0	0	0	0	0	0	0	0	0	0	0	28	0	0	0	0	0	0	0	d__Bacteria; p__Proteobacteria; c__Gammaproteobacteria; o__Xanthomonadales; f__Xanthomonadaceae; g__Stenotrophomonas; s__unclassified
ASV_676	0	0	0	0	0	3	0	0	0	0	0	0	0	4	3	0	0	5	6	0	5	0	0	0	0	0	0	0	Unassigned
ASV_3529	0	0	0	0	0	21	0	0	0	0	0	0	0	0	0	0	0	0	0	0	0	0	0	0	0	0	0	0	d__Bacteria; p__Firmicutes; c__Clostridia; o__Clostridiales; f__Lachnospiraceae; g__unclassified; s__unclassified
ASV_6100	0	0	0	0	0	0	21	0	0	0	0	0	0	0	0	0	0	0	0	0	0	0	0	0	0	0	0	0	d__Bacteria; p__Proteobacteria; c__Alphaproteobacteria; o__Rhizobiales; f__Phyllobacteriaceae; g__Mesorhizobium; s__unclassified
ASV_7019	0	0	0	0	0	0	21	0	0	0	0	0	0	0	0	0	0	0	0	0	0	0	0	0	0	0	0	0	Unassigned
ASV_390	0	0	0	0	0	0	21	0	0	0	0	0	0	0	0	0	0	0	0	0	0	0	0	0	0	0	0	0	d__Bacteria; p__Proteobacteria; c__Betaproteobacteria; o__Rhodocyclales; f__Azonexaceae; g__Dechloromonas; s__unclassified
ASV_684	0	0	0	0	0	0	0	0	9	0	0	12	0	0	0	0	0	0	0	0	0	0	0	0	0	0	0	0	d__Bacteria; p__Firmicutes; c__Clostridia; o__Clostridiales; f__Lachnospiraceae; g__Lachnoclostridium; s__unclassified
ASV_7198	0	0	0	0	0	0	0	0	8	5	0	0	6	2	0	0	0	0	0	0	0	0	0	0	0	0	0	0	d__Bacteria; p__Firmicutes; c__Clostridia; o__Clostridiales; f__Lachnospiraceae; g__Lachnoclostridium; s__unclassified
ASV_2036	0	0	0	0	0	0	0	0	21	0	0	0	0	0	0	0	0	0	0	0	0	0	0	0	0	0	0	0	d__Bacteria; p__Proteobacteria; c__Gammaproteobacteria; o__Pseudomonadales; f__Moraxellaceae; g__Acinetobacter; s__unclassified
ASV_2399	0	0	0	0	0	0	0	0	10	11	0	0	0	0	0	0	0	0	0	0	0	0	0	0	0	0	0	0	d__Bacteria; p__Firmicutes; c__Clostridia; o__Clostridiales; f__Ruminococcaceae; g__unclassified; s__unclassified
ASV_7794	0	0	0	0	0	0	0	0	0	0	0	6	0	0	0	15	0	0	0	0	0	0	0	0	0	0	0	0	d__Bacteria; p__Firmicutes; c__Bacilli; o__Bacillales; f__Paenibacillaceae; g__unclassified; s__unclassified
ASV_7295	0	0	0	0	0	0	0	0	0	0	0	0	8	13	0	0	0	0	0	0	0	0	0	0	0	0	0	0	d__Bacteria; p__Firmicutes; c__Bacilli; o__Lactobacillales; f__Carnobacteriaceae; g__Marinilactibacillus; s__unclassified
ASV_4341	0	0	0	0	0	0	0	0	0	0	0	0	0	0	8	0	5	2	3	0	8	0	0	0	0	4	0	0	Unassigned
ASV_1977	0	0	0	0	0	0	0	0	0	0	0	0	0	0	21	0	0	0	0	0	0	0	0	0	0	0	0	0	d__Bacteria; p__Firmicutes; c__Clostridia; o__Clostridiales; f__Lachnospiraceae; g__unclassified; s__unclassified
ASV_1745	0	0	0	0	0	0	0	0	0	0	0	0	0	0	9	0	12	0	0	0	0	0	0	0	0	0	0	0	d__Bacteria; p__Firmicutes; c__Clostridia; o__Clostridiales; f__Lachnospiraceae; g__unclassified; s__unclassified
ASV_1747	0	0	0	0	0	0	0	0	0	0	0	0	0	0	5	0	23	0	0	0	0	0	0	0	0	15	0	0	Unassigned
ASV_337	0	0	28	0	0	0	0	0	0	0	0	0	0	0	0	21	0	0	0	0	0	0	0	0	0	0	0	0	Unassigned
ASV_4577	0	0	0	0	0	0	0	0	0	0	0	0	0	0	0	21	0	0	0	0	0	0	0	0	0	0	0	0	d__Bacteria; p__Proteobacteria; c__Gammaproteobacteria; o__Enterobacterales; f__Erwiniaceae; g__Pantoea; s__unclassified
ASV_2995	0	0	0	0	0	0	0	0	0	0	0	0	0	0	0	7	19	0	0	0	0	0	0	0	0	0	0	0	d__Bacteria; p__Firmicutes; c__Clostridia; o__Clostridiales; f__Lachnospiraceae; g__Lachnoclostridium; s__unclassified
ASV_41	0	0	0	0	0	0	0	0	0	0	0	0	0	0	0	21	0	0	0	0	0	0	0	0	0	11	0	0	d__Bacteria; p__Firmicutes; c__Clostridia; o__Clostridiales; f__Lachnospiraceae; g__unclassified; s__unclassified
ASV_7494	0	0	0	0	0	0	0	0	0	0	0	0	0	0	0	0	21	0	0	0	0	0	0	0	0	0	0	0	d__Bacteria; p__Firmicutes; c__Clostridia; o__Clostridiales; f__unclassified; g__unclassified; s__unclassified
ASV_4181	0	0	0	0	0	0	0	0	0	0	0	0	0	0	0	0	21	0	0	0	0	0	0	0	0	0	0	0	d__Bacteria; p__Firmicutes; c__Clostridia; o__Clostridiales; f__Lachnospiraceae; g__Lachnoclostridium; s__unclassified
ASV_6689	0	0	0	0	0	0	0	0	0	0	0	0	0	0	0	0	21	0	0	0	0	0	0	0	0	0	0	0	d__Bacteria; p__Firmicutes; c__Clostridia; o__Clostridiales; f__unclassified; g__unclassified; s__unclassified
ASV_6514	0	0	0	0	0	0	0	0	0	0	0	0	0	0	0	0	0	0	21	0	0	0	0	0	0	0	0	0	d__Bacteria; p__Bacteroidetes; c__Sphingobacteriia; o__Sphingobacteriales; f__Sphingobacteriaceae; g__Sphingobacterium; s__unclassified
ASV_166	7	0	0	0	0	0	0	0	0	0	0	0	0	0	0	0	10	3	0	0	8	0	0	0	0	2	5	0	Unassigned
ASV_7293	0	5	0	0	0	0	0	0	0	0	0	0	0	0	0	8	0	7	0	0	17	0	0	0	0	0	0	0	Unassigned
ASV_6286	0	6	0	0	0	0	0	0	0	0	0	0	0	0	0	0	0	9	0	0	5	0	0	0	0	9	12	0	Unassigned
ASV_4296	0	11	2	0	0	0	0	0	2	0	0	0	0	0	0	5	0	0	0	0	0	0	0	0	0	0	0	0	Unassigned
ASV_5254	0	14	0	0	0	0	0	0	0	0	0	10	0	0	0	3	1	2	0	0	0	0	0	0	0	0	0	0	d__Bacteria; p__Firmicutes; c__Clostridia; o__Clostridiales; f__Lachnospiraceae; g__unclassified; s__unclassified
ASV_806	0	26	0	0	0	0	0	0	0	0	0	0	0	0	0	0	0	5	0	0	0	0	0	0	0	0	0	0	d__Bacteria; p__Actinobacteria; c__unclassified; o__Pseudonocardiales; f__Pseudonocardiaceae; g__Saccharopolyspora; s__unclassified
ASV_452	0	7	0	0	0	0	0	0	0	0	0	0	0	0	11	0	0	2	0	0	0	0	0	0	0	0	0	0	Unassigned
ASV_4403	0	0	11	0	0	0	0	0	0	0	0	0	0	0	0	0	0	6	0	0	12	0	0	0	5	4	0	3	Unassigned
ASV_1949	0	0	5	0	0	0	0	0	2	0	0	0	0	0	4	2	3	0	0	0	4	0	0	0	0	3	2	0	Unassigned
ASV_1000	0	0	27	0	0	0	0	0	0	0	0	0	0	0	0	0	0	0	0	0	0	0	0	0	0	0	0	0	d__Bacteria; p__Bacteroidetes; c__Bacteroidia; o__Bacteroidales; f__Bacteroidaceae; g__unclassified; s__unclassified
ASV_4864	0	0	8	0	0	0	0	0	0	0	0	0	0	0	5	0	0	0	0	0	0	0	7	0	0	0	0	0	d__Bacteria; p__Proteobacteria; c__Gammaproteobacteria; o__Pseudomonadales; f__Pseudomonadaceae; g__Pseudomonas; s__unclassified
ASV_6019	0	0	0	15	0	0	0	0	0	0	0	0	5	0	0	0	0	0	0	0	0	0	0	0	0	0	0	0	d__Bacteria; p__Firmicutes; c__Clostridia; o__Clostridiales; f__Ruminococcaceae; g__unclassified; s__unclassified
ASV_6806	0	0	0	0	20	0	0	0	0	0	0	0	0	0	0	0	0	0	0	0	0	0	0	0	0	0	0	0	d__Bacteria; p__Bacteroidetes; c__Bacteroidia; o__Bacteroidales; f__Muribaculaceae; g__Muribaculum; s__unclassified
ASV_3323	0	0	0	0	0	20	0	0	0	0	0	0	0	0	0	0	0	0	0	0	0	0	0	0	0	0	0	0	d__Bacteria; p__Firmicutes; c__Bacilli; o__Lactobacillales; f__Streptococcaceae; g__Streptococcus; s__unclassified
ASV_2033	0	0	0	0	0	12	0	0	8	0	0	0	0	0	0	0	0	0	0	0	0	0	0	0	0	0	0	0	d__Bacteria; p__Actinobacteria; c__Coriobacteriia; o__Eggerthellales; f__Eggerthellaceae; g__Eggerthella; s__unclassified
ASV_6804	0	0	0	0	0	0	0	0	10	0	0	0	0	0	0	0	0	6	0	0	0	0	4	0	0	0	0	0	Unassigned
ASV_6683	0	0	0	0	0	0	0	0	20	0	0	0	0	0	0	0	0	0	0	0	0	0	0	0	0	12	0	0	d__Bacteria; p__Firmicutes; c__Clostridia; o__Clostridiales; f__Lachnospiraceae; g__unclassified; s__unclassified
ASV_3159	0	0	0	0	0	0	0	0	20	0	0	0	0	0	0	0	0	0	0	0	0	0	0	0	0	0	0	9	d__Bacteria; p__Proteobacteria; c__Gammaproteobacteria; o__Pseudomonadales; f__Moraxellaceae; g__Acinetobacter; s__unclassified
ASV_7869	0	0	0	0	0	0	0	0	17	0	0	0	0	3	0	0	0	0	0	0	0	0	0	0	0	0	0	0	d__Bacteria; p__Firmicutes; c__Clostridia; o__Clostridiales; f__Ruminococcaceae; g__unclassified; s__unclassified
ASV_5532	0	0	0	0	0	0	0	0	0	0	0	20	0	0	0	0	0	0	0	0	0	0	0	0	0	0	0	0	d__Bacteria; p__Bacteroidetes; c__Bacteroidia; o__Bacteroidales; f__Rikenellaceae; g__Alistipes; s__unclassified
ASV_2749	0	0	0	0	0	0	0	0	0	0	0	20	0	0	0	0	6	0	0	0	0	0	0	0	0	0	0	0	d__Bacteria; p__Firmicutes; c__Clostridia; o__Clostridiales; f__Lachnospiraceae; g__unclassified; s__unclassified
ASV_7423	0	0	0	0	0	0	0	0	0	0	0	20	0	0	0	0	0	0	0	0	0	0	0	0	0	0	0	0	d__Bacteria; p__Proteobacteria; c__Alphaproteobacteria; o__Rhizobiales; f__Bradyrhizobiaceae; g__Bradyrhizobium; s__Bradyrhizobium sp.
ASV_3372	0	0	0	0	0	0	0	0	0	0	0	0	8	8	4	0	0	0	0	0	0	0	0	0	0	0	0	0	d__Bacteria; p__Firmicutes; c__Bacilli; o__Bacillales; f__Staphylococcaceae; g__Staphylococcus; s__unclassified
ASV_4937	0	4	0	0	0	0	0	0	0	0	0	0	0	8	0	0	12	0	0	0	0	0	0	0	0	0	0	0	Unassigned
ASV_5863	0	0	0	0	0	0	0	0	0	0	0	0	0	0	9	0	0	0	11	0	0	0	0	0	0	0	0	0	Unassigned
ASV_1212	0	0	0	0	0	0	0	0	0	0	0	0	0	0	3	0	2	5	6	0	8	0	2	0	0	0	2	0	Unassigned
ASV_7045	0	0	0	0	0	0	0	0	0	0	0	0	0	0	0	20	0	0	0	0	0	0	0	0	0	0	0	0	d__Bacteria; p__Firmicutes; c__Clostridia; o__Clostridiales; f__unclassified; g__unclassified; s__unclassified
ASV_5072	0	0	0	0	0	0	0	0	0	0	0	0	0	0	0	0	0	0	17	0	0	0	0	4	0	0	0	0	Unassigned
ASV_3001	0	0	0	0	0	0	0	0	0	0	0	0	0	0	0	0	0	0	20	0	0	0	0	0	0	0	0	0	d__Bacteria; p__Proteobacteria; c__Alphaproteobacteria; o__Sphingomonadales; f__Sphingomonadaceae; g__Sphingomonas; s__unclassified
ASV_2325	0	0	0	0	0	0	0	0	0	0	0	0	0	0	0	0	0	0	20	0	0	0	0	0	0	0	0	0	d__Bacteria; p__Proteobacteria; c__Betaproteobacteria; o__Burkholderiales; f__Oxalobacteraceae; g__Herbaspirillum; s__unclassified
ASV_3432	0	0	0	0	0	0	0	0	0	0	0	0	0	0	0	0	0	0	0	0	7	13	0	0	0	0	0	0	d__Bacteria; p__Bacteroidetes; c__Bacteroidia; o__Bacteroidales; f__Muribaculaceae; g__Muribaculum; s__unclassified
ASV_2469	0	1	0	0	0	0	0	0	0	0	0	0	0	0	0	0	0	0	0	0	0	20	0	0	0	0	0	0	d__Bacteria; p__Firmicutes; c__Clostridia; o__Clostridiales; f__Lachnospiraceae; g__Robinsoniella; s__Robinsoniella peoriensis
ASV_2424	19	0	0	0	0	0	0	0	0	0	0	0	0	0	0	0	0	0	0	0	0	0	0	0	0	0	0	0	d__Bacteria; p__Firmicutes; c__Bacilli; o__Bacillales; f__Staphylococcaceae; g__Staphylococcus; s__Staphylococcus sciuri
ASV_5006	19	0	0	0	0	0	0	0	0	0	0	0	0	0	0	0	0	0	0	0	0	0	0	0	0	0	0	0	Unassigned
ASV_4496	0	8	0	0	0	0	0	0	0	0	0	0	0	2	5	4	0	0	0	0	0	0	0	0	3	0	0	3	Unassigned
ASV_3661	0	30	0	0	0	0	0	0	0	0	0	0	0	0	0	6	0	0	0	0	0	0	0	0	32	21	15	0	Unassigned
ASV_2019	0	10	0	0	0	0	0	0	0	14	0	0	0	0	0	0	0	0	0	0	0	0	0	0	0	17	0	5	Unassigned
ASV_5993	0	2	0	0	0	0	0	0	0	0	0	0	0	0	3	0	16	0	0	0	0	0	0	6	0	0	0	0	Unassigned
ASV_2759	0	3	0	0	0	0	0	0	0	0	0	0	0	0	2	0	3	7	0	0	4	0	0	0	0	0	0	0	Unassigned
ASV_4824	0	2	0	1	3	1	0	1	0	0	0	0	0	6	0	0	0	5	0	0	0	0	0	0	0	0	0	0	d__Bacteria; p__Firmicutes; c__Clostridia; o__Clostridiales; f__Clostridiaceae; g__Clostridium; s__unclassified
ASV_1445	0	29	0	0	0	0	0	0	0	0	0	0	0	0	0	0	0	0	0	0	0	0	0	0	0	0	0	0	d__Bacteria; p__Firmicutes; c__Clostridia; o__Clostridiales; f__Ruminococcaceae; g__Acetivibrio; s__unclassified
ASV_50	0	7	0	0	0	0	0	0	0	0	0	12	0	0	0	0	0	0	0	0	0	0	0	0	0	0	0	0	d__Bacteria; p__Firmicutes; c__Clostridia; o__Clostridiales; f__Lachnospiraceae; g__unclassified; s__unclassified
ASV_4656	0	0	1	0	0	0	0	0	15	0	0	0	0	0	0	0	3	0	0	0	0	0	0	0	0	0	0	0	Unassigned
ASV_3137	0	0	9	0	0	0	0	0	0	0	0	0	0	0	3	0	2	7	2	0	0	0	0	0	9	3	3	0	Unassigned
ASV_3043	0	0	8	0	0	0	0	0	0	0	0	0	0	0	6	0	0	0	4	0	0	0	7	0	0	0	0	0	Unassigned
ASV_1577	0	4	15	0	0	0	4	0	0	0	0	0	0	0	0	0	0	0	0	0	0	0	0	0	0	0	0	0	Unassigned
ASV_1395	0	0	19	0	0	0	0	0	0	0	0	0	0	0	0	0	0	0	0	0	0	0	0	0	0	0	0	0	d__Bacteria; p__Proteobacteria; c__Gammaproteobacteria; o__Pseudomonadales; f__Pseudomonadaceae; g__Pseudomonas; s__unclassified
ASV_3963	0	0	29	0	0	0	0	0	0	0	0	0	0	0	0	0	0	0	0	0	0	0	0	0	0	0	0	0	d__Bacteria; p__Proteobacteria; c__Alphaproteobacteria; o__Rhizobiales; f__Methylobacteriaceae; g__Methylobacterium; s__unclassified
ASV_487	0	0	12	7	0	0	0	0	0	0	0	0	0	0	0	0	0	0	0	0	0	0	0	0	0	10	0	0	d__Bacteria; p__Proteobacteria; c__Alphaproteobacteria; o__unclassified; f__unclassified; g__unclassified; s__unclassified
ASV_5937	0	0	2	0	0	0	0	0	0	0	0	0	0	3	0	0	3	11	0	0	0	0	0	0	0	0	3	0	Unassigned
ASV_4171	0	0	0	5	0	0	0	14	0	0	0	0	0	0	0	0	0	0	0	0	0	0	0	0	0	0	0	0	d__Bacteria; p__Firmicutes; c__Erysipelotrichia; o__Erysipelotrichales; f__Erysipelotrichaceae; g__unclassified; s__unclassified
ASV_1834	0	0	0	0	0	3	0	0	0	0	0	0	0	0	0	0	6	6	0	0	4	0	0	0	0	3	0	0	Unassigned
ASV_5931	0	0	0	0	0	12	0	7	0	0	0	0	0	0	0	0	0	0	0	0	0	0	0	0	0	0	0	0	d__Bacteria; p__Firmicutes; c__Clostridia; o__Clostridiales; f__unclassified; g__unclassified; s__unclassified
ASV_6894	0	0	0	0	0	8	0	5	0	4	0	0	0	0	0	0	0	0	0	0	0	2	0	0	0	14	0	0	Unassigned
ASV_6645	0	0	0	0	0	0	2	0	0	2	0	0	0	0	6	0	0	7	0	0	9	0	0	0	0	0	6	4	Unassigned
ASV_2328	0	0	0	0	0	0	7	0	0	0	0	0	0	2	0	0	9	0	6	0	0	0	0	0	0	4	0	0	Unassigned
ASV_3230	0	0	0	0	0	0	19	0	0	0	0	0	0	0	0	0	0	0	0	0	0	0	0	0	0	0	0	0	Unassigned
ASV_522	0	0	0	0	0	0	19	0	0	0	0	0	0	0	0	0	0	0	0	0	0	0	0	0	0	0	0	0	d__Bacteria; p__Firmicutes; c__Clostridia; o__Clostridiales; f__unclassified; g__unclassified; s__unclassified
ASV_6071	0	0	0	0	0	0	19	0	0	0	0	0	0	0	0	0	0	0	0	0	0	0	0	0	0	0	0	0	d__Bacteria; p__Actinobacteria; c__unclassified; o__Micrococcales; f__Micrococcaceae; g__Micrococcus; s__unclassified
ASV_6531	0	0	0	0	0	0	19	0	0	0	0	0	0	0	0	0	0	0	0	0	0	0	0	0	0	0	0	0	d__Bacteria; p__Actinobacteria; c__unclassified; o__Corynebacteriales; f__Corynebacteriaceae; g__Corynebacterium; s__unclassified
ASV_5182	0	0	0	0	0	0	19	0	0	0	0	0	0	0	0	0	0	0	0	0	0	0	0	0	0	0	0	0	d__Bacteria; p__Firmicutes; c__Clostridia; o__Clostridiales; f__Lachnospiraceae; g__Blautia; s__unclassified
ASV_1053	0	0	0	0	0	0	19	0	0	0	0	0	0	0	0	0	0	0	0	0	0	0	0	0	0	0	0	0	d__Bacteria; p__Proteobacteria; c__Alphaproteobacteria; o__Sphingomonadales; f__Sphingomonadaceae; g__unclassified; s__unclassified
ASV_919	0	0	0	0	0	0	19	0	0	0	0	0	0	0	0	0	0	0	0	0	0	0	0	0	0	0	0	0	d__Bacteria; p__Proteobacteria; c__Alphaproteobacteria; o__Rhodospirillales; f__Acetobacteraceae; g__Roseomonas; s__unclassified
ASV_7115	0	0	0	0	0	0	0	9	10	0	0	0	0	0	0	0	0	0	0	0	0	0	0	0	0	0	0	0	d__Bacteria; p__Bacteroidetes; c__Bacteroidia; o__Bacteroidales; f__Muribaculaceae; g__Muribaculum; s__unclassified
ASV_858	0	0	0	0	0	0	0	19	0	0	0	0	0	0	0	0	0	0	0	0	0	0	0	0	0	0	0	0	d__Bacteria; p__Firmicutes; c__Clostridia; o__Clostridiales; f__Lachnospiraceae; g__Lachnoclostridium; s__unclassified
ASV_1994	0	0	0	0	0	0	0	4	0	8	0	0	7	0	0	0	0	0	0	0	0	0	0	0	0	0	0	0	d__Bacteria; p__Firmicutes; c__Clostridia; o__Clostridiales; f__Lachnospiraceae; g__Lachnoclostridium; s__unclassified
ASV_3134	0	0	0	0	0	0	0	9	0	0	0	0	0	10	0	0	0	0	0	0	0	0	0	0	0	0	0	0	d__Bacteria; p__Firmicutes; c__Clostridia; o__Clostridiales; f__Ruminococcaceae; g__unclassified; s__unclassified
ASV_4080	0	0	0	0	0	0	0	0	2	0	0	0	0	0	0	4	4	6	0	0	15	0	0	0	0	0	4	3	Unassigned
ASV_5512	0	0	0	0	0	0	0	0	13	0	0	0	6	0	0	0	0	0	0	0	0	0	0	0	0	0	0	0	d__Bacteria; p__Firmicutes; c__Erysipelotrichia; o__Erysipelotrichales; f__Erysipelotrichaceae; g__unclassified; s__unclassified
ASV_2459	0	0	0	0	0	0	0	0	0	19	0	0	0	0	0	0	0	0	0	0	0	0	0	0	0	0	0	0	d__Bacteria; p__Proteobacteria; c__Alphaproteobacteria; o__Rhizobiales; f__Rhizobiaceae; g__Rhizobium; s__unclassified
ASV_6352	0	0	0	0	0	0	0	0	0	5	0	0	0	0	0	0	0	0	0	0	0	0	14	0	0	0	0	0	d__Bacteria; p__Firmicutes; c__Clostridia; o__Clostridiales; f__unclassified; g__unclassified; s__unclassified
ASV_3167	0	0	0	0	0	0	0	0	0	11	0	0	0	8	0	0	0	0	0	0	0	0	0	0	0	0	0	0	d__Bacteria; p__Firmicutes; c__Clostridia; o__Clostridiales; f__Lachnospiraceae; g__unclassified; s__unclassified
ASV_5579	0	0	0	0	0	0	0	0	0	0	0	0	9	0	0	0	10	0	0	0	0	0	0	0	0	0	0	0	d__Bacteria; p__Firmicutes; c__Clostridia; o__Clostridiales; f__unclassified; g__unclassified; s__unclassified
ASV_1986	0	0	0	0	0	0	0	0	0	0	0	0	0	3	7	0	0	0	0	0	9	0	0	0	2	2	4	0	Unassigned
ASV_1945	0	0	0	0	0	0	0	0	0	0	0	0	0	5	0	14	0	0	0	0	0	0	0	0	0	0	0	0	d__Bacteria; p__Firmicutes; c__Clostridia; o__Clostridiales; f__Ruminococcaceae; g__Ruminococcus; s__unclassified
ASV_3391	0	0	0	0	0	0	0	0	0	0	0	0	0	0	0	0	19	0	0	0	0	0	0	0	0	0	0	0	d__Bacteria; p__Firmicutes; c__Clostridia; o__Clostridiales; f__Lachnospiraceae; g__unclassified; s__unclassified
ASV_3737	0	0	0	0	0	0	0	0	0	0	0	0	0	0	0	0	19	0	0	0	0	0	0	0	0	0	0	0	d__Bacteria; p__Firmicutes; c__Clostridia; o__Clostridiales; f__unclassified; g__unclassified; s__unclassified
ASV_7876	0	0	0	0	0	0	0	0	0	0	0	0	0	0	0	0	19	0	0	0	0	0	0	0	0	0	0	0	d__Bacteria; p__Firmicutes; c__Clostridia; o__Clostridiales; f__Oscillospiraceae; g__Oscillibacter; s__unclassified
ASV_1384	0	0	0	0	0	0	0	0	0	0	0	0	0	0	0	0	0	0	19	0	0	0	0	0	0	0	0	0	d__Bacteria; p__Firmicutes; c__Bacilli; o__Bacillales; f__Planococcaceae; g__Sporosarcina; s__unclassified
ASV_4196	0	0	0	0	0	0	0	0	0	0	0	0	0	0	0	0	0	0	19	0	0	0	0	0	0	0	0	0	d__Bacteria; p__Proteobacteria; c__Betaproteobacteria; o__Burkholderiales; f__Oxalobacteraceae; g__Massilia; s__unclassified
ASV_5405	0	0	0	0	0	0	0	0	0	0	0	0	0	0	0	0	0	0	19	0	0	0	0	0	0	0	0	0	d__Bacteria; p__Proteobacteria; c__Betaproteobacteria; o__Burkholderiales; f__Alcaligenaceae; g__Alcaligenes; s__Alcaligenes faecalis
ASV_4697	2	0	7	0	0	0	0	0	0	0	0	0	0	7	0	0	0	0	0	0	2	0	0	0	0	0	2	0	Unassigned
ASV_1092	0	6	0	0	0	0	0	0	0	0	0	0	0	0	0	0	0	9	0	0	3	0	0	0	8	0	0	0	Unassigned
ASV_818	0	2	0	0	0	0	0	0	0	0	0	0	0	0	0	0	0	9	7	0	3	0	0	0	0	9	0	0	Unassigned
ASV_2026	0	18	0	0	0	0	0	0	0	0	0	0	0	0	0	0	0	0	0	0	0	0	0	0	13	0	0	0	d__Bacteria; p__Bacteroidetes; c__Flavobacteriia; o__Flavobacteriales; f__Flavobacteriaceae; g__Elizabethkingia; s__unclassified
ASV_7225	0	0	10	0	0	2	0	0	0	0	0	0	0	0	2	0	0	3	0	0	4	0	2	0	0	0	7	0	Unassigned
ASV_4976	0	0	25	0	0	0	0	0	0	0	0	0	0	0	0	0	0	0	0	0	0	0	0	0	0	0	0	39	d__Bacteria; p__Firmicutes; c__Bacilli; o__Bacillales; f__Bacillaceae; g__Geobacillus; s__unclassified
ASV_7370	0	0	18	0	0	0	0	0	0	0	0	0	0	0	0	0	0	0	0	0	0	0	0	0	0	0	0	0	d__Bacteria; p__Proteobacteria; c__Alphaproteobacteria; o__Caulobacterales; f__Caulobacteraceae; g__Caulobacter; s__unclassified
ASV_1450	0	0	0	18	0	0	0	0	0	0	0	0	0	0	0	0	0	0	0	0	0	0	0	0	0	0	0	0	d__Bacteria; p__Firmicutes; c__Clostridia; o__Clostridiales; f__Lachnospiraceae; g__unclassified; s__unclassified
ASV_853	0	0	0	11	0	0	0	0	0	0	0	7	0	0	0	0	0	0	0	0	0	0	0	0	0	0	0	0	d__Bacteria; p__Firmicutes; c__Clostridia; o__Clostridiales; f__Ruminococcaceae; g__unclassified; s__unclassified
ASV_7510	0	0	0	10	0	0	0	0	0	0	0	0	0	0	0	8	0	0	0	0	0	0	0	0	0	0	0	0	d__Bacteria; p__Firmicutes; c__Clostridia; o__Clostridiales; f__Lachnospiraceae; g__Lachnoclostridium; s__unclassified
ASV_6207	0	0	0	10	0	0	0	0	8	0	0	0	0	0	0	0	0	0	0	0	0	0	0	0	0	0	0	0	d__Bacteria; p__Firmicutes; c__Clostridia; o__Clostridiales; f__Lachnospiraceae; g__unclassified; s__unclassified
ASV_141	0	0	0	0	5	0	0	13	0	0	0	0	0	0	0	0	0	0	0	0	0	0	0	0	0	0	0	0	d__Bacteria; p__Firmicutes; c__Clostridia; o__Clostridiales; f__Oscillospiraceae; g__Oscillibacter; s__unclassified
ASV_2241	0	0	0	0	18	0	0	0	0	0	0	0	0	0	0	0	0	0	0	0	0	0	0	0	0	0	0	0	d__Bacteria; p__Firmicutes; c__Clostridia; o__Clostridiales; f__Ruminococcaceae; g__Anaerotruncus; s__unclassified
ASV_2726	0	0	0	0	4	0	0	0	4	0	0	0	0	0	0	3	9	0	0	0	6	0	0	0	10	15	0	2	Unassigned
ASV_3745	0	0	0	0	0	2	0	0	0	0	0	0	0	0	8	0	5	0	0	3	10	0	0	0	0	10	4	0	Unassigned
ASV_3971	0	0	0	0	0	9	0	4	0	0	0	0	0	0	0	0	0	0	0	0	0	5	0	0	0	0	0	0	d__Bacteria; p__Bacteroidetes; c__Bacteroidia; o__Bacteroidales; f__Muribaculaceae; g__Muribaculum; s__unclassified
ASV_3070	0	0	0	0	0	18	0	0	0	0	0	0	0	0	0	0	0	0	0	0	0	0	0	0	0	0	0	0	d__Bacteria; p__Proteobacteria; c__Betaproteobacteria; o__Rhodocyclales; f__Azonexaceae; g__Dechloromonas; s__unclassified
ASV_2684	0	0	0	0	0	0	2	3	0	0	0	0	0	0	4	2	2	5	0	0	3	0	0	0	0	6	0	6	Unassigned
ASV_6509	0	0	0	0	0	0	18	0	0	0	0	0	0	0	0	0	0	0	0	0	0	0	0	0	0	0	0	0	Unassigned
ASV_1520	0	0	0	0	0	0	3	0	4	0	0	0	0	0	0	0	5	0	8	0	6	0	3	0	10	4	10	0	Unassigned
ASV_6147	0	0	0	0	0	0	18	0	0	0	0	0	0	0	0	0	0	0	0	0	0	0	0	0	0	0	0	0	d__Bacteria; p__Actinobacteria; c__unclassified; o__Corynebacteriales; f__Corynebacteriaceae; g__Corynebacterium; s__unclassified
ASV_4520	0	0	0	0	0	0	11	0	0	7	0	0	0	0	0	0	0	0	0	0	0	0	0	0	0	0	0	0	d__Bacteria; p__Firmicutes; c__Clostridia; o__Clostridiales; f__Lachnospiraceae; g__unclassified; s__unclassified
ASV_4251	0	0	0	0	0	0	18	0	0	0	0	0	0	0	0	0	0	0	0	0	0	0	0	0	0	0	0	0	d__Bacteria; p__Proteobacteria; c__Alphaproteobacteria; o__Sphingomonadales; f__Sphingomonadaceae; g__Sphingomonas; s__unclassified
ASV_2797	0	0	0	0	0	0	18	0	0	0	0	0	0	0	0	0	0	0	0	0	0	0	0	0	0	0	0	0	d__Bacteria; p__Proteobacteria; c__Alphaproteobacteria; o__Rhizobiales; f__Phyllobacteriaceae; g__Mesorhizobium; s__unclassified
ASV_7638	0	0	0	0	0	0	18	0	0	0	0	0	0	0	0	0	0	0	0	0	0	0	0	0	0	0	0	0	d__Bacteria; p__Actinobacteria; c__unclassified; o__Pseudonocardiales; f__Pseudonocardiaceae; g__unclassified; s__unclassified
ASV_832	0	0	0	0	0	0	18	0	0	0	0	0	0	0	0	0	0	0	0	0	0	0	0	0	0	0	0	0	d__Bacteria; p__Deinococcus-Thermus; c__Deinococci; o__Deinococcales; f__Deinococcaceae; g__Deinococcus; s__unclassified
ASV_1822	0	0	0	0	0	0	0	18	0	0	0	0	0	0	0	0	0	0	0	0	0	0	0	0	0	0	0	0	d__Bacteria; p__Firmicutes; c__Clostridia; o__Clostridiales; f__Lachnospiraceae; g__unclassified; s__unclassified
ASV_4032	0	0	0	0	0	0	0	6	3	0	0	0	0	6	0	0	0	3	0	0	0	0	0	0	0	0	0	0	d__Bacteria; p__Firmicutes; c__Clostridia; o__Clostridiales; f__unclassified; g__unclassified; s__unclassified
ASV_60	0	0	0	0	0	0	0	0	18	0	0	0	0	0	0	0	0	0	0	0	0	0	0	0	0	0	0	0	d__Bacteria; p__Firmicutes; c__Clostridia; o__Clostridiales; f__unclassified; g__unclassified; s__unclassified
ASV_857	0	0	0	0	0	0	0	0	18	0	0	0	0	0	0	0	0	0	0	0	0	0	0	0	0	0	0	0	d__Bacteria; p__Proteobacteria; c__Gammaproteobacteria; o__Pasteurellales; f__Pasteurellaceae; g__Testudinibacter; s__Testudinibacter aquarius
ASV_7067	0	0	0	0	0	0	0	0	2	0	0	0	0	0	0	0	16	0	0	0	13	0	0	0	0	0	0	0	Unassigned
ASV_1311	0	0	0	0	0	0	0	0	0	0	0	18	0	0	0	0	0	0	0	0	0	0	0	0	0	0	0	0	d__Bacteria; p__Bacteroidetes; c__Bacteroidia; o__Bacteroidales; f__Prevotellaceae; g__Prevotella; s__Prevotella melaninogenica
ASV_1526	0	0	0	0	0	0	0	0	0	0	0	18	0	0	0	0	0	0	0	0	0	0	0	0	0	0	0	0	d__Bacteria; p__Firmicutes; c__Clostridia; o__Clostridiales; f__Lachnospiraceae; g__Lachnoclostridium; s__unclassified
ASV_5352	0	0	0	0	0	0	0	0	0	0	0	0	18	0	0	0	0	0	0	0	0	0	0	0	0	0	0	0	d__Bacteria; p__Bacteroidetes; c__Bacteroidia; o__Bacteroidales; f__Muribaculaceae; g__Muribaculum; s__Muribaculum intestinale
ASV_6218	0	0	0	0	0	0	0	0	0	0	0	0	5	8	0	0	0	0	0	0	0	5	0	0	0	7	0	0	d__Bacteria; p__Actinobacteria; c__Coriobacteriia; o__Coriobacteriales; f__Atopobiaceae; g__unclassified; s__unclassified
ASV_1838	0	0	0	0	0	0	0	0	0	0	0	0	0	9	0	0	9	0	0	0	0	0	0	0	0	0	0	0	Unassigned
ASV_3228	0	0	0	0	0	0	0	0	0	0	0	0	0	18	0	0	0	0	0	0	0	0	0	0	0	0	0	0	d__Bacteria; p__Proteobacteria; c__Betaproteobacteria; o__Nitrosomonadales; f__Methylophilaceae; g__Methylophilus; s__unclassified
ASV_1370	0	0	0	0	0	0	0	0	0	0	0	0	0	0	4	0	0	0	0	0	14	0	0	0	0	0	0	0	Unassigned
ASV_1681	0	0	4	0	0	0	0	0	0	0	0	0	0	0	6	0	0	0	8	0	4	0	0	0	4	0	0	3	Unassigned
ASV_1718	0	0	0	0	0	0	0	0	0	0	0	0	0	0	5	13	0	0	0	0	0	0	0	0	0	0	0	0	d__Bacteria; p__Firmicutes; c__Clostridia; o__Clostridiales; f__Lachnospiraceae; g__unclassified; s__unclassified
ASV_1506	0	0	0	0	0	0	0	0	0	0	0	0	0	0	0	18	0	0	0	0	0	0	0	0	0	0	0	0	d__Bacteria; p__Firmicutes; c__Bacilli; o__Bacillales; f__Exiguobacterium; g__Exiguobacterium; s__unclassified
ASV_1314	0	0	0	0	0	0	0	0	0	0	0	0	0	0	0	0	7	2	0	0	16	0	0	0	0	0	4	0	Unassigned
ASV_3555	0	0	0	0	0	0	0	0	0	0	0	0	0	0	0	0	18	0	0	0	0	0	0	0	0	0	0	0	d__Bacteria; p__Firmicutes; c__Clostridia; o__Clostridiales; f__Ruminococcaceae; g__unclassified; s__unclassified
ASV_2307	0	0	0	0	0	0	0	0	0	0	0	0	0	0	0	0	0	0	18	0	0	0	0	0	0	0	0	0	d__Bacteria; p__Bacteroidetes; c__Sphingobacteriia; o__Sphingobacteriales; f__Sphingobacteriaceae; g__Sphingobacterium; s__unclassified
ASV_4284	0	0	0	0	0	0	0	0	0	0	0	0	0	0	0	0	0	0	18	0	0	0	0	0	0	0	0	0	d__Bacteria; p__unclassified; c__unclassified; o__unclassified; f__unclassified; g__unclassified; s__unclassified
ASV_4603	0	0	0	0	0	0	0	0	0	0	0	0	0	0	0	0	0	0	18	0	0	0	0	0	0	0	0	0	d__Bacteria; p__Proteobacteria; c__Deltaproteobacteria; o__Desulfuromonadales; f__Geobacteraceae; g__unclassified; s__unclassified
ASV_1352	0	0	0	0	0	0	0	0	0	0	0	0	0	0	0	0	0	0	18	0	0	0	0	0	0	0	0	0	Unassigned
ASV_4777	0	0	0	0	0	0	0	0	0	0	0	0	0	0	0	0	0	0	0	18	0	0	0	0	0	0	0	0	d__Bacteria; p__Proteobacteria; c__Alphaproteobacteria; o__Rhizobiales; f__Rhizobiaceae; g__unclassified; s__unclassified
ASV_7782	0	0	0	0	0	0	0	0	0	0	0	0	0	0	0	0	0	0	0	0	0	9	9	0	0	0	0	0	d__Bacteria; p__Firmicutes; c__Erysipelotrichia; o__Erysipelotrichales; f__Erysipelotrichaceae; g__unclassified; s__unclassified
ASV_7724	0	0	0	0	0	0	0	0	0	0	0	0	0	0	0	0	0	0	0	0	0	18	0	0	0	0	0	0	d__Bacteria; p__Firmicutes; c__Clostridia; o__Clostridiales; f__Ruminococcaceae; g__Flavonifractor; s__unclassified
ASV_2074	0	0	0	0	0	0	0	0	0	0	0	0	0	0	0	0	0	0	0	0	0	0	18	0	0	0	0	0	d__Bacteria; p__Firmicutes; c__Bacilli; o__Bacillales; f__Thermoactinomycetaceae; g__unclassified; s__unclassified
ASV_7044	17	0	0	0	0	0	0	0	0	0	0	0	0	0	0	0	0	0	0	0	0	0	0	0	0	0	0	0	Unassigned
ASV_798	8	2	3	0	0	0	0	0	0	0	0	0	0	0	0	0	2	2	0	0	5	0	0	0	2	2	3	0	Unassigned
ASV_4100	17	0	0	0	0	0	0	0	0	0	0	0	0	0	0	0	0	0	0	0	0	0	0	0	0	0	0	0	Unassigned
ASV_6164	17	0	0	0	0	0	0	0	0	0	0	0	0	0	0	0	0	0	0	0	0	0	0	0	0	0	0	0	d__Bacteria; p__Firmicutes; c__Clostridia; o__Clostridiales; f__Clostridiaceae; g__Clostridium; s__unclassified
ASV_2122	0	26	0	0	0	0	0	0	0	0	0	0	0	0	0	0	0	0	0	0	0	0	0	0	0	0	0	0	d__Bacteria; p__Proteobacteria; c__Alphaproteobacteria; o__Sphingomonadales; f__Sphingomonadaceae; g__Sphingobium; s__unclassified
ASV_1457	0	17	0	0	0	0	0	0	0	0	0	0	0	0	0	0	0	0	0	0	0	0	0	0	0	0	0	0	d__Bacteria; p__Firmicutes; c__Clostridia; o__Clostridiales; f__Lachnospiraceae; g__Anaerotignum; s__unclassified
ASV_3546	0	11	0	0	0	0	0	6	0	0	0	0	0	0	0	0	0	0	0	0	0	0	0	0	0	16	0	0	d__Bacteria; p__Proteobacteria; c__Betaproteobacteria; o__Burkholderiales; f__Comamonadaceae; g__Delftia; s__unclassified
ASV_2930	0	10	0	0	0	0	0	0	0	5	0	0	0	0	0	0	0	0	0	0	0	0	5	0	0	0	0	0	Unassigned
ASV_4137	0	0	3	0	0	0	0	0	0	0	0	0	0	0	4	0	4	0	0	0	10	0	0	0	5	4	0	3	Unassigned
ASV_1446	0	0	4	0	0	0	0	0	0	0	0	0	0	0	3	0	0	0	0	0	10	0	0	6	0	0	0	0	Unassigned
ASV_4232	0	0	2	0	15	0	0	0	0	0	0	0	0	0	0	0	0	0	0	0	0	0	0	0	0	0	0	7	Unassigned
ASV_7773	0	0	29	0	0	0	0	0	0	0	0	0	0	0	0	0	0	0	0	0	0	0	0	0	0	0	0	0	d__Bacteria; p__unclassified; c__unclassified; o__unclassified; f__unclassified; g__unclassified; s__unclassified
ASV_6770	0	0	17	0	0	0	0	0	0	0	0	0	0	0	0	0	0	0	0	0	0	0	0	0	0	0	0	0	d__Bacteria; p__Bacteroidetes; c__Bacteroidia; o__Bacteroidales; f__Tannerellaceae; g__Parabacteroides; s__Parabacteroides distasonis
ASV_2752	0	0	17	0	0	0	0	0	0	0	0	0	0	0	0	0	0	0	0	0	0	0	0	0	0	0	0	89	d__Bacteria; p__Actinobacteria; c__unclassified; o__Micrococcales; f__Microbacteriaceae; g__Microbacterium; s__unclassified
ASV_6661	0	0	9	0	0	0	7	0	0	1	0	0	0	0	0	0	0	0	0	0	0	0	0	0	0	0	0	0	d__Bacteria; p__Firmicutes; c__Clostridia; o__Clostridiales; f__Lachnospiraceae; g__unclassified; s__unclassified
ASV_6889	0	0	25	0	0	0	0	0	0	0	0	0	0	0	0	0	0	0	0	0	0	0	0	0	0	0	0	0	d__Bacteria; p__Proteobacteria; c__Betaproteobacteria; o__Burkholderiales; f__Comamonadaceae; g__Acidovorax; s__unclassified
ASV_6459	0	0	2	0	0	0	0	0	0	0	0	0	0	2	0	3	2	3	0	0	5	0	0	0	2	2	0	0	Unassigned
ASV_729	0	0	17	0	0	0	0	0	0	0	0	0	0	0	0	0	0	0	0	0	0	0	0	0	0	0	0	0	d__Bacteria; p__Firmicutes; c__Clostridia; o__Clostridiales; f__Ruminococcaceae; g__Anaerotruncus; s__unclassified
ASV_5958	0	0	10	0	0	0	0	0	0	0	0	0	0	7	0	0	0	0	0	0	0	0	0	0	0	0	0	0	Unassigned
ASV_6928	0	0	0	10	0	0	0	0	7	0	0	0	0	0	0	0	0	0	0	0	0	0	0	0	0	0	0	0	d__Bacteria; p__Firmicutes; c__Bacilli; o__Lactobacillales; f__Streptococcaceae; g__Lactococcus; s__Lactococcus garvieae
ASV_4869	0	0	0	8	0	0	4	0	0	0	0	0	0	0	0	5	0	0	0	0	0	0	0	0	0	0	0	0	d__Bacteria; p__Firmicutes; c__Clostridia; o__Clostridiales; f__Lachnospiraceae; g__unclassified; s__unclassified
ASV_5764	0	0	0	5	0	12	0	0	0	0	0	0	0	0	0	0	0	0	0	0	0	0	0	0	0	0	0	0	d__Bacteria; p__Proteobacteria; c__Betaproteobacteria; o__Rhodocyclales; f__Zoogloeaceae; g__Thauera; s__unclassified
ASV_6328	0	0	0	17	0	0	0	0	0	0	0	0	0	0	0	0	0	0	0	0	0	0	0	0	0	0	0	0	d__Bacteria; p__Firmicutes; c__Erysipelotrichia; o__Erysipelotrichales; f__Erysipelotrichaceae; g__unclassified; s__unclassified
ASV_1201	0	0	0	0	11	6	0	0	0	0	0	0	0	0	0	0	0	0	0	0	0	0	0	0	9	0	0	0	Unassigned
ASV_7278	0	0	0	0	2	0	0	0	0	0	0	0	0	0	0	0	2	3	0	0	16	0	0	0	0	0	2	0	Unassigned
ASV_1728	0	0	0	0	4	0	0	0	0	0	0	0	0	0	4	0	0	0	0	0	0	0	9	0	0	0	3	0	Unassigned
ASV_5722	0	0	0	0	2	0	0	0	0	0	0	0	0	0	0	0	11	4	0	0	0	0	0	0	5	8	10	0	Unassigned
ASV_427	0	0	0	0	17	0	0	0	0	0	0	0	0	0	0	0	0	0	0	0	0	0	0	0	0	0	0	0	d__Bacteria; p__Firmicutes; c__Clostridia; o__Clostridiales; f__Lachnospiraceae; g__unclassified; s__unclassified
ASV_6694	0	0	0	0	17	0	0	0	0	0	0	0	0	0	0	0	0	0	0	0	0	0	0	0	0	0	0	0	d__Bacteria; p__Firmicutes; c__Clostridia; o__Clostridiales; f__Ruminococcaceae; g__unclassified; s__unclassified
ASV_5975	0	0	0	0	8	0	0	0	0	0	0	0	0	0	0	0	0	0	0	0	0	0	9	0	0	0	0	0	d__Bacteria; p__Firmicutes; c__Clostridia; o__Clostridiales; f__Ruminococcaceae; g__unclassified; s__unclassified
ASV_136	0	0	0	0	0	6	0	0	0	0	0	0	0	4	0	0	0	7	0	0	0	0	0	0	0	0	0	0	Unassigned
ASV_1004	0	0	0	0	0	17	0	0	0	0	0	0	0	0	0	0	0	0	0	0	0	0	0	0	0	0	0	0	d__Bacteria; p__Bacteroidetes; c__Bacteroidia; o__Bacteroidales; f__Muribaculaceae; g__Muribaculum; s__unclassified
ASV_1849	0	0	0	0	0	17	0	0	0	0	0	0	0	0	0	0	0	0	0	0	0	0	0	0	0	0	0	0	d__Bacteria; p__Firmicutes; c__Clostridia; o__Clostridiales; f__Lachnospiraceae; g__Lachnoclostridium; s__unclassified
ASV_3408	0	0	0	0	0	9	0	0	0	0	0	0	0	0	0	8	0	0	0	0	0	0	0	0	0	18	0	0	d__Bacteria; p__Firmicutes; c__Clostridia; o__Clostridiales; f__Lachnospiraceae; g__unclassified; s__unclassified
ASV_2923	0	0	0	0	0	17	0	0	0	0	0	0	0	0	0	0	0	0	0	0	0	0	0	0	0	0	0	0	d__Bacteria; p__Proteobacteria; c__Gammaproteobacteria; o__Pasteurellales; f__Pasteurellaceae; g__Testudinibacter; s__Testudinibacter aquarius
ASV_4124	0	0	0	0	0	17	0	0	0	0	0	0	0	0	0	0	0	0	0	0	0	0	0	0	0	0	0	0	d__Bacteria; p__Firmicutes; c__Clostridia; o__Clostridiales; f__Ruminococcaceae; g__unclassified; s__unclassified
ASV_5814	0	0	0	0	0	0	17	0	0	0	0	0	0	0	0	0	0	0	0	0	0	0	0	0	0	0	0	0	d__Bacteria; p__Actinobacteria; c__unclassified; o__Micrococcales; f__Micrococcaceae; g__unclassified; s__unclassified
ASV_3829	0	0	0	0	0	0	9	0	0	0	0	0	0	0	0	8	0	0	0	0	0	0	0	0	0	0	0	0	d__Bacteria; p__Actinobacteria; c__unclassified; o__Propionibacteriales; f__Propionibacteriaceae; g__Cutibacterium; s__Cutibacterium acnes
ASV_6776	0	0	0	0	0	0	0	10	0	0	0	0	0	0	0	0	7	0	0	0	0	0	0	0	0	10	17	20	Unassigned
ASV_5434	0	0	0	0	0	0	0	16	0	1	0	0	0	0	0	0	0	0	0	0	0	0	0	0	0	0	0	0	d__Bacteria; p__Firmicutes; c__Clostridia; o__Clostridiales; f__Lachnospiraceae; g__unclassified; s__unclassified
ASV_1786	0	0	0	0	0	0	0	0	3	7	0	0	0	0	0	0	0	4	0	0	3	0	0	0	0	0	0	0	Unassigned
ASV_7601	0	0	0	0	0	0	0	0	8	3	0	0	0	0	3	0	3	0	0	0	0	0	0	0	0	0	2	0	Unassigned
ASV_4558	0	0	0	0	0	0	0	0	10	0	0	0	0	7	0	0	0	0	0	0	0	0	0	0	0	0	0	0	d__Bacteria; p__Bacteroidetes; c__Bacteroidia; o__Bacteroidales; f__Muribaculaceae; g__Muribaculum; s__unclassified
ASV_3859	0	0	0	0	0	0	0	0	6	11	0	0	0	0	0	0	0	0	0	0	0	0	0	0	0	0	0	0	d__Bacteria; p__Proteobacteria; c__Gammaproteobacteria; o__Pseudomonadales; f__Moraxellaceae; g__Acinetobacter; s__Acinetobacter baumannii
ASV_440	0	0	0	0	0	0	0	0	10	0	0	0	0	0	7	0	0	0	0	0	0	0	0	0	0	0	0	0	d__Bacteria; p__Firmicutes; c__Erysipelotrichia; o__Erysipelotrichales; f__Erysipelotrichaceae; g__unclassified; s__unclassified
ASV_5106	0	0	0	0	0	0	0	0	0	17	0	0	0	0	0	0	0	0	0	0	0	0	0	0	0	0	0	0	d__Bacteria; p__Firmicutes; c__Clostridia; o__Clostridiales; f__unclassified; g__unclassified; s__unclassified
ASV_1730	0	0	0	0	0	0	0	0	0	0	0	5	7	5	0	0	0	0	0	0	0	0	0	0	0	0	0	0	d__Bacteria; p__Firmicutes; c__Clostridia; o__Clostridiales; f__Lachnospiraceae; g__unclassified; s__unclassified
ASV_910	0	0	0	0	0	0	0	0	0	0	0	0	10	7	0	0	0	0	0	0	0	0	0	0	0	0	0	0	d__Bacteria; p__Firmicutes; c__Clostridia; o__Clostridiales; f__Lachnospiraceae; g__unclassified; s__unclassified
ASV_1012	0	0	0	0	0	0	0	0	0	0	0	0	0	4	8	0	0	2	0	0	3	0	0	0	0	3	0	0	Unassigned
ASV_104	0	0	0	0	0	0	0	0	0	0	0	0	0	17	0	0	0	0	0	0	0	0	0	0	0	0	0	0	d__Bacteria; p__Bacteroidetes; c__Bacteroidia; o__Bacteroidales; f__unclassified; g__unclassified; s__unclassified
ASV_2809	0	0	0	0	0	0	0	0	0	0	0	0	0	8	0	0	0	9	0	0	0	0	0	0	0	0	0	0	d__Bacteria; p__Firmicutes; c__Clostridia; o__Clostridiales; f__Lachnospiraceae; g__unclassified; s__unclassified
ASV_2089	0	0	0	0	0	0	0	0	0	0	0	0	0	6	0	11	0	0	0	0	0	0	0	0	0	0	0	0	d__Bacteria; p__Proteobacteria; c__Alphaproteobacteria; o__Rhodobacterales; f__Rhodobacteraceae; g__unclassified; s__unclassified
ASV_6553	0	0	0	0	0	0	0	0	0	0	0	0	0	0	5	0	0	4	4	0	0	0	4	0	0	0	2	0	Unassigned
ASV_2135	0	0	0	0	0	0	0	0	0	0	0	0	0	0	17	0	0	0	0	0	0	0	0	0	0	0	0	0	d__Bacteria; p__Proteobacteria; c__Alphaproteobacteria; o__Sphingomonadales; f__Sphingomonadaceae; g__Novosphingobium; s__unclassified
ASV_7160	0	0	0	0	0	0	0	0	0	0	0	0	0	0	0	7	0	0	0	10	0	0	0	0	0	0	0	0	d__Bacteria; p__Proteobacteria; c__Alphaproteobacteria; o__Rickettsiales; f__Anaplasmataceae; g__unclassified; s__unclassified
ASV_1682	0	0	0	0	0	0	0	0	0	0	0	0	0	0	0	17	0	0	0	0	0	0	0	0	0	0	0	0	d__Bacteria; p__Firmicutes; c__Clostridia; o__Clostridiales; f__Clostridiaceae; g__unclassified; s__unclassified
ASV_3849	0	0	0	0	0	0	0	0	0	0	0	0	0	0	0	9	0	0	8	0	0	0	0	0	0	12	0	2	Unassigned
ASV_7872	0	0	0	0	0	0	0	0	0	0	0	0	0	0	0	0	9	0	0	0	12	0	0	16	0	0	0	0	d__Bacteria; p__Bacteroidetes; c__Flavobacteriia; o__Flavobacteriales; f__Flavobacteriaceae; g__Chryseobacterium; s__unclassified
ASV_3191	0	0	0	0	0	0	0	0	0	0	0	0	0	0	0	0	17	0	0	0	0	0	0	0	0	0	0	0	d__Bacteria; p__Actinobacteria; c__unclassified; o__Micrococcales; f__Micrococcaceae; g__Micrococcus; s__unclassified
ASV_1361	0	0	0	0	0	0	0	0	0	0	0	0	0	0	0	0	23	0	0	0	0	0	0	0	0	0	0	0	d__Bacteria; p__Firmicutes; c__Clostridia; o__Clostridiales; f__Peptococcaceae; g__unclassified; s__unclassified
ASV_4553	0	0	7	0	0	0	0	0	0	0	0	0	0	0	0	0	2	12	0	0	0	0	5	0	0	0	6	0	Unassigned
ASV_671	0	0	0	0	0	0	0	0	0	0	0	0	0	0	0	0	0	17	0	0	0	0	0	0	0	15	0	0	d__Bacteria; p__Proteobacteria; c__Gammaproteobacteria; o__Pseudomonadales; f__Moraxellaceae; g__Acinetobacter; s__Acinetobacter johnsonii
ASV_5864	0	0	0	0	0	0	0	0	0	0	0	0	0	0	0	0	0	0	17	0	0	0	0	0	0	0	0	0	Unassigned
ASV_7298	0	0	0	0	0	0	0	0	0	0	0	0	0	0	0	0	0	0	17	0	0	0	0	0	0	0	0	0	Unassigned
ASV_5276	0	0	0	0	0	0	0	0	0	0	0	0	0	0	0	0	0	0	17	0	0	0	0	0	0	0	0	0	d__Bacteria; p__Bacteroidetes; c__Bacteroidia; o__Bacteroidales; f__Muribaculaceae; g__Muribaculum; s__unclassified
ASV_2805	0	0	0	0	0	0	0	0	0	0	0	0	0	0	0	0	0	0	17	0	0	0	0	0	0	0	0	0	d__Bacteria; p__Firmicutes; c__Clostridia; o__Clostridiales; f__Ruminococcaceae; g__Ruminococcus; s__unclassified
ASV_1333	0	0	0	0	0	0	0	0	0	0	0	0	0	0	0	0	0	0	17	0	0	0	0	0	0	0	0	0	d__Bacteria; p__Proteobacteria; c__Gammaproteobacteria; o__Chromatiales; f__Chromatiaceae; g__Rheinheimera; s__unclassified
ASV_4071	0	0	0	0	0	0	0	0	0	0	0	0	0	0	0	0	0	0	17	0	0	0	0	0	0	0	0	0	d__Bacteria; p__Proteobacteria; c__Alphaproteobacteria; o__Rhodobacterales; f__Rhodobacteraceae; g__unclassified; s__unclassified
ASV_4604	0	0	0	0	0	0	0	0	0	0	0	0	0	0	0	0	0	0	0	0	0	3	14	0	0	9	0	0	d__Bacteria; p__Firmicutes; c__Clostridia; o__Clostridiales; f__unclassified; g__unclassified; s__unclassified
ASV_3342	0	0	0	0	0	0	0	0	0	0	0	0	0	0	0	0	0	0	0	0	0	0	17	0	0	0	0	0	d__Bacteria; p__Firmicutes; c__Clostridia; o__Clostridiales; f__Lachnospiraceae; g__unclassified; s__unclassified
ASV_6414	0	0	0	0	0	0	0	0	0	0	0	0	0	0	0	0	0	0	0	0	0	0	0	17	0	0	0	0	d__Bacteria; p__Actinobacteria; c__Coriobacteriia; o__Eggerthellales; f__Eggerthellaceae; g__Eggerthella; s__unclassified
ASV_1222	0	7	0	0	0	4	0	5	0	0	0	0	0	0	0	0	0	0	0	0	0	0	0	0	0	0	0	0	Unassigned
ASV_2502	0	12	0	0	0	0	0	0	0	0	0	0	0	0	0	0	7	0	0	0	0	0	0	0	2	0	0	0	d__Bacteria; p__Bacteroidetes; c__Sphingobacteriia; o__Sphingobacteriales; f__Sphingobacteriaceae; g__Pedobacter; s__unclassified
ASV_6848	0	16	0	0	0	0	0	0	0	0	0	0	0	0	0	0	0	0	0	0	0	0	0	0	0	0	0	0	d__Bacteria; p__Firmicutes; c__Bacilli; o__Bacillales; f__Staphylococcaceae; g__Staphylococcus; s__Staphylococcus haemolyticus
ASV_4447	0	3	13	0	0	0	0	0	0	0	0	0	0	0	0	0	0	0	0	0	0	0	0	0	0	0	0	0	d__Bacteria; p__Firmicutes; c__Erysipelotrichia; o__Erysipelotrichales; f__Erysipelotrichaceae; g__unclassified; s__unclassified
ASV_4768	0	6	0	0	0	0	0	0	0	0	0	0	0	0	0	0	0	7	0	0	3	0	0	0	8	0	0	0	Unassigned
ASV_1474	0	7	3	0	0	0	0	0	0	0	0	0	0	5	5	0	0	0	0	0	3	0	0	0	0	8	6	0	Unassigned
ASV_6245	0	0	5	0	0	0	0	0	0	0	0	0	0	0	0	0	13	0	0	0	0	0	0	0	0	0	0	0	Unassigned
ASV_5189	0	0	16	0	0	0	0	0	0	0	0	0	0	0	0	0	0	0	0	0	0	0	0	0	0	0	0	0	d__Bacteria; p__Firmicutes; c__Bacilli; o__Bacillales; f__Bacillaceae; g__Geobacillus; s__unclassified
ASV_5572	0	0	16	0	0	0	0	0	0	0	0	0	0	0	0	0	0	0	0	0	0	0	0	0	0	0	0	0	d__Bacteria; p__Bacteroidetes; c__Bacteroidia; o__Bacteroidales; f__Prevotellaceae; g__unclassified; s__unclassified
ASV_3806	0	0	5	0	0	0	0	0	0	0	0	0	0	0	0	0	7	0	0	0	4	0	0	0	0	0	0	0	Unassigned
ASV_3554	0	0	11	0	0	0	0	0	0	0	0	0	0	0	5	0	0	0	0	0	0	0	0	0	0	0	0	0	d__Bacteria; p__Firmicutes; c__Clostridia; o__Clostridiales; f__Lachnospiraceae; g__unclassified; s__unclassified
ASV_7414	0	0	16	0	0	0	0	0	0	0	0	0	0	0	0	0	0	0	0	0	0	0	0	0	0	0	0	0	d__Bacteria; p__Firmicutes; c__Clostridia; o__Clostridiales; f__Lachnospiraceae; g__unclassified; s__unclassified
ASV_7531	0	0	11	0	0	0	0	0	0	0	0	0	0	0	0	0	0	0	5	0	0	0	0	0	0	0	0	0	d__Bacteria; p__Firmicutes; c__Clostridia; o__Clostridiales; f__Lachnospiraceae; g__unclassified; s__unclassified
ASV_3287	0	0	4	0	0	0	0	0	0	0	0	0	0	0	5	0	0	0	7	0	0	0	0	0	0	0	0	0	Unassigned
ASV_3127	0	4	4	0	0	5	0	0	0	3	0	0	0	0	0	0	4	0	0	0	0	0	0	0	0	0	5	0	Unassigned
ASV_7164	0	0	0	5	0	0	0	0	0	0	0	0	0	5	0	6	0	0	0	0	0	0	0	0	0	0	0	0	d__Bacteria; p__Firmicutes; c__Bacilli; o__Bacillales; f__Bacillaceae; g__Virgibacillus; s__unclassified
ASV_1331	0	0	0	7	0	0	0	0	0	0	0	0	0	0	0	9	0	0	0	0	0	0	0	0	0	0	0	0	d__Bacteria; p__Firmicutes; c__Erysipelotrichia; o__Erysipelotrichales; f__Erysipelotrichaceae; g__Erysipelatoclostridium; s__unclassified
ASV_2859	0	0	0	4	2	0	0	0	0	0	4	0	6	0	0	0	0	0	0	0	0	0	0	0	0	0	0	0	d__Bacteria; p__Proteobacteria; c__Gammaproteobacteria; o__Enterobacterales; f__Enterobacteriaceae; g__Citrobacter; s__unclassified
ASV_7873	0	0	0	1	0	0	0	0	9	0	0	0	0	0	0	0	6	0	0	0	0	0	0	0	0	0	0	0	d__Bacteria; p__Firmicutes; c__Clostridia; o__Clostridiales; f__Lachnospiraceae; g__Lachnoclostridium; s__unclassified
ASV_7464	0	0	0	0	8	0	0	0	0	0	0	8	0	0	0	0	0	0	0	0	0	0	0	0	0	0	0	0	d__Bacteria; p__Firmicutes; c__Clostridia; o__Clostridiales; f__Lachnospiraceae; g__unclassified; s__unclassified
ASV_4350	0	0	0	0	9	0	0	0	7	0	0	0	0	0	0	0	0	0	0	0	0	0	0	0	0	0	0	0	d__Bacteria; p__Firmicutes; c__Clostridia; o__Clostridiales; f__unclassified; g__unclassified; s__unclassified
ASV_4917	0	0	0	0	0	16	0	0	0	0	0	0	0	0	0	0	0	0	0	0	0	0	0	0	0	0	0	0	d__Bacteria; p__Proteobacteria; c__Alphaproteobacteria; o__Sphingomonadales; f__Sphingomonadaceae; g__Sphingomonas; s__unclassified
ASV_4720	0	0	0	0	0	16	0	0	0	0	0	0	0	0	0	0	0	0	0	0	0	0	0	0	0	0	0	0	d__Bacteria; p__Proteobacteria; c__Gammaproteobacteria; o__Pseudomonadales; f__Pseudomonadaceae; g__Pseudomonas; s__unclassified
ASV_1783	0	0	0	0	0	5	0	0	0	3	0	0	0	0	0	0	0	0	8	0	0	0	0	0	0	0	0	0	d__Bacteria; p__Proteobacteria; c__Gammaproteobacteria; o__Oceanospirillales; f__Alcanivoracaceae; g__Alcanivorax; s__unclassified
ASV_5000	0	0	0	0	0	0	3	0	0	0	0	0	0	0	0	0	0	0	13	0	0	0	0	0	0	0	0	0	Unassigned
ASV_6046	0	0	0	0	0	0	4	0	0	0	0	0	0	0	0	0	8	4	0	0	0	0	0	0	0	0	0	0	Unassigned
ASV_4653	0	0	0	0	0	0	11	0	0	0	0	5	0	0	0	0	0	0	0	0	0	0	0	0	0	0	0	0	d__Bacteria; p__Firmicutes; c__Bacilli; o__Lactobacillales; f__Lactobacillaceae; g__Lactobacillus; s__Lactobacillus gasseri
ASV_5192	0	0	0	0	0	0	8	0	0	0	0	0	0	0	0	0	0	0	0	0	0	0	8	0	0	0	0	0	Unassigned
ASV_6628	0	0	0	0	0	0	9	0	0	7	0	0	0	0	0	0	0	0	0	0	0	0	0	0	0	10	0	0	d__Bacteria; p__Bacteroidetes; c__Bacteroidia; o__Bacteroidales; f__Prevotellaceae; g__Prevotella; s__Prevotella intermedia
ASV_1036	0	0	0	0	0	0	16	0	0	0	0	0	0	0	0	0	0	0	0	0	0	0	0	0	0	0	0	0	d__Bacteria; p__Firmicutes; c__Clostridia; o__Clostridiales; f__Lachnospiraceae; g__Lachnoclostridium; s__unclassified
ASV_3495	0	0	0	0	0	0	16	0	0	0	0	0	0	0	0	0	0	0	0	0	0	0	0	0	0	0	0	0	d__Bacteria; p__Firmicutes; c__Clostridia; o__Clostridiales; f__Lachnospiraceae; g__Lachnoclostridium; s__unclassified
ASV_3481	0	0	0	0	0	0	0	16	0	0	0	0	0	0	0	0	0	0	0	0	0	0	0	0	0	0	0	0	d__Bacteria; p__Bacteroidetes; c__Bacteroidia; o__Bacteroidales; f__Rikenellaceae; g__Alistipes; s__unclassified
ASV_272	0	0	0	0	0	0	0	16	0	0	0	0	0	0	0	0	0	0	0	0	0	0	0	0	0	0	0	0	d__Bacteria; p__Actinobacteria; c__unclassified; o__Corynebacteriales; f__Corynebacteriaceae; g__Corynebacterium; s__unclassified
ASV_5983	0	0	0	0	0	0	0	0	4	0	0	0	0	0	0	0	0	3	0	0	22	0	0	0	4	0	0	0	Unassigned
ASV_2662	0	0	0	0	0	0	0	0	16	0	0	0	0	0	0	0	0	0	0	0	0	0	0	0	0	0	0	0	d__Bacteria; p__Firmicutes; c__Bacilli; o__Lactobacillales; f__Streptococcaceae; g__Streptococcus; s__Streptococcus sanguinis
ASV_2547	0	0	0	0	0	0	0	0	12	0	0	0	0	4	0	0	0	0	0	0	0	0	0	0	0	0	0	0	d__Bacteria; p__Bacteroidetes; c__Bacteroidia; o__Bacteroidales; f__unclassified; g__unclassified; s__unclassified
ASV_2080	0	0	0	0	0	0	0	0	16	0	0	0	0	0	0	0	0	0	0	0	0	0	0	0	0	0	0	0	d__Bacteria; p__Firmicutes; c__Clostridia; o__Clostridiales; f__Lachnospiraceae; g__unclassified; s__unclassified
ASV_7148	0	0	0	0	0	0	0	0	8	0	0	0	1	1	0	0	0	6	0	0	0	0	0	0	0	0	0	0	d__Bacteria; p__Firmicutes; c__Clostridia; o__Clostridiales; f__Lachnospiraceae; g__unclassified; s__unclassified
ASV_1275	0	0	0	0	0	0	0	0	4	0	0	0	0	0	0	0	4	5	3	0	0	0	0	0	0	0	0	0	Unassigned
ASV_4439	0	0	0	0	0	0	0	0	0	3	0	0	0	0	0	0	0	0	13	0	0	0	0	0	0	3	0	0	Unassigned
ASV_7486	0	0	0	0	0	0	0	0	0	5	0	0	0	0	3	0	8	0	0	0	0	0	0	0	0	0	0	0	Unassigned
ASV_6026	0	0	0	0	0	0	0	0	0	4	0	0	0	0	0	0	0	3	4	0	5	0	0	0	8	4	2	0	Unassigned
ASV_7480	0	0	0	0	0	0	0	0	0	0	0	16	0	0	0	0	0	0	0	0	0	0	0	0	0	0	0	0	d__Bacteria; p__Firmicutes; c__Clostridia; o__Clostridiales; f__unclassified; g__unclassified; s__unclassified
ASV_5548	0	0	0	0	0	0	0	0	0	0	0	16	0	0	0	0	0	0	0	0	0	0	0	0	0	0	0	0	d__Bacteria; p__Firmicutes; c__Clostridia; o__Clostridiales; f__Lachnospiraceae; g__unclassified; s__unclassified
ASV_3544	0	0	0	0	0	0	0	0	0	0	0	16	0	0	0	0	0	0	0	0	0	0	0	0	0	0	6	0	d__Bacteria; p__Firmicutes; c__Clostridia; o__Clostridiales; f__Lachnospiraceae; g__unclassified; s__unclassified
ASV_7812	0	0	0	0	0	0	0	0	0	0	0	7	0	0	0	9	0	0	0	0	0	0	0	0	0	0	0	0	d__Bacteria; p__Firmicutes; c__Clostridia; o__Clostridiales; f__Lachnospiraceae; g__Lachnoclostridium; s__unclassified
ASV_3959	0	0	0	0	0	0	0	0	0	0	0	0	3	8	2	0	0	0	3	0	0	0	0	0	0	0	0	0	d__Bacteria; p__Firmicutes; c__Bacilli; o__Lactobacillales; f__Lactobacillaceae; g__Lactobacillus; s__unclassified
ASV_196	0	0	0	0	0	0	0	0	0	0	0	0	0	2	0	0	3	5	3	0	0	0	3	0	0	7	0	0	Unassigned
ASV_269	0	0	0	0	0	0	0	0	0	0	0	0	0	0	5	6	5	0	0	0	0	0	0	0	5	0	0	2	Unassigned
ASV_7674	0	0	0	0	0	0	0	0	0	0	0	0	0	0	0	16	0	0	0	0	0	0	0	0	0	0	0	0	d__Bacteria; p__Firmicutes; c__Clostridia; o__Clostridiales; f__unclassified; g__unclassified; s__unclassified
ASV_6632	0	0	0	0	0	0	0	0	0	0	0	0	0	0	0	5	0	0	0	0	0	3	8	0	0	0	0	0	d__Bacteria; p__Firmicutes; c__Clostridia; o__Clostridiales; f__Lachnospiraceae; g__unclassified; s__unclassified
ASV_702	0	0	0	0	0	0	0	0	0	0	0	0	0	0	0	16	0	0	0	0	0	0	0	0	0	0	0	0	d__Bacteria; p__Proteobacteria; c__Betaproteobacteria; o__Burkholderiales; f__Comamonadaceae; g__Comamonas; s__Comamonas testosteroni
ASV_6724	0	0	0	0	0	0	0	0	0	0	0	0	0	0	0	16	0	0	0	0	0	0	0	0	0	0	0	0	d__Bacteria; p__Proteobacteria; c__Betaproteobacteria; o__Burkholderiales; f__Oxalobacteraceae; g__Massilia; s__unclassified
ASV_1244	0	0	0	0	0	0	0	0	0	0	0	0	0	0	0	0	0	16	0	0	0	0	0	0	0	0	0	0	Unassigned
ASV_4843	0	0	0	0	0	0	0	0	0	0	0	0	0	0	0	0	0	16	0	0	0	0	0	0	0	0	0	18	d__Bacteria; p__Proteobacteria; c__Gammaproteobacteria; o__Pseudomonadales; f__Moraxellaceae; g__Acinetobacter; s__unclassified
ASV_52	0	0	0	0	0	0	0	0	0	0	0	0	0	0	0	0	0	11	0	5	0	0	0	0	0	0	0	0	d__Bacteria; p__Firmicutes; c__Clostridia; o__Clostridiales; f__Ruminococcaceae; g__unclassified; s__unclassified
ASV_6311	0	0	0	0	0	0	0	0	0	0	0	0	0	0	0	0	0	0	16	0	0	0	0	0	0	0	0	0	d__Bacteria; p__Bacteroidetes; c__Sphingobacteriia; o__Sphingobacteriales; f__Sphingobacteriaceae; g__unclassified; s__unclassified
ASV_3635	0	0	0	0	0	0	0	0	0	0	0	0	0	0	0	0	0	0	16	0	0	0	0	0	0	0	0	0	d__Bacteria; p__Firmicutes; c__Bacilli; o__Lactobacillales; f__Enterococcaceae; g__Enterococcus; s__unclassified
ASV_1123	0	0	0	0	0	0	0	0	0	0	0	0	0	0	0	0	0	0	16	0	0	0	0	0	0	0	0	0	d__Bacteria; p__Firmicutes; c__Bacilli; o__Bacillales; f__Thermoactinomycetaceae; g__Thermoactinomyces; s__Thermoactinomyces vulgaris
ASV_4408	0	0	0	0	0	0	0	0	0	0	0	0	0	0	0	0	0	0	16	0	0	0	0	0	0	0	0	0	d__Bacteria; p__Proteobacteria; c__Gammaproteobacteria; o__Xanthomonadales; f__Xanthomonadaceae; g__Stenotrophomonas; s__unclassified
ASV_190	0	0	0	0	0	0	0	0	0	0	0	0	0	0	0	0	0	0	16	0	0	0	0	0	0	0	0	0	d__Bacteria; p__unclassified; c__unclassified; o__unclassified; f__unclassified; g__unclassified; s__unclassified
ASV_3600	0	0	0	0	0	0	0	0	0	0	0	0	0	0	0	0	0	0	16	0	0	0	0	0	0	0	0	0	d__Bacteria; p__Proteobacteria; c__Betaproteobacteria; o__Burkholderiales; f__Alcaligenaceae; g__unclassified; s__unclassified
ASV_5746	0	0	0	0	0	0	0	0	0	0	0	0	0	0	0	0	0	0	16	0	0	0	0	0	0	0	0	0	d__Bacteria; p__Proteobacteria; c__Betaproteobacteria; o__Burkholderiales; f__Alcaligenaceae; g__Pusillimonas; s__unclassified
ASV_3945	0	0	0	0	0	0	0	0	0	0	0	0	0	0	0	0	0	0	0	0	41	0	0	0	0	0	0	0	d__Bacteria; p__Proteobacteria; c__Alphaproteobacteria; o__Sphingomonadales; f__Sphingomonadaceae; g__Sphingomonas; s__unclassified
ASV_7243	0	0	0	0	0	0	0	0	0	0	0	0	0	0	0	0	0	0	0	0	0	14	2	0	0	0	0	0	d__Bacteria; p__Firmicutes; c__Clostridia; o__Clostridiales; f__Ruminococcaceae; g__unclassified; s__unclassified
ASV_6236	0	0	0	0	0	0	0	0	0	0	0	0	0	0	0	0	0	0	0	0	0	16	0	0	0	0	0	0	d__Bacteria; p__Firmicutes; c__Clostridia; o__Clostridiales; f__Lachnospiraceae; g__unclassified; s__unclassified
ASV_782	0	0	0	0	0	0	0	0	0	0	0	0	0	0	0	0	0	0	0	0	0	0	16	0	0	0	0	0	d__Bacteria; p__Actinobacteria; c__unclassified; o__Micrococcales; f__Micrococcaceae; g__Rothia; s__unclassified
ASV_1826	0	0	0	0	0	0	0	0	0	0	0	0	0	0	0	0	0	0	0	0	0	0	16	0	0	0	0	0	d__Bacteria; p__Firmicutes; c__Clostridia; o__Clostridiales; f__Ruminococcaceae; g__unclassified; s__unclassified
ASV_7420	4	0	0	0	0	0	0	2	0	0	0	0	0	0	0	3	0	0	0	0	6	0	0	0	0	3	0	0	Unassigned
ASV_6341	2	0	0	0	0	0	3	0	0	0	0	0	0	0	2	4	0	0	0	0	0	4	0	0	0	0	0	0	Unassigned
ASV_5544	15	0	0	0	0	0	0	0	0	0	0	0	0	0	0	0	0	0	0	0	0	0	0	0	0	0	0	0	Unassigned
ASV_799	0	6	0	0	0	0	0	0	0	0	0	0	0	0	0	0	0	9	0	0	0	0	0	0	0	0	0	0	Unassigned
ASV_4115	0	9	0	0	2	0	0	0	0	0	0	0	0	0	0	0	0	0	4	0	0	0	0	0	4	13	0	0	Unassigned
ASV_2688	0	1	0	0	6	8	0	0	0	0	0	0	0	0	0	0	0	0	0	0	0	0	0	0	0	0	0	0	d__Bacteria; p__Firmicutes; c__Clostridia; o__Clostridiales; f__Lachnospiraceae; g__unclassified; s__unclassified
ASV_7805	0	15	0	0	0	0	0	0	0	0	0	0	0	0	0	0	0	0	0	0	0	0	0	0	0	0	0	0	d__Bacteria; p__Proteobacteria; c__Alphaproteobacteria; o__Caulobacterales; f__Caulobacteraceae; g__Brevundimonas; s__unclassified
ASV_4304	0	0	2	0	0	0	0	0	0	0	0	0	0	0	0	0	0	7	6	0	6	0	0	0	0	0	0	0	Unassigned
ASV_6426	0	0	4	0	0	0	0	0	0	0	0	0	0	0	0	0	7	0	4	0	0	0	0	0	0	0	0	0	Unassigned
ASV_1326	0	0	6	0	0	0	0	0	0	0	0	0	0	5	0	0	0	0	0	0	4	0	0	0	0	0	3	0	Unassigned
ASV_3796	0	0	4	0	0	8	0	0	3	0	0	0	0	0	0	0	0	0	0	0	0	0	0	0	0	3	0	0	Unassigned
ASV_1676	0	0	3	0	0	4	0	0	0	0	0	0	0	0	0	5	0	3	0	0	0	0	0	0	0	0	0	0	Unassigned
ASV_1644	0	0	4	0	0	0	0	0	0	0	0	0	0	0	0	11	0	0	0	0	0	0	0	0	0	0	0	0	d__Bacteria; p__Firmicutes; c__Clostridia; o__Clostridiales; f__Lachnospiraceae; g__unclassified; s__unclassified
ASV_1517	0	0	6	0	0	0	0	0	0	0	0	0	0	0	0	0	9	0	0	0	0	0	0	0	0	0	0	0	d__Bacteria; p__Firmicutes; c__Clostridia; o__Clostridiales; f__Lachnospiraceae; g__unclassified; s__unclassified
ASV_908	0	0	15	0	0	0	0	0	0	0	0	0	0	0	0	0	0	0	0	0	0	0	0	0	0	0	0	0	d__Bacteria; p__Proteobacteria; c__Alphaproteobacteria; o__Rhizobiales; f__Hyphomicrobiaceae; g__Devosia; s__unclassified
ASV_3237	0	0	6	0	0	0	0	0	0	0	0	0	5	0	0	0	0	0	0	0	0	7	0	0	0	0	0	0	d__Bacteria; p__Firmicutes; c__Clostridia; o__Clostridiales; f__Clostridiaceae; g__unclassified; s__unclassified
ASV_5399	0	0	3	0	0	0	0	0	0	0	0	0	0	0	3	0	0	9	0	0	4	0	0	0	0	13	0	7	Unassigned
ASV_5282	0	0	0	6	0	0	0	0	0	0	0	0	0	0	0	0	0	0	9	0	0	0	0	0	0	0	0	0	d__Bacteria; p__Firmicutes; c__Clostridia; o__Clostridiales; f__unclassified; g__unclassified; s__unclassified
ASV_2722	0	0	0	0	2	0	0	0	0	0	0	0	0	0	5	0	0	0	8	0	2	0	0	0	0	0	0	0	Unassigned
ASV_5110	0	0	0	0	7	0	0	0	0	0	0	0	8	0	0	0	0	0	0	0	0	0	0	0	9	0	0	0	d__Bacteria; p__Firmicutes; c__Bacilli; o__Bacillales; f__Staphylococcaceae; g__Jeotgalicoccus; s__unclassified
ASV_2679	0	0	0	0	4	0	0	0	0	0	0	0	0	0	0	0	7	0	3	0	11	0	0	0	0	0	0	0	d__Bacteria; p__Proteobacteria; c__Gammaproteobacteria; o__Pseudomonadales; f__Pseudomonadaceae; g__Pseudomonas; s__unclassified
ASV_7169	0	0	0	0	0	11	0	0	0	4	0	0	0	0	0	0	0	0	0	0	0	0	0	0	0	0	0	0	Unassigned
ASV_1603	0	0	0	0	0	2	0	0	0	0	0	0	0	0	0	0	0	0	0	0	3	0	10	0	0	0	0	0	Unassigned
ASV_6646	0	0	0	0	0	15	0	0	0	0	0	0	0	0	0	0	0	0	0	0	0	0	0	0	0	0	0	0	d__Bacteria; p__Firmicutes; c__Clostridia; o__Clostridiales; f__Ruminococcaceae; g__unclassified; s__unclassified
ASV_6729	0	0	0	0	0	0	15	0	0	0	0	0	0	0	0	0	0	0	0	0	0	0	0	0	0	0	0	0	Unassigned
ASV_5322	0	0	0	0	0	0	15	0	0	0	0	0	0	0	0	0	0	0	0	0	0	0	0	0	0	0	0	0	d__Bacteria; p__Proteobacteria; c__Gammaproteobacteria; o__Alteromonadales; f__Pseudoalteromonadaceae; g__Pseudoalteromonas; s__unclassified
ASV_1686	0	0	0	0	0	0	15	0	0	0	0	0	0	0	0	0	0	0	0	0	0	0	0	0	0	0	0	0	d__Bacteria; p__Firmicutes; c__Clostridia; o__Clostridiales; f__Lachnospiraceae; g__unclassified; s__unclassified
ASV_3803	0	0	0	0	0	0	15	0	0	0	0	0	0	0	0	0	0	0	0	0	0	0	0	0	0	0	0	0	d__Bacteria; p__Proteobacteria; c__Gammaproteobacteria; o__Alteromonadales; f__Idiomarinaceae; g__unclassified; s__unclassified
ASV_5945	0	0	0	0	0	0	0	3	5	0	0	0	0	0	0	0	3	0	0	0	9	0	0	0	0	3	0	2	Unassigned
ASV_4975	0	0	0	0	0	0	0	15	0	0	0	0	0	0	0	0	0	0	0	0	0	0	0	0	0	0	0	0	d__Bacteria; p__Firmicutes; c__Bacilli; o__Bacillales; f__Paenibacillaceae; g__Paenibacillus; s__unclassified
ASV_5501	0	0	0	0	0	0	0	15	0	0	0	0	0	0	0	0	0	0	0	0	0	0	0	0	0	0	0	0	d__Bacteria; p__Firmicutes; c__Clostridia; o__Clostridiales; f__Lachnospiraceae; g__Kineothrix; s__Kineothrix alysoides
ASV_6060	0	0	0	0	0	0	0	15	0	0	0	0	0	0	0	0	0	0	0	0	0	0	0	0	0	0	0	0	d__Bacteria; p__Proteobacteria; c__Alphaproteobacteria; o__Sphingomonadales; f__Sphingomonadaceae; g__Sphingomonas; s__unclassified
ASV_4239	0	0	0	0	0	0	0	14	0	1	0	0	0	0	0	0	0	0	0	0	0	0	0	0	0	0	0	0	d__Bacteria; p__Firmicutes; c__Clostridia; o__Clostridiales; f__Lachnospiraceae; g__Lachnoclostridium; s__[Clostridium] saccharolyticum
ASV_7767	0	0	0	0	0	0	0	15	0	0	0	0	0	0	0	0	0	0	0	0	0	0	0	0	0	0	0	0	d__Bacteria; p__unclassified; c__unclassified; o__unclassified; f__unclassified; g__unclassified; s__unclassified
ASV_5756	0	0	0	0	0	0	0	8	0	0	0	0	7	0	0	0	0	0	0	0	0	0	0	0	0	0	0	0	d__Bacteria; p__Firmicutes; c__Clostridia; o__Clostridiales; f__Ruminococcaceae; g__Anaerotruncus; s__unclassified
ASV_4297	0	0	0	0	0	0	0	0	15	0	0	0	0	0	0	0	0	0	0	0	0	0	0	0	0	0	0	0	d__Bacteria; p__Firmicutes; c__Clostridia; o__Clostridiales; f__Peptococcaceae; g__unclassified; s__unclassified
ASV_3243	0	0	0	0	0	0	0	0	15	0	0	0	0	0	0	0	0	0	0	0	0	0	0	0	0	0	0	0	d__Bacteria; p__Firmicutes; c__Clostridia; o__Clostridiales; f__Lachnospiraceae; g__unclassified; s__unclassified
ASV_4390	0	0	0	0	0	0	0	0	7	0	0	0	0	0	0	0	0	0	0	8	0	0	0	0	0	0	0	0	Unassigned
ASV_5833	0	0	0	0	0	0	0	0	11	0	0	0	0	0	4	0	0	0	0	0	0	0	0	0	0	0	0	0	d__Bacteria; p__Firmicutes; c__Clostridia; o__Clostridiales; f__Lachnospiraceae; g__unclassified; s__unclassified
ASV_3301	0	0	0	0	0	0	0	0	15	0	0	0	0	0	0	0	0	0	0	0	0	0	0	0	0	0	0	0	d__Bacteria; p__Firmicutes; c__Clostridia; o__Clostridiales; f__unclassified; g__unclassified; s__unclassified
ASV_4300	0	0	0	0	0	0	0	0	0	15	0	0	0	0	0	0	0	0	0	0	0	0	0	0	0	0	0	0	d__Bacteria; p__Firmicutes; c__Clostridia; o__Clostridiales; f__unclassified; g__unclassified; s__unclassified
ASV_153	0	0	0	0	0	0	0	0	0	15	0	0	0	0	0	0	0	0	0	0	0	0	0	0	0	0	0	0	d__Bacteria; p__Firmicutes; c__Clostridia; o__Clostridiales; f__Lachnospiraceae; g__Lachnoclostridium; s__unclassified
ASV_1067	0	0	0	0	0	0	0	0	0	8	0	0	0	0	0	0	0	0	7	0	0	0	0	0	0	0	0	0	Unassigned
ASV_2261	0	0	0	0	0	0	0	0	0	6	0	0	0	0	5	0	0	0	0	0	0	0	4	0	0	0	0	0	Unassigned
ASV_3800	0	0	0	0	0	0	0	0	0	0	15	0	0	0	0	0	0	0	0	0	0	0	0	0	0	0	0	0	d__Bacteria; p__Firmicutes; c__Bacilli; o__Bacillales; f__Staphylococcaceae; g__Staphylococcus; s__Staphylococcus sciuri
ASV_1178	0	0	0	0	0	0	0	0	0	0	0	15	0	0	0	0	0	0	0	0	0	0	0	0	0	0	0	0	d__Bacteria; p__Firmicutes; c__Clostridia; o__Clostridiales; f__Lachnospiraceae; g__unclassified; s__unclassified
ASV_4023	0	0	0	0	0	0	0	0	0	0	0	15	0	0	0	0	0	0	0	0	0	0	0	0	0	0	0	0	d__Bacteria; p__Firmicutes; c__Clostridia; o__Clostridiales; f__Lachnospiraceae; g__unclassified; s__unclassified
ASV_6043	0	0	0	0	0	0	0	0	0	0	0	15	0	0	0	0	0	0	0	0	0	0	0	0	0	0	0	0	d__Bacteria; p__Proteobacteria; c__Betaproteobacteria; o__Rhodocyclales; f__unclassified; g__unclassified; s__unclassified
ASV_4223	0	0	0	0	0	0	0	0	0	0	0	0	15	0	0	0	0	0	0	0	0	0	0	0	0	0	0	0	d__Bacteria; p__Actinobacteria; c__unclassified; o__Corynebacteriales; f__Nocardiaceae; g__Rhodococcus; s__unclassified
ASV_2769	0	0	0	0	0	0	0	0	0	0	0	0	0	3	0	0	3	0	4	0	14	0	0	0	0	6	2	0	Unassigned
ASV_4063	0	0	0	0	0	0	0	0	0	0	0	0	0	4	3	0	12	0	0	0	0	0	0	0	0	0	0	0	Unassigned
ASV_5160	0	0	0	0	0	0	0	0	0	0	0	0	0	4	0	0	0	0	0	0	0	0	0	42	0	0	0	0	d__Bacteria; p__Firmicutes; c__Bacilli; o__Bacillales; f__unclassified; g__unclassified; s__unclassified
ASV_2270	0	0	0	0	0	0	0	0	0	0	0	0	0	15	0	0	0	0	0	0	0	0	0	0	0	0	0	0	d__Bacteria; p__Firmicutes; c__Bacilli; o__Lactobacillales; f__Carnobacteriaceae; g__Marinilactibacillus; s__unclassified
ASV_5813	0	0	0	0	0	0	0	0	0	0	0	0	0	12	0	0	0	0	0	3	0	0	0	0	0	0	0	0	d__Bacteria; p__Bacteroidetes; c__Bacteroidia; o__Bacteroidales; f__Tannerellaceae; g__Parabacteroides; s__Parabacteroides distasonis
ASV_424	0	0	0	0	0	0	0	0	0	0	0	0	0	15	0	0	0	0	0	0	0	0	0	0	0	0	0	0	d__Bacteria; p__Firmicutes; c__Clostridia; o__Clostridiales; f__Lachnospiraceae; g__Lachnoclostridium; s__unclassified
ASV_3593	0	0	0	0	0	0	0	0	0	0	0	0	0	2	0	5	0	8	0	0	0	0	0	0	0	4	4	0	Unassigned
ASV_7322	0	0	0	0	0	0	0	0	0	0	0	0	0	0	15	0	0	0	0	0	0	0	0	0	0	0	0	0	d__Bacteria; p__Firmicutes; c__Clostridia; o__Clostridiales; f__Lachnospiraceae; g__Lachnoclostridium; s__unclassified
ASV_1033	0	0	0	0	0	0	0	0	0	0	0	0	0	0	0	15	0	0	0	0	0	0	0	0	0	0	0	2	Unassigned
ASV_5465	0	0	0	0	0	0	0	0	0	0	0	0	0	0	0	15	0	0	0	0	0	0	0	0	0	0	0	0	d__Bacteria; p__Firmicutes; c__Bacilli; o__Bacillales; f__Staphylococcaceae; g__Staphylococcus; s__unclassified
ASV_7245	0	0	0	0	0	0	0	0	0	0	0	0	0	0	0	15	0	0	0	0	0	0	0	0	0	0	0	0	d__Bacteria; p__Firmicutes; c__Clostridia; o__Clostridiales; f__Lachnospiraceae; g__unclassified; s__unclassified
ASV_2309	0	0	0	0	0	0	0	0	0	0	0	0	0	0	0	15	0	0	0	0	0	0	0	0	0	0	0	0	d__Bacteria; p__Firmicutes; c__Clostridia; o__Clostridiales; f__unclassified; g__unclassified; s__unclassified
ASV_7365	0	0	0	0	0	0	0	0	0	0	0	0	0	0	0	15	0	0	0	0	0	0	0	0	0	0	0	0	d__Bacteria; p__Proteobacteria; c__Alphaproteobacteria; o__unclassified; f__unclassified; g__unclassified; s__unclassified
ASV_5069	0	0	0	0	0	0	0	0	0	0	0	0	0	0	0	15	0	0	0	0	0	0	0	0	0	0	0	0	d__Bacteria; p__Cyanobacteria; c__Nostocales; o__Nostocales; f__Nostocaceae; g__unclassified; s__unclassified
ASV_3435	0	0	0	0	0	0	0	0	0	0	0	0	0	0	0	15	0	0	0	0	0	0	0	0	0	0	0	0	d__Bacteria; p__Firmicutes; c__Clostridia; o__Clostridiales; f__Lachnospiraceae; g__unclassified; s__unclassified
ASV_4539	0	0	0	0	0	0	0	0	0	0	0	0	0	0	0	0	15	0	0	0	0	0	0	0	0	0	0	0	Unassigned
ASV_3397	0	0	0	0	0	0	0	0	0	0	0	0	0	0	0	0	24	0	0	0	0	0	0	0	0	0	0	0	d__Bacteria; p__Firmicutes; c__Clostridia; o__Clostridiales; f__Lachnospiraceae; g__unclassified; s__unclassified
ASV_469	0	0	0	0	0	0	0	0	0	0	0	0	0	0	0	0	15	0	0	0	0	0	0	0	0	0	0	0	d__Bacteria; p__Proteobacteria; c__Alphaproteobacteria; o__Rhodospirillales; f__Rhodospirillaceae; g__unclassified; s__unclassified
ASV_2504	0	0	0	0	0	0	0	0	0	0	0	0	0	0	0	0	13	4	2	0	0	0	0	0	6	0	0	0	Unassigned
ASV_6182	0	0	0	0	0	0	0	0	0	0	0	0	0	0	0	0	0	4	11	0	2	0	0	0	0	0	0	2	Unassigned
ASV_2111	0	0	0	0	0	0	0	0	0	0	0	0	0	0	0	0	0	15	0	0	0	0	0	0	0	0	0	0	Unassigned
ASV_6677	0	0	0	0	0	0	0	0	0	0	0	0	0	0	0	0	0	0	15	0	0	0	0	0	0	0	0	0	d__Bacteria; p__Bacteroidetes; c__Cytophagia; o__Cytophagales; f__Hymenobacteraceae; g__unclassified; s__unclassified
ASV_821	0	0	0	0	0	0	0	0	0	0	0	0	0	0	0	0	0	0	15	0	0	0	0	0	0	0	21	0	d__Bacteria; p__Actinobacteria; c__unclassified; o__Streptomycetales; f__Streptomycetaceae; g__Streptomyces; s__unclassified
ASV_2364	0	0	0	0	0	0	0	0	0	0	0	0	0	0	0	0	0	0	15	0	0	0	0	0	0	0	0	0	d__Bacteria; p__Firmicutes; c__Clostridia; o__Clostridiales; f__Clostridiaceae; g__Clostridium; s__Clostridium perfringens
ASV_6627	0	0	0	0	0	0	0	0	0	0	0	0	0	0	0	0	0	0	15	0	0	0	0	0	0	0	0	0	d__Bacteria; p__Proteobacteria; c__Gammaproteobacteria; o__Xanthomonadales; f__Xanthomonadaceae; g__Luteimonas; s__unclassified
ASV_5567	0	0	0	0	0	0	0	0	0	0	0	0	0	0	0	0	0	0	15	0	0	0	0	0	0	0	0	0	d__Bacteria; p__Proteobacteria; c__Gammaproteobacteria; o__unclassified; f__unclassified; g__unclassified; s__unclassified
ASV_7178	0	0	0	0	0	0	0	0	0	0	0	0	0	0	0	0	0	0	15	0	0	0	0	0	0	0	0	0	d__Bacteria; p__Proteobacteria; c__Gammaproteobacteria; o__Pseudomonadales; f__Moraxellaceae; g__Psychrobacter; s__unclassified
ASV_1423	0	0	0	0	0	0	0	0	0	0	0	0	0	0	0	0	0	0	0	15	0	0	0	0	0	0	0	0	d__Bacteria; p__Proteobacteria; c__Gammaproteobacteria; o__Pseudomonadales; f__Pseudomonadaceae; g__Pseudomonas; s__unclassified
ASV_2190	0	7	0	0	0	2	0	0	0	0	0	0	0	0	0	0	0	0	5	0	0	0	0	0	0	0	0	0	Unassigned
ASV_4600	0	3	0	0	0	3	0	0	0	0	0	0	0	0	0	0	8	0	0	0	0	0	0	0	0	0	5	0	Unassigned
ASV_5883	0	14	0	0	0	0	0	0	0	0	0	0	0	0	0	0	0	0	0	0	0	0	0	0	0	0	0	0	d__Bacteria; p__Proteobacteria; c__Gammaproteobacteria; o__Pseudomonadales; f__Moraxellaceae; g__Acinetobacter; s__unclassified
ASV_1635	0	3	0	0	0	0	0	2	0	0	0	0	0	0	0	2	0	0	0	0	13	0	0	0	0	5	6	0	Unassigned
ASV_5748	0	3	5	0	0	0	0	0	0	2	0	0	0	0	4	0	0	3	0	0	0	0	0	0	0	0	0	0	Unassigned
ASV_5224	0	0	4	0	0	0	0	0	0	0	0	0	0	0	0	0	9	0	0	0	11	0	0	0	2	0	0	0	Unassigned
ASV_3880	0	0	2	0	2	0	0	0	0	0	0	0	0	0	0	0	3	2	0	0	9	0	0	0	2	2	0	3	Unassigned
ASV_6915	0	0	4	0	0	0	0	0	0	0	0	0	0	0	3	0	0	4	0	0	3	0	0	0	2	2	0	0	Unassigned
ASV_6909	0	0	3	0	0	0	0	0	0	0	0	0	0	0	0	0	5	6	0	0	0	0	0	0	0	2	3	0	Unassigned
ASV_1417	0	0	14	0	0	0	0	0	0	0	0	0	0	0	0	0	0	0	0	0	0	0	0	0	0	0	0	0	Unassigned
ASV_1062	0	0	11	0	0	0	0	3	0	0	0	0	0	0	0	0	0	0	0	0	0	0	0	0	0	0	0	0	Unassigned
ASV_5298	0	0	14	0	0	0	0	0	0	0	0	0	0	0	0	0	0	0	0	0	0	0	0	0	0	0	0	0	d__Bacteria; p__Firmicutes; c__Bacilli; o__Bacillales; f__Bacillaceae; g__Lysinibacillus; s__unclassified
ASV_7382	0	0	14	0	0	0	0	0	0	0	0	0	0	0	0	0	0	0	0	0	0	0	0	0	0	0	0	0	d__Bacteria; p__Firmicutes; c__Bacilli; o__Bacillales; f__Bacillaceae; g__Bacillus; s__unclassified
ASV_6366	0	0	7	0	0	0	0	0	0	0	0	0	0	0	0	0	7	0	0	0	0	0	0	0	0	0	0	0	d__Bacteria; p__Firmicutes; c__Clostridia; o__Clostridiales; f__Ruminococcaceae; g__unclassified; s__unclassified
ASV_2280	0	0	9	0	0	0	0	0	0	0	0	0	0	0	0	0	0	0	0	0	5	0	0	0	0	0	0	0	d__Bacteria; p__Firmicutes; c__Clostridia; o__Clostridiales; f__Lachnospiraceae; g__unclassified; s__unclassified
ASV_4650	0	0	14	0	0	0	0	0	0	0	0	0	0	0	0	0	0	0	0	0	0	0	0	0	0	0	0	0	d__Bacteria; p__Firmicutes; c__Clostridia; o__Clostridiales; f__Clostridiaceae; g__Clostridium; s__unclassified
ASV_4664	0	0	9	0	0	0	0	0	0	0	0	5	0	0	0	0	0	0	0	0	0	0	0	0	0	0	0	0	d__Bacteria; p__Firmicutes; c__Clostridia; o__Clostridiales; f__Lachnospiraceae; g__Kineothrix; s__Kineothrix alysoides
ASV_5834	0	0	14	0	0	0	0	0	0	0	0	0	0	0	0	0	0	0	0	0	0	0	0	0	0	0	0	0	d__Bacteria; p__Proteobacteria; c__Gammaproteobacteria; o__Pseudomonadales; f__Moraxellaceae; g__Acinetobacter; s__unclassified
ASV_2871	0	0	0	3	0	0	0	2	0	0	0	0	0	0	0	0	0	4	5	0	0	0	0	0	0	10	0	0	Unassigned
ASV_2636	0	0	0	8	0	0	0	0	0	0	0	0	6	0	0	0	0	0	0	0	0	0	0	0	0	0	0	0	d__Bacteria; p__Firmicutes; c__Clostridia; o__Clostridiales; f__Lachnospiraceae; g__unclassified; s__unclassified
ASV_1344	0	0	0	8	0	0	0	0	0	0	0	0	0	0	0	0	0	0	0	0	0	0	0	20	0	0	0	0	d__Bacteria; p__Firmicutes; c__Clostridia; o__Clostridiales; f__Ruminococcaceae; g__unclassified; s__unclassified
ASV_6190	0	0	0	0	14	0	0	0	0	0	0	0	0	0	0	0	0	0	0	0	0	0	0	0	0	0	0	0	d__Bacteria; p__Proteobacteria; c__Alphaproteobacteria; o__Rhodobacterales; f__Rhodobacteraceae; g__Paracoccus; s__unclassified
ASV_3090	0	0	0	0	0	3	0	0	0	0	0	0	0	5	0	2	2	0	0	0	2	0	0	0	0	5	4	0	Unassigned
ASV_5798	0	0	0	0	0	14	0	0	0	0	0	0	0	0	0	0	0	0	0	0	0	0	0	0	0	0	0	0	Unassigned
ASV_1637	0	0	0	0	0	5	0	0	0	0	0	0	0	0	0	0	3	3	0	0	3	0	0	0	0	0	0	0	Unassigned
ASV_4578	0	0	0	0	0	11	0	0	0	0	0	0	3	0	0	0	0	0	0	0	0	0	0	0	0	0	0	0	d__Bacteria; p__Firmicutes; c__Clostridia; o__Clostridiales; f__Lachnospiraceae; g__unclassified; s__unclassified
ASV_4534	0	0	0	0	0	14	0	0	0	0	0	0	0	0	0	0	0	0	0	0	0	0	0	0	0	0	0	0	d__Bacteria; p__Proteobacteria; c__Betaproteobacteria; o__Burkholderiales; f__Comamonadaceae; g__Comamonas; s__unclassified
ASV_2597	0	0	0	0	0	14	0	0	0	0	0	0	0	0	0	0	0	0	0	0	0	0	0	0	0	0	0	0	d__Bacteria; p__Proteobacteria; c__Betaproteobacteria; o__Burkholderiales; f__Burkholderiaceae; g__unclassified; s__unclassified
ASV_7738	0	0	0	0	0	0	3	0	0	0	0	0	0	0	0	0	6	5	0	0	0	0	0	0	0	0	0	0	Unassigned
ASV_1500	0	0	0	0	0	0	7	7	0	0	0	0	0	0	0	0	0	0	0	0	0	0	0	0	0	0	0	0	d__Bacteria; p__Firmicutes; c__Bacilli; o__Bacillales; f__Bacillaceae; g__Bacillus; s__unclassified
ASV_2811	0	0	0	0	0	0	14	0	0	0	0	0	0	0	0	0	0	0	0	0	0	0	0	0	11	43	0	0	d__Bacteria; p__Firmicutes; c__Bacilli; o__Lactobacillales; f__Streptococcaceae; g__Streptococcus; s__unclassified
ASV_2391	0	0	0	0	0	0	14	0	0	0	0	0	0	0	0	0	0	0	0	0	0	0	0	0	0	0	0	0	d__Bacteria; p__Bacteroidetes; c__Flavobacteriia; o__Flavobacteriales; f__Flavobacteriaceae; g__Capnocytophaga; s__unclassified
ASV_4110	0	0	0	0	0	0	14	0	0	0	0	0	0	0	0	0	0	0	0	0	0	0	0	0	0	0	0	0	d__Bacteria; p__Bacteroidetes; c__Bacteroidia; o__Bacteroidales; f__Odoribacteraceae; g__Odoribacter; s__unclassified
ASV_6217	0	0	0	0	0	0	14	0	0	0	0	0	0	0	0	0	0	0	0	0	0	0	0	0	0	0	0	0	d__Bacteria; p__Actinobacteria; c__unclassified; o__Micrococcales; f__Micrococcaceae; g__unclassified; s__unclassified
ASV_3119	0	0	0	0	0	0	14	0	0	0	0	0	0	0	0	0	0	0	0	0	0	0	0	0	0	0	0	0	d__Bacteria; p__Actinobacteria; c__unclassified; o__Pseudonocardiales; f__Pseudonocardiaceae; g__Pseudonocardia; s__unclassified
ASV_7871	0	0	0	0	0	0	14	0	0	0	0	0	0	0	0	0	0	0	0	0	0	0	0	0	0	0	0	0	d__Bacteria; p__Proteobacteria; c__Alphaproteobacteria; o__Sphingomonadales; f__Sphingomonadaceae; g__Sphingomonas; s__unclassified
ASV_2674	0	0	0	0	0	0	14	0	0	0	0	0	0	0	0	0	0	0	0	0	0	0	0	0	0	0	0	0	d__Bacteria; p__Proteobacteria; c__Gammaproteobacteria; o__Pseudomonadales; f__Pseudomonadaceae; g__Pseudomonas; s__unclassified
ASV_7289	0	0	0	0	0	0	0	6	0	0	0	1	0	0	0	0	6	0	0	7	0	0	0	0	0	0	0	0	d__Bacteria; p__Firmicutes; c__Clostridia; o__Clostridiales; f__Lachnospiraceae; g__unclassified; s__unclassified
ASV_918	0	0	0	0	0	0	0	0	14	0	0	0	0	0	0	0	0	0	0	0	0	0	0	0	0	0	0	0	d__Bacteria; p__Firmicutes; c__Bacilli; o__Bacillales; f__Paenibacillaceae; g__Paenibacillus; s__unclassified
ASV_7861	0	0	0	0	0	0	0	0	14	0	0	0	0	0	0	0	0	0	0	0	0	0	0	0	0	0	0	0	d__Bacteria; p__Proteobacteria; c__Alphaproteobacteria; o__Rhodobacterales; f__Rhodobacteraceae; g__Paracoccus; s__unclassified
ASV_7733	0	0	0	0	0	0	0	0	14	0	0	0	0	0	0	0	0	0	0	0	0	0	0	0	0	0	0	0	d__Bacteria; p__Firmicutes; c__Clostridia; o__Clostridiales; f__Ruminococcaceae; g__Anaerotruncus; s__unclassified
ASV_1692	0	0	0	0	0	0	0	0	0	12	0	0	0	0	0	0	2	0	0	0	0	0	0	0	0	0	0	0	Unassigned
ASV_5591	0	0	0	0	0	0	0	0	0	2	0	0	0	0	2	0	0	0	5	0	0	0	0	13	4	0	0	0	Unassigned
ASV_5836	0	0	0	0	0	0	0	0	0	14	0	0	0	0	0	0	0	0	0	0	0	0	0	0	0	0	0	0	d__Bacteria; p__Firmicutes; c__Clostridia; o__Clostridiales; f__Lachnospiraceae; g__unclassified; s__unclassified
ASV_466	0	0	0	0	0	0	0	0	0	14	0	0	0	0	0	0	0	0	0	0	0	0	0	0	0	19	0	0	d__Bacteria; p__Firmicutes; c__Clostridia; o__Clostridiales; f__Lachnospiraceae; g__unclassified; s__unclassified
ASV_6951	0	0	0	0	0	0	0	0	0	14	0	0	0	0	0	0	0	0	0	0	0	0	0	0	0	0	0	0	d__Bacteria; p__Proteobacteria; c__Betaproteobacteria; o__Burkholderiales; f__Oxalobacteraceae; g__Massilia; s__unclassified
ASV_742	0	0	0	0	0	0	0	0	0	14	0	0	0	0	0	0	0	0	0	0	0	0	0	0	0	0	0	0	d__Bacteria; p__Deinococcus-Thermus; c__Deinococci; o__Deinococcales; f__Deinococcaceae; g__Deinococcus; s__unclassified
ASV_7061	0	0	0	0	0	0	0	0	0	0	14	0	0	0	0	0	0	0	0	0	0	0	0	0	0	0	0	0	Unassigned
ASV_4255	0	0	0	0	0	0	0	0	0	0	0	14	0	0	0	0	0	0	0	0	0	0	0	0	0	0	0	0	d__Bacteria; p__Firmicutes; c__Clostridia; o__Clostridiales; f__Lachnospiraceae; g__Anaerostipes; s__Anaerostipes sp.
ASV_4219	0	0	11	0	0	0	0	0	0	0	0	7	0	5	2	0	0	0	0	0	0	0	0	0	0	0	0	0	d__Bacteria; p__Firmicutes; c__Clostridia; o__Clostridiales; f__Ruminococcaceae; g__unclassified; s__unclassified
ASV_6189	0	0	0	0	0	0	0	0	0	0	0	0	5	0	0	0	0	0	0	0	9	0	0	0	0	0	8	0	Unassigned
ASV_5880	0	11	0	0	0	0	0	0	0	0	0	0	6	0	4	0	0	0	0	0	0	4	0	0	0	0	0	0	d__Bacteria; p__Firmicutes; c__Erysipelotrichia; o__Erysipelotrichales; f__Erysipelotrichaceae; g__Erysipelatoclostridium; s__Erysipelatoclostridium ramosum
ASV_6941	0	0	0	0	0	0	0	0	0	0	0	0	0	7	7	0	0	0	0	0	0	0	0	0	0	0	0	0	d__Bacteria; p__Firmicutes; c__Clostridia; o__Clostridiales; f__Lachnospiraceae; g__Lachnoclostridium; s__unclassified
ASV_6897	0	0	0	0	0	0	0	0	0	0	0	0	0	0	0	14	0	0	0	0	0	0	0	0	0	0	0	0	Unassigned
ASV_651	0	0	0	0	0	0	0	0	0	0	0	0	0	0	0	2	0	12	0	0	0	0	0	0	4	0	0	0	Unassigned
ASV_3099	0	0	0	0	0	0	0	0	0	0	0	0	0	0	0	14	0	0	0	0	0	0	0	0	0	0	0	0	d__Bacteria; p__Proteobacteria; c__Alphaproteobacteria; o__Rhizobiales; f__unclassified; g__unclassified; s__unclassified
ASV_7904	0	0	0	0	0	0	0	0	0	0	0	0	0	0	0	14	0	0	0	0	0	0	0	0	0	0	0	0	d__Bacteria; p__Proteobacteria; c__Betaproteobacteria; o__Burkholderiales; f__Oxalobacteraceae; g__Massilia; s__unclassified
ASV_6450	0	0	0	0	0	0	0	0	0	0	0	0	0	0	0	0	4	5	0	0	13	0	0	3	0	0	3	0	Unassigned
ASV_3376	0	0	0	0	0	0	0	0	0	0	0	0	0	0	0	0	14	0	0	0	0	0	0	0	0	0	0	0	d__Bacteria; p__Firmicutes; c__Clostridia; o__Clostridiales; f__Lachnospiraceae; g__unclassified; s__unclassified
ASV_4466	0	0	0	0	0	0	0	0	0	0	0	0	0	0	0	0	14	0	0	0	0	0	0	0	0	0	0	0	d__Bacteria; p__Firmicutes; c__Clostridia; o__Clostridiales; f__Lachnospiraceae; g__unclassified; s__unclassified
ASV_3184	0	0	0	0	0	0	0	0	0	0	0	0	0	0	0	0	14	0	0	0	0	0	0	0	0	0	0	0	d__Bacteria; p__Proteobacteria; c__Deltaproteobacteria; o__unclassified; f__unclassified; g__unclassified; s__unclassified
ASV_2608	0	0	0	0	0	0	0	0	0	0	0	0	0	0	0	0	0	0	14	0	0	0	0	0	0	0	0	0	d__Bacteria; p__Bacteroidetes; c__Sphingobacteriia; o__Sphingobacteriales; f__Sphingobacteriaceae; g__Pedobacter; s__unclassified
ASV_6516	0	0	0	0	0	0	0	0	0	0	0	0	0	0	0	0	0	0	14	0	0	0	0	0	0	0	0	0	d__Bacteria; p__Actinobacteria; c__unclassified; o__Micrococcales; f__Microbacteriaceae; g__Microbacterium; s__unclassified
ASV_7215	0	0	0	0	0	0	0	0	0	0	0	0	0	0	0	0	0	0	14	0	0	0	0	0	0	0	0	0	d__Bacteria; p__Actinobacteria; c__unclassified; o__Propionibacteriales; f__Nocardioidaceae; g__Nocardioides; s__unclassified
ASV_2909	0	0	0	0	0	0	0	0	0	0	0	0	0	0	0	0	0	0	14	0	0	0	0	0	0	0	0	0	d__Bacteria; p__Proteobacteria; c__Gammaproteobacteria; o__Pseudomonadales; f__Moraxellaceae; g__Acinetobacter; s__unclassified
ASV_2794	0	0	0	0	0	0	0	0	0	0	0	0	0	0	0	0	0	0	3	11	0	0	0	0	0	0	0	0	Unassigned
ASV_1521	0	0	0	0	0	0	0	0	0	0	0	0	0	0	0	0	0	0	14	0	0	0	0	0	0	0	0	0	d__Bacteria; p__Proteobacteria; c__Betaproteobacteria; o__Burkholderiales; f__Comamonadaceae; g__unclassified; s__unclassified
ASV_7216	0	0	0	0	0	0	0	0	0	0	0	0	0	0	0	0	0	0	14	0	0	0	0	0	0	0	0	0	d__Bacteria; p__Proteobacteria; c__Betaproteobacteria; o__Burkholderiales; f__Alcaligenaceae; g__Alcaligenes; s__Alcaligenes faecalis
ASV_4454	0	0	0	0	0	0	0	0	0	0	0	0	0	0	0	0	0	0	0	14	0	0	0	0	0	0	0	0	d__Bacteria; p__Proteobacteria; c__Alphaproteobacteria; o__unclassified; f__unclassified; g__unclassified; s__unclassified
ASV_1216	0	0	0	0	0	0	0	0	0	0	0	0	0	0	0	0	0	0	0	0	14	0	0	0	0	0	0	0	Unassigned
ASV_5350	0	0	0	0	0	0	0	0	0	0	0	0	0	0	0	0	0	0	0	0	14	0	0	0	0	0	0	0	d__Bacteria; p__Proteobacteria; c__Gammaproteobacteria; o__Pseudomonadales; f__Pseudomonadaceae; g__Pseudomonas; s__unclassified
ASV_7471	0	0	0	0	0	0	0	0	0	0	0	0	0	0	0	0	0	0	0	0	0	14	0	0	0	0	0	0	d__Bacteria; p__Firmicutes; c__Clostridia; o__Clostridiales; f__unclassified; g__unclassified; s__unclassified
ASV_5648	0	0	0	0	0	0	0	0	0	0	0	0	0	0	0	0	0	0	0	0	0	14	0	0	0	0	0	0	d__Bacteria; p__Firmicutes; c__Clostridia; o__Clostridiales; f__Lachnospiraceae; g__unclassified; s__unclassified
ASV_2411	0	0	0	0	0	0	0	0	0	0	0	0	0	0	0	0	0	0	0	0	0	0	14	0	0	0	0	0	d__Bacteria; p__Firmicutes; c__Clostridia; o__Clostridiales; f__Lachnospiraceae; g__unclassified; s__unclassified
ASV_6492	0	0	0	0	0	0	0	0	0	0	0	0	0	0	0	0	0	0	0	0	0	0	14	0	3	0	0	0	d__Bacteria; p__Firmicutes; c__Clostridia; o__Clostridiales; f__Lachnospiraceae; g__Lachnoclostridium; s__unclassified
ASV_5685	2	0	0	0	0	0	0	0	0	0	0	0	0	3	5	0	0	3	0	0	0	0	0	0	5	4	0	0	Unassigned
ASV_7268	0	13	0	0	0	0	0	0	0	0	0	0	0	0	0	0	0	0	0	0	0	0	0	0	0	0	0	0	d__Bacteria; p__Firmicutes; c__Bacilli; o__Lactobacillales; f__Lactobacillaceae; g__Lactobacillus; s__Lactobacillus crispatus
ASV_6058	0	18	0	0	0	0	0	0	0	0	0	0	0	0	0	0	0	0	0	0	0	0	0	0	0	0	0	0	d__Bacteria; p__Proteobacteria; c__unclassified; o__unclassified; f__unclassified; g__unclassified; s__unclassified
ASV_2100	0	5	0	7	0	0	0	0	1	0	0	0	0	0	0	0	0	0	0	0	0	0	0	0	0	0	0	0	d__Bacteria; p__Bacteroidetes; c__Bacteroidia; o__Bacteroidales; f__Bacteroidaceae; g__Bacteroides; s__Bacteroides sartorii
ASV_2814	0	7	0	0	0	0	0	0	0	0	0	0	0	0	0	0	0	0	0	0	0	0	6	0	1	0	0	0	d__Bacteria; p__Firmicutes; c__Clostridia; o__Clostridiales; f__Lachnospiraceae; g__Robinsoniella; s__Robinsoniella peoriensis
ASV_4042	0	21	0	0	0	0	0	0	0	0	0	0	0	0	0	0	0	0	0	0	0	0	0	0	0	0	0	0	d__Bacteria; p__Firmicutes; c__Clostridia; o__Clostridiales; f__Lachnospiraceae; g__unclassified; s__unclassified
ASV_2091	0	0	2	0	0	3	0	0	0	4	0	0	0	4	0	0	0	0	0	0	0	0	0	0	0	4	0	3	Unassigned
ASV_1313	0	0	3	0	0	0	0	0	0	4	0	0	0	0	4	0	0	0	0	0	2	0	0	2	2	0	0	0	Unassigned
ASV_56	0	0	6	0	0	0	0	0	0	0	0	0	0	0	0	0	5	0	0	0	0	0	2	0	0	2	3	0	Unassigned
ASV_7101	0	0	13	0	0	0	0	0	0	0	0	0	0	0	0	0	0	0	0	0	0	0	0	0	0	0	0	0	d__Bacteria; p__Proteobacteria; c__Gammaproteobacteria; o__Enterobacterales; f__unclassified; g__unclassified; s__unclassified
ASV_4518	0	0	13	0	0	0	0	0	0	0	0	0	0	0	0	0	0	0	0	0	0	0	0	0	0	0	0	0	d__Bacteria; p__Firmicutes; c__Clostridia; o__Clostridiales; f__Lachnospiraceae; g__Lachnoclostridium; s__unclassified
ASV_2491	0	0	13	0	0	0	0	0	0	0	0	0	0	0	0	0	0	0	0	0	0	0	0	0	0	0	0	0	d__Bacteria; p__Proteobacteria; c__Alphaproteobacteria; o__Rhizobiales; f__Rhizobiaceae; g__unclassified; s__unclassified
ASV_432	0	0	0	13	0	0	0	0	0	0	0	0	0	0	0	0	0	0	0	0	0	0	0	0	0	0	0	0	d__Bacteria; p__Firmicutes; c__Clostridia; o__Clostridiales; f__unclassified; g__unclassified; s__unclassified
ASV_1255	0	0	0	13	0	0	0	0	0	0	0	0	0	0	0	0	0	0	0	0	0	0	0	0	0	0	0	0	d__Bacteria; p__Bacteroidetes; c__Bacteroidia; o__Bacteroidales; f__Muribaculaceae; g__Muribaculum; s__unclassified
ASV_1115	0	0	0	7	0	0	0	0	0	0	0	0	0	0	0	6	0	0	0	0	0	0	0	0	0	0	0	0	d__Bacteria; p__Firmicutes; c__Clostridia; o__Clostridiales; f__Lachnospiraceae; g__unclassified; s__unclassified
ASV_2893	0	0	0	13	0	0	0	0	0	0	0	0	0	0	0	0	0	0	0	0	0	0	0	0	0	0	0	0	d__Bacteria; p__Firmicutes; c__Clostridia; o__Clostridiales; f__Lachnospiraceae; g__unclassified; s__unclassified
ASV_2708	0	0	0	7	0	0	0	0	0	0	0	0	0	0	0	6	0	0	0	0	0	0	0	0	0	0	0	0	d__Bacteria; p__Actinobacteria; c__Coriobacteriia; o__Eggerthellales; f__Eggerthellaceae; g__Eggerthella; s__unclassified
ASV_4732	0	0	0	5	0	0	0	0	8	0	0	0	0	0	0	0	0	0	0	0	0	0	0	0	0	0	0	0	d__Bacteria; p__Firmicutes; c__Clostridia; o__Clostridiales; f__unclassified; g__unclassified; s__unclassified
ASV_6167	0	0	0	0	5	2	0	0	0	0	0	0	0	6	0	0	0	0	0	0	0	0	0	0	0	0	0	0	d__Bacteria; p__Bacteroidetes; c__Bacteroidia; o__Bacteroidales; f__Muribaculaceae; g__Muribaculum; s__unclassified
ASV_7723	0	0	0	0	4	0	0	0	0	0	0	0	9	0	0	0	0	0	0	0	0	0	0	0	0	0	0	0	d__Bacteria; p__Firmicutes; c__Clostridia; o__Clostridiales; f__Lachnospiraceae; g__unclassified; s__unclassified
ASV_5780	0	0	0	0	0	3	0	0	0	0	0	0	0	0	3	0	2	2	0	0	0	0	0	9	0	2	0	0	Unassigned
ASV_2779	0	0	0	0	0	13	0	0	0	0	0	0	0	0	0	0	0	0	0	0	0	0	0	0	0	0	0	0	d__Bacteria; p__Proteobacteria; c__Alphaproteobacteria; o__Rhizobiales; f__Rhizobiaceae; g__Rhizobium; s__unclassified
ASV_4681	0	0	0	0	0	13	0	0	0	0	0	0	0	0	0	0	0	0	0	0	0	0	0	0	0	0	0	0	d__Bacteria; p__Proteobacteria; c__Gammaproteobacteria; o__Pseudomonadales; f__Moraxellaceae; g__Acinetobacter; s__unclassified
ASV_6862	0	0	0	0	0	13	0	0	0	0	0	0	0	0	0	0	0	0	0	0	0	0	0	0	0	0	0	0	d__Bacteria; p__Proteobacteria; c__Betaproteobacteria; o__Burkholderiales; f__Oxalobacteraceae; g__Janthinobacterium; s__unclassified
ASV_920	0	0	0	0	0	13	0	0	0	0	0	0	0	0	0	0	0	0	0	0	0	0	0	0	0	0	0	0	Unassigned
ASV_2559	0	0	0	0	0	0	4	0	0	0	0	0	0	9	0	0	0	0	0	0	0	0	0	0	0	0	0	0	Unassigned
ASV_6794	0	0	0	0	0	0	13	0	0	0	0	0	0	0	0	0	0	0	0	0	0	0	0	0	0	0	0	25	d__Bacteria; p__Proteobacteria; c__Gammaproteobacteria; o__Pseudomonadales; f__Pseudomonadaceae; g__Pseudomonas; s__unclassified
ASV_6653	0	0	0	0	0	0	13	0	0	0	0	0	0	0	0	0	0	0	0	0	0	0	0	0	0	0	0	0	d__Bacteria; p__Proteobacteria; c__Alphaproteobacteria; o__Rhodospirillales; f__Rhodospirillaceae; g__unclassified; s__unclassified
ASV_261	0	0	0	0	0	0	13	0	0	0	0	0	0	0	0	0	0	0	0	0	0	0	0	0	0	0	0	0	d__Bacteria; p__Firmicutes; c__Clostridia; o__Clostridiales; f__Lachnospiraceae; g__unclassified; s__unclassified
ASV_2169	0	0	0	0	0	0	13	0	0	0	0	0	0	0	0	0	0	0	0	0	0	0	0	0	0	0	0	0	d__Bacteria; p__Proteobacteria; c__Betaproteobacteria; o__Burkholderiales; f__Comamonadaceae; g__Acidovorax; s__unclassified
ASV_1013	0	0	0	0	0	0	0	2	0	0	0	0	0	0	0	0	0	7	0	0	4	0	0	8	0	2	0	0	Unassigned
ASV_7109	0	0	0	0	0	0	0	13	0	0	0	0	0	0	0	0	0	0	0	0	0	0	0	0	0	0	0	0	d__Bacteria; p__Bacteroidetes; c__Cytophagia; o__Cytophagales; f__Hymenobacteraceae; g__Pontibacter; s__unclassified
ASV_2555	0	0	0	0	0	0	0	13	0	0	0	0	0	0	0	0	0	0	0	0	0	0	0	0	0	0	0	0	d__Bacteria; p__Firmicutes; c__Bacilli; o__Lactobacillales; f__Enterococcaceae; g__Enterococcus; s__unclassified
ASV_7905	0	0	0	0	0	0	0	13	0	0	0	0	0	0	0	0	0	0	0	0	0	0	0	0	0	0	0	0	d__Bacteria; p__unclassified; c__unclassified; o__unclassified; f__unclassified; g__unclassified; s__unclassified
ASV_7803	0	0	0	0	0	0	0	13	0	0	0	0	0	0	0	0	0	0	0	0	0	0	0	0	0	0	0	0	d__Bacteria; p__Proteobacteria; c__Deltaproteobacteria; o__Myxococcales; f__unclassified; g__unclassified; s__unclassified
ASV_615	0	0	0	0	0	0	0	9	0	0	0	0	0	4	0	0	0	0	0	0	0	0	0	0	0	0	0	0	d__Bacteria; p__Firmicutes; c__Bacilli; o__Bacillales; f__Paenibacillaceae; g__unclassified; s__unclassified
ASV_1887	0	0	0	0	0	0	0	0	13	0	0	0	0	0	0	0	0	0	0	0	0	0	0	0	0	0	0	0	d__Bacteria; p__Proteobacteria; c__Alphaproteobacteria; o__Sphingomonadales; f__Sphingomonadaceae; g__Sphingomonas; s__unclassified
ASV_7585	0	0	0	0	0	0	0	0	13	0	0	0	0	0	0	0	0	0	0	0	0	0	0	0	0	0	0	0	d__Bacteria; p__Proteobacteria; c__Alphaproteobacteria; o__Rhizobiales; f__Xanthobacteraceae; g__Xanthobacter; s__unclassified
ASV_294	0	0	0	0	0	0	0	0	13	0	0	0	0	0	0	0	0	0	0	0	0	0	0	0	0	0	0	0	d__Bacteria; p__Firmicutes; c__Erysipelotrichia; o__Erysipelotrichales; f__Erysipelotrichaceae; g__unclassified; s__unclassified
ASV_389	0	0	0	0	0	0	0	0	13	0	0	0	0	0	0	0	0	0	0	0	0	0	0	0	0	0	0	0	d__Bacteria; p__Deinococcus-Thermus; c__Deinococci; o__Thermales; f__Thermaceae; g__Thermus; s__Thermus sp.
ASV_4848	0	0	0	0	0	0	0	0	4	0	0	0	0	0	0	0	0	0	9	0	0	0	0	0	0	0	0	0	Unassigned
[truncated: 5,022 more rows]
