# Supplementary material for: Homeostasis of Gut Microbiota Protects against Susceptibility to Fungal Pneumonia
Source: Adv Sci (Weinh). 2025 Aug 4;12(40):e16455. doi: 10.1002/advs.202416455 (PMC12561360; doi:10.1002/advs.202416455)
Supplement: Supplementary file 4 — Supplemental Table 3 [file ADVS-12-e16455-s004.xlsx]

## Sheet: Table S3 - Lipids-Con vs F_spor
Table S3 Mice Lung lipids dataset of C-30 group vs F-30 group based on LCQEMS platform
Sample info.	Groups	ST 24:1;O4	BA 24:1;O4;T	BMP 36:4|BMP 18:2_18:2	BMP 36:3|BMP 18:1_18:2	BMP 36:2|BMP 18:1_18:1	BMP 38:6|BMP 18:2_20:4	BMP 40:8|BMP 18:2_22:6	BMP 40:7|BMP 18:2_22:5	BMP 40:6|BMP 18:2_22:4	BMP 40:5|BMP 18:1_22:4	BMP 42:10|BMP 20:4_22:6	BMP 42:9|BMP 20:4_22:5	BMP 44:12|BMP 22:6_22:6	BMP 44:11|BMP 22:5_22:6	CAR 4:0	CAR 8:0	CAR 10:0	CAR 12:0	CAR 14:1	CAR 14:0	CAR 15:2	CAR 15:1	CAR 15:0	CAR 16:3	CAR 16:2	CAR 16:1	CAR 16:0	CAR 17:0	CAR 18:3	CAR 18:2	CAR 18:1	CAR 18:0	CAR 19:0	CAR 20:4	CAR 20:3	CAR 20:2	CAR 20:1	CAR 20:0	CAR 22:6	CAR 22:2	CAR 22:1	CAR 24:2	CAR 24:1	SE 28:1/18:2	SE 28:1/18:1	SE 28:1/20:4	CE 16:1	CE 16:0
C_30_1	C-30	0	66144	9574976	2022230	2066276	9842620	533233	7875745	5100310	1091867	11469	410511	11606	2035943	5678786	673947	523479	41934	10930	22327	176114	38081	227154	12988	440186	5683	53672	7786	5943	11867	6779	24243	0	6406	293969	0	43175	0	6763	27504	27878	6307	1515228	611856	17326	3608412	2278767	3072986
C_30_2	C-30	511448	73146	1009439	1203781	1422884	4875044	351473	6032150	3715670	1088115	18052	276771	6937	277996	2031935	424444	405026	7345	4467	7658	27910	2847	10752	27610	201747	11180	11763	536294	6370	10318	3052	31981	0	6787	103468	0	0	0	0	0	27430	519596	2019413	364921	80167	1044389	1109602	2589410
C_30_3	C-30	386622	0	6247792	11680750	11248185	5562690	7939700	8804335	4967198	3154958	88795	508171	3115818	2447522	4248196	520159	488119	1582031	1777743	3966	274390	220554	104084	381806	454317	5303	7812	615872	161236	0	34915	36547300	190431	17741	287730	8104	21134	1672833	0	230821	810372	724090	3034070	383767	520613	2298381	2340489	26121102
C_30_4	C-30	324278	82574	4594753	11977100	10463338	4585117	526951	6961346	2815702	1250133	1712305	1117212	1578453	375508	4891698	594711	575408	1414516	1414767	10521222	316988	98381	76768	474102	205795	5521238	19842	1020324	237854	15730681	39526756	40247184	201359	0	965219	1628501	4873081	3286625	426561	796896	1283584	433814	1589753	416752	63288	3086411	820879	2141850
C_30_5	C-30	382282	68555	4220906	10256502	8633813	3564618	3358690	5020378	2515610	2032456	1286185	1122192	1369461	917105	6351188	998122	954640	2674426	2599930	19782388	322921	432	196546	845868	92962	5170	183888368	1530738	353094	4708	52794732	29478190	559724	8730	1220066	2285618	3908708	1864459	677416	480355	628844	380223	1702825	1079194	77045	6066784	1192055	2015218
C_30_6	C-30	131725	30666	4115646	11383360	9967798	3892555	4530741	6094337	3108700	2221941	2224914	385382	2138380	1702821	3761568	1148626	1112088	2029765	2328777	13752111	258149	2019	115266	523383	125389	6098920	150275456	1478417	327821	22356170	53579452	34259544	466034	7248	25831	2084520	4402805	2166339	713685	711515	829527	222996	1162110	732402	89963	2655530	1363475	7600432
C_30_7	C-30	136612	45516	1021836	1916224	1508859	1187500	917769	930919	669180	389570	358874	173700	246036	227937	430384	93803	120310	293069	402320	1693668	28344	5854	143162	78471	3832	849	18096922	277592	53651	2775434	5640056	5204395	128244	1030090	86224	215141	521629	355440	1702	77061	115497	50605	195207	48022	9325	326780	89215	123760
C_30_8	C-30	320260	0	3455492	6846714	5923830	2846526	2362099	3372323	2184540	1439961	1019314	492755	607596	651148	2717858	396326	465907	1018075	1181847	6878690	108496	5921	74554	385801	40151	3536048	118787752	930127	147254	9060447	26169396	14826208	249869	12043	388734	533761	868763	625876	190117	51599	203708	137885	643917	401588	24768	2020806	802447	1495734
F_30_1	F-30	563638	9373	6273532	14511624	11532858	5650478	5755142	7368863	3783399	2128050	2263908	2208122	1963029	1832444	8206748	1169680	866655	2508233	3517212	17911914	99017	12156	241130	594350	40021	9589145	241451792	2868159	436382	25990684	69846432	53956380	900784	5814	45513	7006064	12741205	3759082	493078	2440950	2138101	629425	1731216	67776	42821	525614	213528	1721746
F_30_2	F-30	666542	0	5871864	15163426	12118551	5872895	5135272	8290096	3982456	1021362	2379295	2802791	1763107	2065153	1637948	566865	555293	1696487	2318024	12410804	199769	6562	233013	650444	111667	10599303	183723376	920346	181477	24614542	82446104	38139200	531227	13411145	1728733	1494102	2691292	2114379	7955	300194	806222	545583	2221172	438301	40554	2546991	568559	1953253
F_30_3	F-30	178003	0	4365558	9447969	6445720	3648642	3595264	5106218	2864139	656137	1254077	788562	1204247	1170355	4838260	885919	793142	1817260	2281515	12546959	250707	9896	1225324	500035	268508	6883902	181614352	2192211	248213	10029	39707724	37597024	758706	8757	742929	2481973	3212350	3941944	677554	476859	865789	331160	1492411	937318	26779	3246756	1118642	5752228
F_30_4	F-30	296415	607479	7941314	13008758	7943688	5786602	5308894	6781114	3696081	2263611	1775528	1962288	1512131	1563938	1882940	511520	563270	1844140	1953648	15576837	246781	32553	257735	492485	241101	6619	236273824	2388091	286560	19813902	53427876	40980080	675557	10619248	1221652	2562247	3643364	2115074	790929	607033	701355	591080	1701219	425446	72394	1609549	504421	2587255
F_30_5	F-30	389222	0	5503651	13041006	10032376	5057338	4828559	6921726	3543331	1268516	1965760	1933158	1643461	1689317	4894319	874155	738363	2007327	2705584	14289892	183164	9538	566489	581610	140065	9024117	202263173	1993572	288691	16871752	64000087	43230868	730239	4475239	839058	3660713	6214949	3271802	392862	1072668	1270037	502056	1814933	481132	36718	2106454	633576	3142409
F_30_6	F-30	424228	0	5764410	11325177	7525989	4961423	4520818	6170858	3093988	1722011	1689054	1083251	1372183	1521215	3485772	844741	838489	2058487	2685505	13855019	197576	14944	595467	608250	204404	4724413	193692021	2356386	517497	13165800	46807400	37076934	730003	6762721	957608	2219854	3311238	2668374	726699	483835	812403	463985	1535808	844159	41778	3471806	896444	3863906
F_30_7	F-30	373002	29809	7964484	19337048	11318563	7551545	8077297	9980496	4718671	2734991	2943851	529300	1872121	2110924	3523670	894274	1146910	2819760	3844352	20413270	181429	3219	538619	847837	292977	9309	235632768	1985004	264368	21945764	62971740	55032176	1984235	22347	1428411	2304984	5373210	4079014	886499	757719	1984547	1098214	4667592	938778	91074	3783916	907601	4226026
F_30_8	F-30	214582	523175	4986358	11518803	8188558	5449024	4658296	6625241	2721745	2246286	2037556	498903	1400172	1829353	3736115	1136785	1159056	2514060	3821352	13441261	95239	2383	303342	832231	103602	7282718	163187888	2488857	1017718	19673468	47286600	32653698	755747	9660157	908244	1615341	3078001	1948105	711613	367613	870064	469714	1413794	1169712	26160	5559112	1066269	3252234
[truncated: 945 more columns]
