# Supplementary material for: Homeostasis of Gut Microbiota Protects against Susceptibility to Fungal Pneumonia
Source: Adv Sci (Weinh). 2025 Aug 4;12(40):e16455. doi: 10.1002/advs.202416455 (PMC12561360; doi:10.1002/advs.202416455)
Supplement: Supplementary file 5 — Supplemental Table 4 [file ADVS-12-e16455-s005.xlsx]

## Sheet: Table S4 - Metabolism-Con VS F_
Table S4 Mice Lung metabolites dataset of C-30 group vs F-30 group based on GCTOF platform
Sample info.	Groups	2,3-Butanediol	2-Hydroxypyridine	Oxalacetic acid	Oxalacetic acid	Phenol	Lactic acid	Cyclohexylamine	Glycolic acid	2-(Methylamino)Ethanol	Phosphoenolpyruvate	L-Valine	DL-Alanine	1-Octanol	Glycine	2-Hydroxybutyric acid	Oxalic acid	Lactamide	3-Hydroxypropanoate	3-Hydroxypyridine	2-Pyrrolidinone	3-Hydroxybutyric acid	DL-Leucine	4-Hydroxypyridine	Benzyl alcohol	Sulphuric acid	Methanolphosphate	Phenylacetaldehyde	Urea	Succinate semialdehyde	Isoleucine	Malonic acid	3-Hydroxyisovalerate	Naphthalene	Carnitine	Hydroxyurea	4-Hydroxybutanoic acid	L-Norvaline	1,3-Dihydroxyacetone dimer	Dihydroxyacetone	Benzoate	Ethanolamine	Glycerol	Phosphate	Phosphoric acid	L-Leucine	Ethylmalonic acid	1,2,4-Butanetriol	L-Isoleucine
C_30_1	C-30	89532.7	191188300	6123762	6128416	2240609	294832900	2438643	7556835	554664	759346	121666800	362439	12968810	14685750	659999	26954290	3809586	4810185	6221356	658816	7245704	1717707	5758689	684851	8795757	51316090	2657900	37764510	1241877	1880973	17516970	355779	732451	6516913	7211304	7211304	3610.49	376733	701343	8072339	78054150	78054150	37633400	82109380	18336250	7580429	771606	84231700
C_30_2	C-30	191638	194576600	7777665	7777665	2317943	310015700	2659256	9064269	750200	1013015	169056800	471533	13688050	18422980	704041	40361970	5021185	7367059	6155901	738412	7936101	1216581	5325541	39617.2	7444206	118037200	6066544	55731230	3054959	2313841	15341260	443283	720665	5046497	11914240	11914240	1527.91	1222633	729123	7745437	100449100	100449100	45519330	81067290	9145028	10692720	1002943	128887400
C_30_3	C-30	203571	201156600	7907117	7907117	2564.23	311012600	2646853	9072848	755267	1157322	171676300	441803	14079240	18349490	708844	39002650	4485931	5112582	6407219	783874	8077999	1169980	5794122	36370.4	24966870	120499300	6272765	55076800	3012741	2159962	15881420	452026	734888	5348570	11233600	11233600	112279	1264779	672498	7117912	104259800	104259800	45930180	80781010	20493760	9955243	1031048	128690700
C_30_4	C-30	275262	225760300	9550042	9553795	2728547	353650800	2852401	600112	862865	1138708	193249200	514279	12776410	15553330	485755	37689550	7456070	5379959	9113676	1047471	10508470	1236475	6940870	35986.1	26038470	83093660	4326264	25673.4	3409639	1966764	15238920	493028	719122	3886479	13124580	13132740	1638076	814063	658042	3158201	103907300	103907300	45865630	79728930	24412650	12378240	4233777	152171100
C_30_5	C-30	281221	513316	10895690	10895690	2749443	351156400	3116727	5164184	794791	1834856	163208200	488879	15125660	16054880	699125	26771150	7344254	5820026	7394041	1089533	9509668	1357942	7110541	23381.2	8509631	66962390	3414288	63062780	3481775	1871475	13477140	535787	814526	6389127	13222200	13222200	1045383	703993	869830	6310169	63109330	63109330	46690580	81934900	21239570	4366208	4955253	114446300
C_30_6	C-30	82078.1	219823700	20815420	20815420	2664836	345917600	2782972	8769924	883378	1518811	177003100	524278	14278570	21865040	1008634	31526470	8287099	8248381	7888404	1124845	10928640	1492559	6447543	44313.5	32016650	108677500	5598095	65561340	5083678	3043539	14529450	473328	732446	4388021	15996840	16017860	1713029	604853	267748	6215681	98093450	98093450	51902280	80739920	14662260	13562570	449311	131761500
C_30_7	C-30	94096	222880000	20645540	20645540	2661062	345087100	2703715	508598	861220	1656790	174134600	480758	14399600	20955850	996853	28380620	6970764	9410062	7871286	1253542	10802610	1503331	6620429	56132.1	33173220	108505500	5605169	64315090	5100107	2801282	15124660	512564	731923	5380077	14368510	14402290	3425.59	605955	757197	5393163	106185400	106185400	51909800	80835620	14491660	14073020	324729	130732300
C_30_8	C-30	88671.5	204418900	10496900	10496900	2613466	339219600	2636021	661647	940540	1837109	183786300	439858	13291350	18823190	922008	22416980	6385528	8080809	6325632	1056242	10425030	1436323	5568824	40207.3	26929220	100904800	5194744	62715620	2205890	1635995	16405920	442096	745606	3637629	10753320	2092860	1458775	1210585	235332	3708911	91351280	91351280	42040240	77589780	12587950	12539940	4889919	133646000
F_30_1	F-30	199214	222998200	10422020	10425480	2519305	331142600	2611591	8082473	985715	985724	192001600	506230	14788490	21514480	482654	17081870	4838775	186639600	9117844	1032964	9347060	1500334	516683	898296	30791550	130570800	6665613	53712910	2613696	1981181	13964830	421497	758844	2744712	11142610	11142610	1173790	1796214	294183	2148477	113512400	113512400	53755970	78318190	19575210	14832030	826136	161530600
F_30_2	F-30	189581	224966800	10533190	10533190	2447534	7067037	2599583	497141	959410	928030	191839400	500353	14688150	22281070	788505	17263030	5096951	5442211	9207357	1110279	25261400	1505390	462766	937111	29431510	129030000	6654195	129511	2718381	2282679	13896800	487142	784482	3032844	11201060	11201060	1186652	1814006	230483	2841375	113804000	113804000	53841490	77925380	17060330	4824226	103421	159179700
F_30_3	F-30	319237	214814400	16718930	16718930	2520803	8496794	2762153	449876	957932	2107827	216047700	502997	13680030	29153780	652064	25566940	7075605	171136200	7339741	1048837	12611800	2871054	6569421	70122.9	37999050	122142700	6272698	83176.4	4055026	4489770	16312210	681196	900792	3190980	13850070	812470	1993712	1281756	822369	3816088	113968100	113968100	44825030	77822270	7499791	18397160	822197	144246700
F_30_4	F-30	286004	170686000	14349600	14361550	2556064	340869800	2606897	932852	693061	1374325	215788200	670817	14238140	52633000	1751491	25198540	5533776	188888500	8841649	1343496	13307240	5561282	8343767	5551123	32541110	161445800	8384275	62662490	5090277	4491695	38571200	2420163	1218685	4756552	14692130	14692500	1713.42	1811167	429271	4601459	127740200	127740200	47605210	77167580	8103525	17166950	822456	189968400
F_30_5	F-30	1783838	166174800	25824490	25824490	3170503	403792900	3062870	1474054	1048128	1681529	175697900	550636	11997790	55211810	1792399	28557390	12556050	7281544	12231210	1258466	17703050	2898498	118875	4779790	38920590	224815100	11726030	68538360	6650312	5253055	18812410	1989250	1231803	8732868	16887900	16887900	139658	998881	906596	0	144501100	144488000	53884270	77845780	9716706	23561200	795106	144673700
F_30_6	F-30	358247	204358100	14516770	14516770	2471706	337336000	2721763	11173910	842390	1705724	200305500	579360	15061040	36479480	823287	14299260	6464137	5837329	9378323	1286374	14320820	3325795	8862071	3910783	26863130	164466400	8528756	225911	3052173	4341588	20390380	1840689	1179479	9548149	15965610	15965610	3653.45	1245028	1041106	8325687	130854600	130854600	53450530	81364670	13152550	15726310	1364522	163167200
F_30_7	F-30	292837	211917400	16946720	16946720	2549562	9976438	2672823	712606	1231362	1806275	185747400	541736	13517310	25533350	1117626	19592510	7245009	12572180	7990078	1127454	15284680	2264621	7313031	76833.3	35213300	204659900	10706940	67546670	4569207	3057250	16187990	596654	881000	6473363	20927760	20925020	1852368	699257	896592	7228047	133806400	133806400	63287820	82137270	7646722	15437800	1021963	153134800
F_30_8	F-30	255489	206599000	12891030	12881330	2608289	344833200	2618850	585003	1111005	1813206	183724100	564287	15975340	23739010	892402	55603720	7780929	12627950	7129770	1351113	11788250	2066522	6212746	68739.8	9606875	193376800	10033990	68211030	3220867	2756092	15856480	579106	375711	3885694	15239020	1962496	2698.76	285315	404802	6959496	137157900	137157900	60270040	76591650	3206190	15030120	1836871	150468000
[truncated: 271 more columns]
