# Supplementary material for: Homeostasis of Gut Microbiota Protects against Susceptibility to Fungal Pneumonia
Source: Adv Sci (Weinh). 2025 Aug 4;12(40):e16455. doi: 10.1002/advs.202416455 (PMC12561360; doi:10.1002/advs.202416455)
Supplement: Supplementary file 6 — Supplemental Table 5 [file ADVS-12-e16455-s007.xlsx]

## Sheet: Table S5 - Cell transcriptome
Table S5 Lung cell transscriptome dataset of C-30 group vs F-30 group
id	Control-1_count	Control-2_count	Control-3_count	Treat-1_count	Treat-2_count	Treat-3_count	Control-1_fpkm	Control-2_fpkm	Control-3_fpkm	Treat-1_fpkm	Treat-2_fpkm	Treat-3_fpkm	Control_mean	Treat_mean	log2(fc)	PValue	FDR	Symbol	KEGG_A_class	KEGG_B_class	K_ID	TF_family	Description	Pathway	GO Component	GO Function	GO Process
ENSMUSG00000026822	2988	2838	2291	1288	1378	984	144.556	148.373	135.68	57.84	58.54	54.407	142.87	56.929	-1.32746	1.41e-136	1.08e-132	Lcn2	Organismal Systems	Immune system	K21129	--	lipocalin 2 [Source:MGI Symbol;Acc:MGI:96757]	ko04657//IL-17 signaling pathway	GO:0005576//extracellular region;GO:0005615//extracellular space;GO:0005737//cytoplasm;GO:0005829//cytosol;GO:0031410//cytoplasmic vesicle;GO:0060205//cytoplasmic vesicle lumen	GO:0002020//protease binding;GO:0005506//iron ion binding;GO:0005515//protein binding;GO:0036094//small molecule binding;GO:0042802//identical protein binding;GO:1903981//enterobactin binding	GO:0002376//immune system process;GO:0006811//ion transport;GO:0006915//apoptotic process;GO:0007614//short-term memory;GO:0007616//long-term memory;GO:0009410//response to xenobiotic stimulus;GO:0009615//response to virus;GO:0009617//response to bacterium;GO:0009635//response to herbicide;GO:0010595//positive regulation of endothelial cell migration;GO:0010628//positive regulation of gene expres…
ENSMUSG00000035493	691	644	540	1893	1918	1392	11.232	11.323	10.765	28.645	27.442	25.926	11.1067	27.3377	1.29946	2.89e-81	5.53e-78	Tgfbi	-	-	-	--	transforming growth factor, beta induced [Source:MGI Symbol;Acc:MGI:99959]	-	GO:0005576//extracellular region;GO:0005604//basement membrane;GO:0005615//extracellular space;GO:0005802//trans-Golgi network;GO:0031012//extracellular matrix;GO:0062023//collagen-containing extracellular matrix	GO:0005178//integrin binding;GO:0005201//extracellular matrix structural constituent;GO:0005515//protein binding;GO:0005518//collagen binding;GO:0042802//identical protein binding;GO:0050839//cell adhesion molecule binding;GO:0050840//extracellular matrix binding	GO:0001525//angiogenesis;GO:0002062//chondrocyte differentiation;GO:0007155//cell adhesion;GO:0008283//cell population proliferation;GO:0030198//extracellular matrix organization
ENSMUSG00000036896	405	418	301	1129	1275	981	14.902	16.621	13.558	38.558	41.195	41.253	15.027	40.3353	1.42449	6.63e-61	8.44e-58	C1qc	Human Diseases;Human Diseases;Human Diseases;Human Diseases;Human Diseases;Human Diseases;Organismal Systems;Human Diseases	Infectious disease: viral;Neurodegenerative disease;Immune disease;Infectious disease: bacterial;Endocrine and metabolic disease;Infectious disease: parasitic;Immune system;Infectious disease: bacterial	K03988;K03988;K03988;K03988;K03988;K03988;K03988;K03988	--	complement component 1, q subcomponent, C chain [Source:MGI Symbol;Acc:MGI:88225]	ko05171//Coronavirus disease - COVID-19;ko05020//Prion disease;ko05322//Systemic lupus erythematosus;ko05150//Staphylococcus aureus infection;ko04936//Alcoholic liver disease;ko05142//Chagas disease;ko04610//Complement and coagulation cascades;ko05133//Pertussis	GO:0005576//extracellular region;GO:0005581//collagen trimer;GO:0005602//complement component C1 complex;GO:0005615//extracellular space;GO:0045202//synapse;GO:0062167//complement component C1q complex;GO:0098794//postsynapse	GO:0005515//protein binding	GO:0002376//immune system process;GO:0006958//complement activation, classical pathway;GO:0030853//negative regulation of granulocyte differentiation;GO:0045087//innate immune response;GO:0045650//negative regulation of macrophage differentiation;GO:0098883//synapse pruning
ENSMUSG00000021822	465	404	412	1167	1246	930	8.789	8.252	9.532	20.592	20.735	20.089	8.85767	20.472	1.20865	1.3e-50	1.05e-47	Plau	Human Diseases;Environmental Information Processing;Human Diseases;Human Diseases;Human Diseases;Organismal Systems	Cancer: overview;Signal transduction;Cancer: overview;Cancer: overview;Cancer: specific types;Immune system	K01348;K01348;K01348;K01348;K01348;K01348	--	plasminogen activator, urokinase [Source:MGI Symbol;Acc:MGI:97611]	ko05202//Transcriptional misregulation in cancer;ko04064//NF-kappa B signaling pathway;ko05205//Proteoglycans in cancer;ko05206//MicroRNAs in cancer;ko05215//Prostate cancer;ko04610//Complement and coagulation cascades	GO:0005576//extracellular region;GO:0005615//extracellular space;GO:0005886//plasma membrane;GO:0009986//cell surface;GO:0016020//membrane;GO:0097180//serine protease inhibitor complex;GO:0098637//protein complex involved in cell-matrix adhesion;GO:1905370//serine-type endopeptidase complex	GO:0004252//serine-type endopeptidase activity;GO:0005515//protein binding;GO:0008233//peptidase activity;GO:0008236//serine-type peptidase activity;GO:0016301//kinase activity;GO:0016787//hydrolase activity	GO:0001525//angiogenesis;GO:0001666//response to hypoxia;GO:0006508//proteolysis;GO:0008284//positive regulation of cell population proliferation;GO:0010469//regulation of signaling receptor activity;GO:0010755//regulation of plasminogen activation;GO:0010757//negative regulation of plasminogen activation;GO:0014909//smooth muscle cell migration;GO:0014910//regulation of smooth muscle cell migrat…
ENSMUSG00000036905	584	593	466	1330	1486	1138	23.76	26.072	23.208	50.224	53.088	52.914	24.3467	52.0753	1.09688	1.35e-49	1.03e-46	C1qb	Human Diseases;Human Diseases;Human Diseases;Human Diseases;Human Diseases;Human Diseases;Organismal Systems;Human Diseases	Infectious disease: viral;Neurodegenerative disease;Immune disease;Infectious disease: bacterial;Endocrine and metabolic disease;Infectious disease: parasitic;Immune system;Infectious disease: bacterial	K03987;K03987;K03987;K03987;K03987;K03987;K03987;K03987	--	complement component 1, q subcomponent, beta polypeptide [Source:MGI Symbol;Acc:MGI:88224]	ko05171//Coronavirus disease - COVID-19;ko05020//Prion disease;ko05322//Systemic lupus erythematosus;ko05150//Staphylococcus aureus infection;ko04936//Alcoholic liver disease;ko05142//Chagas disease;ko04610//Complement and coagulation cascades;ko05133//Pertussis	GO:0005576//extracellular region;GO:0005581//collagen trimer;GO:0005602//complement component C1 complex;GO:0005615//extracellular space;GO:0045202//synapse;GO:0062167//complement component C1q complex;GO:0098794//postsynapse	GO:0005515//protein binding;GO:0042802//identical protein binding	GO:0002376//immune system process;GO:0006958//complement activation, classical pathway;GO:0045087//innate immune response;GO:0048839//inner ear development;GO:0098883//synapse pruning
ENSMUSG00000040061	666	593	541	1405	1569	1162	6.065	5.736	6.054	11.874	12.374	11.845	5.95167	12.031	1.01539	2.5e-49	1.82e-46	Plcb2	Metabolism;Human Diseases;Human Diseases;Human Diseases;Environmental Information Processing;Organismal Systems;Human Diseases;Environmental Information Processing;Human Diseases;Human Diseases;Human Diseases;Environmental Information Processing;Human Diseases;Organismal Systems;Human Diseases;Organismal Systems;Environmental Information Processing;Environmental Information Processing;Human Disea…	Global and overview maps;Cancer: overview;Neurodegenerative disease;Neurodegenerative disease;Signal transduction;Immune system;Neurodegenerative disease;Signal transduction;Infectious disease: bacterial;Infectious disease: viral;Infectious disease: parasitic;Signal transduction;Cardiovascular disease;Immune system;Cardiovascular disease;Immune system;Signal transduction;Signal transduction;Endoc…	K05858;K05858;K05858;K05858;K05858;K05858;K05858;K05858;K05858;K05858;K05858;K05858;K05858;K05858;K05858;K05858;K05858;K05858;K05858;K05858;K05858;K05858;K05858;K05858;K05858;K05858;K05858;K05858;K05858;K05858;K05858;K05858;K05858;K05858;K05858;K05858;K05858;K05858;K05858;K05858;K05858;K05858;K05858;K05858;K05858;K05858;K05858;K05858;K05858;K05858;K05858;K05858;K05858;K05858;K05858;K05858;K05858;…	--	phospholipase C, beta 2 [Source:MGI Symbol;Acc:MGI:107465]	ko01100//Metabolic pathways;ko05200//Pathways in cancer;ko05022//Pathways of neurodegeneration - multiple diseases;ko05010//Alzheimer disease;ko04020//Calcium signaling pathway;ko04613//Neutrophil extracellular trap formation;ko05016//Huntington disease;ko04072//Phospholipase D signaling pathway;ko05131//Shigellosis;ko05163//Human cytomegalovirus infection;ko05146//Amoebiasis;ko04015//Rap1 signal…	GO:0005737//cytoplasm;GO:0005794//Golgi apparatus;GO:0005829//cytosol;GO:0005886//plasma membrane;GO:0031680//G-protein beta/gamma-subunit complex	GO:0004435//phosphatidylinositol phospholipase C activity;GO:0004629//phospholipase C activity;GO:0005509//calcium ion binding;GO:0005543//phospholipid binding;GO:0008081//phosphoric diester hydrolase activity;GO:0016787//hydrolase activity;GO:0031683//G-protein beta/gamma-subunit complex binding;GO:0046872//metal ion binding	GO:0001580//detection of chemical stimulus involved in sensory perception of bitter taste;GO:0006629//lipid metabolic process;GO:0007165//signal transduction;GO:0007200//phospholipase C-activating G protein-coupled receptor signaling pathway;GO:0016042//lipid catabolic process;GO:0035556//intracellular signal transduction;GO:0046488//phosphatidylinositol metabolic process;GO:0048015//phosphatidyl…
ENSMUSG00000038418	374	290	323	1026	1023	836	4.831	3.952	5.313	12.485	11.996	12.371	4.69867	12.284	1.38646	7.18e-49	4.77e-46	Egr1	Human Diseases;Human Diseases;Environmental Information Processing;Organismal Systems;Human Diseases;Organismal Systems	Neurodegenerative disease;Infectious disease: viral;Signal transduction;Endocrine system;Endocrine and metabolic disease;Endocrine system	K09203;K09203;K09203;K09203;K09203;K09203	zf-C2H2	early growth response 1 [Source:MGI Symbol;Acc:MGI:95295]	ko05020//Prion disease;ko05166//Human T-cell leukemia virus 1 infection;ko04371//Apelin signaling pathway;ko04928//Parathyroid hormone synthesis, secretion and action;ko04933//AGE-RAGE signaling pathway in diabetic complications;ko04912//GnRH signaling pathway	GO:0000785//chromatin;GO:0005634//nucleus;GO:0005654//nucleoplasm;GO:0005737//cytoplasm	GO:0000976//transcription cis-regulatory region binding;GO:0000977//RNA polymerase II transcription regulatory region sequence-specific DNA binding;GO:0000978//RNA polymerase II cis-regulatory region sequence-specific DNA binding;GO:0000979//RNA polymerase II core promoter sequence-specific DNA binding;GO:0000981//DNA-binding transcription factor activity, RNA polymerase II-specific;GO:0001228//D…	GO:0000122//negative regulation of transcription by RNA polymerase II;GO:0001666//response to hypoxia;GO:0002931//response to ischemia;GO:0006355//regulation of transcription, DNA-templated;GO:0006357//regulation of transcription by RNA polymerase II;GO:0007611//learning or memory;GO:0007616//long-term memory;GO:0009749//response to glucose;GO:0010628//positive regulation of gene expression;GO:00…
ENSMUSG00000047250	520	527	411	1202	1253	989	8.029	8.793	7.768	17.225	16.987	17.451	8.19667	17.221	1.07106	2.87e-43	1.51e-40	Ptgs1	Metabolism;Organismal Systems;Organismal Systems;Metabolism;Organismal Systems	Global and overview maps;Nervous system;Immune system;Lipid metabolism;Endocrine system	K00509;K00509;K00509;K00509;K00509	--	prostaglandin-endoperoxide synthase 1 [Source:MGI Symbol;Acc:MGI:97797]	ko01100//Metabolic pathways;ko04726//Serotonergic synapse;ko04611//Platelet activation;ko00590//Arachidonic acid metabolism;ko04923//Regulation of lipolysis in adipocytes	GO:0001750//photoreceptor outer segment;GO:0005635//nuclear envelope;GO:0005737//cytoplasm;GO:0005783//endoplasmic reticulum;GO:0005789//endoplasmic reticulum membrane;GO:0005794//Golgi apparatus;GO:0016020//membrane;GO:0043005//neuron projection;GO:0043231//intracellular membrane-bounded organelle	GO:0004601//peroxidase activity;GO:0004666//prostaglandin-endoperoxide synthase activity;GO:0016491//oxidoreductase activity;GO:0016702//oxidoreductase activity, acting on single donors with incorporation of molecular oxygen, incorporation of two atoms of oxygen;GO:0020037//heme binding;GO:0046872//metal ion binding;GO:0051213//dioxygenase activity	GO:0001516//prostaglandin biosynthetic process;GO:0006629//lipid metabolic process;GO:0006631//fatty acid metabolic process;GO:0006633//fatty acid biosynthetic process;GO:0006693//prostaglandin metabolic process;GO:0006954//inflammatory response;GO:0006979//response to oxidative stress;GO:0007612//learning;GO:0007613//memory;GO:0008217//regulation of blood pressure;GO:0010700//negative regulation…
ENSMUSG00000049866	277	224	219	686	731	617	3.068	2.681	2.969	7.051	7.109	7.809	2.906	7.323	1.3334	4.16e-37	1.55e-34	Arl4c	-	-	-	--	ADP-ribosylation factor-like 4C [Source:MGI Symbol;Acc:MGI:2445172]	-	GO:0005737//cytoplasm;GO:0005829//cytosol;GO:0005886//plasma membrane;GO:0016020//membrane;GO:0030175//filopodium;GO:0042995//cell projection	GO:0000166//nucleotide binding;GO:0003924//GTPase activity;GO:0005525//GTP binding;GO:0043014//alpha-tubulin binding	GO:0006886//intracellular protein transport;GO:0016192//vesicle-mediated transport;GO:0032456//endocytic recycling
ENSMUSG00000042607	258	222	169	626	701	518	3.514	3.232	2.787	7.827	8.42	8.107	3.17767	8.118	1.35316	1e-33	2.94e-31	Asb4	-	-	-	--	ankyrin repeat and SOCS box-containing 4 [Source:MGI Symbol;Acc:MGI:1929751]	-	GO:0031462//Cul2-RING ubiquitin ligase complex;GO:0031466//Cul5-RING ubiquitin ligase complex	GO:0004842//ubiquitin-protein transferase activity;GO:0005515//protein binding;GO:0019899//enzyme binding;GO:0031625//ubiquitin protein ligase binding;GO:0061630//ubiquitin protein ligase activity	GO:0016567//protein ubiquitination;GO:0035556//intracellular signal transduction;GO:0051865//protein autoubiquitination;GO:2001214//positive regulation of vasculogenesis
ENSMUSG00000004105	163	132	134	464	487	424	2.276	1.891	2.175	5.826	5.669	6.769	2.114	6.088	1.52599	1.39e-31	3.61e-29	Angptl2	-	-	-	--	angiopoietin-like 2 [Source:MGI Symbol;Acc:MGI:1347002]	-	GO:0005576//extracellular region;GO:0005615//extracellular space;GO:0062023//collagen-containing extracellular matrix	GO:0005102//signaling receptor binding	-
ENSMUSG00000001281	486	374	357	990	1002	798	9.507	6.668	7.483	15.967	17.169	18.125	7.886	17.087	1.11553	2e-31	5.09e-29	Itgb7	Environmental Information Processing;Human Diseases;Human Diseases;Cellular Processes;Human Diseases;Cellular Processes;Environmental Information Processing;Organismal Systems;Human Diseases;Environmental Information Processing;Human Diseases	Signal transduction;Infectious disease: viral;Cancer: overview;Cell motility;Cardiovascular disease;Cellular community - eukaryotes;Signaling molecules and interaction;Immune system;Cardiovascular disease;Signaling molecules and interaction;Cardiovascular disease	K06590;K06590;K06590;K06590;K06590;K06590;K06590;K06590;K06590;K06590;K06590	--	integrin beta 7 [Source:MGI Symbol;Acc:MGI:96616]	ko04151//PI3K-Akt signaling pathway;ko05165//Human papillomavirus infection;ko05202//Transcriptional misregulation in cancer;ko04810//Regulation of actin cytoskeleton;ko05414//Dilated cardiomyopathy;ko04510//Focal adhesion;ko04514//Cell adhesion molecules;ko04672//Intestinal immune network for IgA production;ko05410//Hypertrophic cardiomyopathy;ko04512//ECM-receptor interaction;ko05412//Arrhythmo…	GO:0005925//focal adhesion;GO:0008305//integrin complex;GO:0009986//cell surface;GO:0016020//membrane;GO:0016021//integral component of membrane;GO:0034669//integrin alpha4-beta7 complex;GO:0043235//receptor complex	GO:0005178//integrin binding;GO:0038023//signaling receptor activity;GO:0050839//cell adhesion molecule binding	GO:0003366//cell-matrix adhesion involved in ameboidal cell migration;GO:0007155//cell adhesion;GO:0007160//cell-matrix adhesion;GO:0007229//integrin-mediated signaling pathway;GO:0016477//cell migration;GO:0033627//cell adhesion mediated by integrin;GO:0034113//heterotypic cell-cell adhesion;GO:0034446//substrate adhesion-dependent cell spreading;GO:0043113//receptor clustering;GO:0050900//leuko…
ENSMUSG00000079481	151	113	136	429	503	365	0.515	0.417	0.568	1.359	1.507	1.424	0.5	1.43	1.51602	1.98e-28	4.15e-26	Nhsl2	-	-	-	--	NHS-like 2 [Source:MGI Symbol;Acc:MGI:3645090]	-	GO:0005575//cellular_component	GO:0003674//molecular_function	GO:0030154//cell differentiation
ENSMUSG00000078606	752	585	437	1330	1366	1195	5.026	4.261	3.716	6.848	8.644	10.66	4.33433	8.71733	1.00808	8.68e-25	1.51e-22	Gvin2	-	-	-	--	GTPase, very large interferon inducible, family member 2 [Source:MGI Symbol;Acc:MGI:3782245]	-	GO:0005575//cellular_component;GO:0005634//nucleus;GO:0005737//cytoplasm;GO:0005829//cytosol	GO:0000166//nucleotide binding;GO:0003674//molecular_function;GO:0005525//GTP binding	GO:0008150//biological_process
ENSMUSG00000022885	334	302	237	694	699	622	3.327	3.693	2.911	6.54	6.131	7.218	3.31033	6.62967	1.00196	4.61e-24	7.57e-22	St6gal1	Metabolism;Metabolism;Metabolism	Global and overview maps;Glycan biosynthesis and metabolism;Glycan biosynthesis and metabolism	K00778;K00778;K00778	--	beta galactoside alpha 2,6 sialyltransferase 1 [Source:MGI Symbol;Acc:MGI:108470]	ko01100//Metabolic pathways;ko00510//N-Glycan biosynthesis;ko00514//Other types of O-glycan biosynthesis	GO:0000138//Golgi trans cisterna;GO:0000139//Golgi membrane;GO:0005576//extracellular region;GO:0005783//endoplasmic reticulum;GO:0005794//Golgi apparatus;GO:0005797//Golgi medial cisterna;GO:0016020//membrane;GO:0016021//integral component of membrane;GO:0032580//Golgi cisterna membrane	GO:0003835//beta-galactoside alpha-2,6-sialyltransferase activity;GO:0008373//sialyltransferase activity;GO:0016740//transferase activity;GO:0016757//glycosyltransferase activity;GO:0042803//protein homodimerization activity	GO:0006054//N-acetylneuraminate metabolic process;GO:0006486//protein glycosylation;GO:0018279//protein N-linked glycosylation via asparagine;GO:0032946//positive regulation of mononuclear cell proliferation;GO:0045471//response to ethanol;GO:0050922//negative regulation of chemotaxis;GO:0097503//sialylation;GO:1900024//regulation of substrate adhesion-dependent cell spreading;GO:1990743//protein…
ENSMUSG00000083282	112	85	58	324	330	262	2.504	2.721	1.587	6.723	6.478	6.694	2.27067	6.63167	1.54626	1.26e-23	1.99e-21	Ctsf	Cellular Processes;Cellular Processes	Cell growth and death;Transport and catabolism	K01373;K01373	--	cathepsin F [Source:MGI Symbol;Acc:MGI:1861434]	ko04210//Apoptosis;ko04142//Lysosome	GO:0005615//extracellular space;GO:0005764//lysosome;GO:0005783//endoplasmic reticulum;GO:0005886//plasma membrane;GO:0043231//intracellular membrane-bounded organelle	GO:0004197//cysteine-type endopeptidase activity;GO:0008233//peptidase activity;GO:0008234//cysteine-type peptidase activity;GO:0016787//hydrolase activity	GO:0006508//proteolysis;GO:0051603//proteolysis involved in cellular protein catabolic process
ENSMUSG00000008540	593	556	410	286	295	262	27.909	26.366	27.518	11.672	13.338	14.971	27.2643	13.327	-1.03266	9.27e-22	1.29e-19	Mgst1	Metabolism;Human Diseases;Human Diseases;Human Diseases;Human Diseases;Human Diseases;Metabolism;Human Diseases;Organismal Systems;Human Diseases;Metabolism;Metabolism;Metabolism	Global and overview maps;Cancer: overview;Cancer: overview;Cancer: overview;Cancer: specific types;Cardiovascular disease;Xenobiotics biodegradation and metabolism;Cancer: overview;Aging;Drug resistance: antineoplastic;Xenobiotics biodegradation and metabolism;Xenobiotics biodegradation and metabolism;Metabolism of other amino acids	K00799;K00799;K00799;K00799;K00799;K00799;K00799;K00799;K00799;K00799;K00799;K00799;K00799	--	microsomal glutathione S-transferase 1 [Source:MGI Symbol;Acc:MGI:1913850]	ko01100//Metabolic pathways;ko05200//Pathways in cancer;ko05208//Chemical carcinogenesis - reactive oxygen species;ko05207//Chemical carcinogenesis - receptor activation;ko05225//Hepatocellular carcinoma;ko05418//Fluid shear stress and atherosclerosis;ko00983//Drug metabolism - other enzymes;ko05204//Chemical carcinogenesis - DNA adducts;ko04212//Longevity regulating pathway - worm;ko01524//Plati…	GO:0005634//nucleus;GO:0005739//mitochondrion;GO:0005741//mitochondrial outer membrane;GO:0005743//mitochondrial inner membrane;GO:0005778//peroxisomal membrane;GO:0005783//endoplasmic reticulum;GO:0005789//endoplasmic reticulum membrane;GO:0016020//membrane;GO:0016021//integral component of membrane;GO:0043231//intracellular membrane-bounded organelle;GO:0045177//apical part of cell	GO:0004364//glutathione transferase activity;GO:0004602//glutathione peroxidase activity;GO:0016740//transferase activity;GO:0042802//identical protein binding;GO:0043295//glutathione binding	GO:0006749//glutathione metabolic process;GO:0009410//response to xenobiotic stimulus;GO:0010243//response to organonitrogen compound;GO:0032496//response to lipopolysaccharide;GO:0034635//glutathione transport;GO:0071449//cellular response to lipid hydroperoxide;GO:0098869//cellular oxidant detoxification
ENSMUSG00000049723	34	21	22	153	175	131	1.019	0.744	0.841	4.307	4.55	4.665	0.868	4.50733	2.37651	2.96e-21	3.68e-19	Mmp12	-	-	-	--	matrix metallopeptidase 12 [Source:MGI Symbol;Acc:MGI:97005]	-	GO:0005576//extracellular region;GO:0005615//extracellular space;GO:0005634//nucleus;GO:0005737//cytoplasm;GO:0031012//extracellular matrix	GO:0001046//core promoter sequence-specific DNA binding;GO:0004222//metalloendopeptidase activity;GO:0005509//calcium ion binding;GO:0005518//collagen binding;GO:0008233//peptidase activity;GO:0008237//metallopeptidase activity;GO:0008270//zinc ion binding;GO:0016787//hydrolase activity;GO:0043565//sequence-specific DNA binding;GO:0046872//metal ion binding	GO:0000122//negative regulation of transcription by RNA polymerase II;GO:0006508//proteolysis;GO:0006606//protein import into nucleus;GO:0010628//positive regulation of gene expression;GO:0030198//extracellular matrix organization;GO:0030574//collagen catabolic process;GO:0032727//positive regulation of interferon-alpha production;GO:0035313//wound healing, spreading of epidermal cells;GO:0045944…
ENSMUSG00000026358	81	80	83	273	303	240	2.166	2.544	2.906	6.986	7.277	7.806	2.53867	7.35633	1.53492	4.15e-21	5.03e-19	Rgs1	-	-	-	--	regulator of G-protein signaling 1 [Source:MGI Symbol;Acc:MGI:1354694]	-	GO:0005737//cytoplasm;GO:0005829//cytosol;GO:0005886//plasma membrane;GO:0016020//membrane;GO:0031234//extrinsic component of cytoplasmic side of plasma membrane	GO:0001965//G-protein alpha-subunit binding;GO:0005096//GTPase activator activity	GO:0007165//signal transduction;GO:0007186//G protein-coupled receptor signaling pathway;GO:0008277//regulation of G protein-coupled receptor signaling pathway;GO:0009617//response to bacterium;GO:0009968//negative regulation of signal transduction;GO:0043547//positive regulation of GTPase activity;GO:0050790//regulation of catalytic activity;GO:0061737//leukotriene signaling pathway
ENSMUSG00000043300	226	181	169	458	500	444	4.933	4.269	4.515	9.279	9.583	11.076	4.57233	9.97933	1.12601	1.55e-19	1.63e-17	B3galnt1	Metabolism;Metabolism;Metabolism	Global and overview maps;Glycan biosynthesis and metabolism;Glycan biosynthesis and metabolism	K00719;K00719;K00719	--	UDP-GalNAc:betaGlcNAc beta 1,3-galactosaminyltransferase, polypeptide 1 [Source:MGI Symbol;Acc:MGI:1349405]	ko01100//Metabolic pathways;ko00601//Glycosphingolipid biosynthesis - lacto and neolacto series;ko00603//Glycosphingolipid biosynthesis - globo and isoglobo series	GO:0000139//Golgi membrane;GO:0005794//Golgi apparatus;GO:0016020//membrane;GO:0016021//integral component of membrane	GO:0008194//UDP-glycosyltransferase activity;GO:0008499//UDP-galactose:beta-N-acetylglucosamine beta-1,3-galactosyltransferase activity;GO:0016740//transferase activity;GO:0016757//glycosyltransferase activity;GO:0016758//hexosyltransferase activity;GO:0047273//galactosylgalactosylglucosylceramide beta-D-acetylgalactosaminyltransferase activity	GO:0006486//protein glycosylation;GO:0006629//lipid metabolic process;GO:0009312//oligosaccharide biosynthetic process
ENSMUSG00000074677	227	206	198	492	509	422	6.205	6.364	6.772	13.241	13.061	13.981	6.447	13.4277	1.05851	2.61e-18	2.51e-16	Sirpb1c	Organismal Systems	Development and regeneration	K06551	--	signal-regulatory protein beta 1C [Source:MGI Symbol;Acc:MGI:3807521]	ko04380//Osteoclast differentiation	GO:0005886//plasma membrane;GO:0016020//membrane;GO:0016021//integral component of membrane	GO:0003674//molecular_function	GO:0050766//positive regulation of phagocytosis;GO:0050870//positive regulation of T cell activation
ENSMUSG00000036526	157	138	129	371	395	300	1.692	1.607	1.702	3.711	3.738	3.695	1.667	3.71467	1.15598	5.53e-18	5.12e-16	Card11	Environmental Information Processing;Organismal Systems;Organismal Systems	Signal transduction;Immune system;Immune system	K07367;K07367;K07367	--	caspase recruitment domain family, member 11 [Source:MGI Symbol;Acc:MGI:1916978]	ko04064//NF-kappa B signaling pathway;ko04662//B cell receptor signaling pathway;ko04660//T cell receptor signaling pathway	GO:0001772//immunological synapse;GO:0005737//cytoplasm;GO:0005886//plasma membrane;GO:0016020//membrane;GO:0032449//CBM complex;GO:0045121//membrane raft	GO:0005515//protein binding;GO:0043621//protein self-association;GO:0050700//CARD domain binding	GO:0002376//immune system process;GO:0007165//signal transduction;GO:0007249//I-kappaB kinase/NF-kappaB signaling;GO:0030183//B cell differentiation;GO:0030890//positive regulation of B cell proliferation;GO:0031295//T cell costimulation;GO:0032743//positive regulation of interleukin-2 production;GO:0035739//CD4-positive, alpha-beta T cell proliferation;GO:0038202//TORC1 signaling;GO:0042100//B c…
ENSMUSG00000033730	115	118	111	343	301	257	1.569	1.894	1.785	4.158	3.315	3.703	1.74933	3.72533	1.09056	2.44e-15	1.77e-13	Egr3	Human Diseases;Human Diseases;Organismal Systems	Cancer: overview;Infectious disease: viral;Immune system	K12497;K12497;K12497	zf-C2H2	early growth response 3 [Source:MGI Symbol;Acc:MGI:1306780]	ko05203//Viral carcinogenesis;ko05161//Hepatitis B;ko04625//C-type lectin receptor signaling pathway	GO:0005634//nucleus;GO:0005654//nucleoplasm;GO:0045202//synapse	GO:0000978//RNA polymerase II cis-regulatory region sequence-specific DNA binding;GO:0000981//DNA-binding transcription factor activity, RNA polymerase II-specific;GO:0001228//DNA-binding transcription activator activity, RNA polymerase II-specific;GO:0003677//DNA binding;GO:0043565//sequence-specific DNA binding;GO:0046872//metal ion binding;GO:1990837//sequence-specific double-stranded DNA bind…	GO:0001938//positive regulation of endothelial cell proliferation;GO:0002042//cell migration involved in sprouting angiogenesis;GO:0006357//regulation of transcription by RNA polymerase II;GO:0007274//neuromuscular synaptic transmission;GO:0007422//peripheral nervous system development;GO:0033089//positive regulation of T cell differentiation in thymus;GO:0035767//endothelial cell chemotaxis;GO:0…
ENSMUSG00000034522	91	97	73	252	274	195	0.953	1.097	0.935	2.448	2.518	2.691	0.995	2.55233	1.35905	1.67e-14	1.07e-12	Zfp395	-	-	-	Others	zinc finger protein 395 [Source:MGI Symbol;Acc:MGI:2682318]	-	GO:0005634//nucleus;GO:0005654//nucleoplasm;GO:0005737//cytoplasm;GO:0005829//cytosol;GO:0016607//nuclear speck	GO:0000978//RNA polymerase II cis-regulatory region sequence-specific DNA binding;GO:0000987//cis-regulatory region sequence-specific DNA binding;GO:0001228//DNA-binding transcription activator activity, RNA polymerase II-specific;GO:0003677//DNA binding;GO:0003700//DNA-binding transcription factor activity	GO:0006357//regulation of transcription by RNA polymerase II;GO:0045944//positive regulation of transcription by RNA polymerase II
ENSMUSG00000049103	77	62	63	224	224	159	1.062	0.942	1.051	2.853	2.731	2.589	1.01833	2.72433	1.41969	5.19e-14	3.12e-12	Ccr2	Environmental Information Processing;Organismal Systems;Environmental Information Processing	Signaling molecules and interaction;Immune system;Signaling molecules and interaction	K04177;K04177;K04177	--	chemokine (C-C motif) receptor 2 [Source:MGI Symbol;Acc:MGI:106185]	ko04060//Cytokine-cytokine receptor interaction;ko04062//Chemokine signaling pathway;ko04061//Viral protein interaction with cytokine and cytokine receptor	GO:0001650//fibrillar center;GO:0005737//cytoplasm;GO:0005829//cytosol;GO:0005886//plasma membrane;GO:0005887//integral component of plasma membrane;GO:0009897//external side of plasma membrane;GO:0016020//membrane;GO:0016021//integral component of membrane;GO:0030425//dendrite;GO:0043025//neuronal cell body;GO:0043204//perikaryon;GO:0048471//perinuclear region of cytoplasm;GO:0150001//primary de…	GO:0004930//G protein-coupled receptor activity;GO:0004950//chemokine receptor activity;GO:0005515//protein binding;GO:0016493//C-C chemokine receptor activity;GO:0019955//cytokine binding;GO:0019957//C-C chemokine binding;GO:0035715//chemokine (C-C motif) ligand 2 binding;GO:0035716//chemokine (C-C motif) ligand 12 binding;GO:0035717//chemokine (C-C motif) ligand 7 binding;GO:0042802//identical …	GO:0001525//angiogenesis;GO:0001666//response to hypoxia;GO:0001974//blood vessel remodeling;GO:0002246//wound healing involved in inflammatory response;GO:0002437//inflammatory response to antigenic stimulus;GO:0002548//monocyte chemotaxis;GO:0002724//regulation of T cell cytokine production;GO:0002827//positive regulation of T-helper 1 type immune response;GO:0002829//negative regulation of typ…
ENSMUSG00000019987	101	99	79	244	258	235	3.027	3.206	2.898	6.787	6.79	8.049	3.04367	7.20867	1.24392	1.19e-13	6.88e-12	Arg1	Metabolism;Human Diseases;Metabolism;Metabolism;Metabolism	Global and overview maps;Infectious disease: parasitic;Global and overview maps;Amino acid metabolism;Amino acid metabolism	K01476;K01476;K01476;K01476;K01476	--	arginase, liver [Source:MGI Symbol;Acc:MGI:88070]	ko01100//Metabolic pathways;ko05146//Amoebiasis;ko01230//Biosynthesis of amino acids;ko00330//Arginine and proline metabolism;ko00220//Arginine biosynthesis	GO:0005615//extracellular space;GO:0005737//cytoplasm;GO:0005741//mitochondrial outer membrane;GO:0005829//cytosol;GO:0043005//neuron projection;GO:0043025//neuronal cell body	GO:0004053//arginase activity;GO:0016787//hydrolase activity;GO:0016813//hydrolase activity, acting on carbon-nitrogen (but not peptide) bonds, in linear amidines;GO:0030145//manganese ion binding;GO:0042802//identical protein binding;GO:0046872//metal ion binding	GO:0000050//urea cycle;GO:0001889//liver development;GO:0001938//positive regulation of endothelial cell proliferation;GO:0002250//adaptive immune response;GO:0002376//immune system process;GO:0006525//arginine metabolic process;GO:0007565//female pregnancy;GO:0007568//aging;GO:0009410//response to xenobiotic stimulus;GO:0009611//response to wounding;GO:0009635//response to herbicide;GO:0010042//…
ENSMUSG00000021488	481	336	403	837	824	673	2.271	1.99	2.235	3.857	4.928	4.564	2.16533	4.44967	1.03911	3.34e-13	1.81e-11	Nsd1	Metabolism;Metabolism	Global and overview maps;Amino acid metabolism	K15588;K15588	--	nuclear receptor-binding SET-domain protein 1 [Source:MGI Symbol;Acc:MGI:1276545]	ko01100//Metabolic pathways;ko00310//Lysine degradation	GO:0005634//nucleus;GO:0005694//chromosome	GO:0000978//RNA polymerase II cis-regulatory region sequence-specific DNA binding;GO:0003712//transcription coregulator activity;GO:0005515//protein binding;GO:0008168//methyltransferase activity;GO:0008270//zinc ion binding;GO:0016740//transferase activity;GO:0018024//histone-lysine N-methyltransferase activity;GO:0046872//metal ion binding;GO:0046975//histone methyltransferase activity (H3-K36 …	GO:0000414//regulation of histone H3-K36 methylation;GO:0006325//chromatin organization;GO:0010468//regulation of gene expression;GO:0016571//histone methylation;GO:0032259//methylation;GO:0033135//regulation of peptidyl-serine phosphorylation;GO:0045893//positive regulation of transcription, DNA-templated;GO:1903025//regulation of RNA polymerase II regulatory region sequence-specific DNA binding
ENSMUSG00000090231	218	179	132	90	88	52	3.526	3.309	2.607	1.344	1.442	0.986	3.14733	1.25733	-1.32376	1.91e-12	9.44e-11	Cfb	Human Diseases;Human Diseases;Organismal Systems	Infectious disease: viral;Infectious disease: bacterial;Immune system	K01335;K01335;K01335	--	complement factor B [Source:MGI Symbol;Acc:MGI:105975]	ko05171//Coronavirus disease - COVID-19;ko05150//Staphylococcus aureus infection;ko04610//Complement and coagulation cascades	GO:0005576//extracellular region;GO:0005886//plasma membrane	GO:0004252//serine-type endopeptidase activity;GO:0008233//peptidase activity;GO:0008236//serine-type peptidase activity;GO:0016787//hydrolase activity	GO:0002376//immune system process;GO:0006508//proteolysis;GO:0006956//complement activation;GO:0006957//complement activation, alternative pathway;GO:0042100//B cell proliferation;GO:0045087//innate immune response
ENSMUSG00000025498	125	113	100	290	290	219	3.902	2.924	2.872	7.004	6.02	6.56	3.23267	6.528	1.01392	2.76e-12	1.34e-10	Irf7	Human Diseases;Human Diseases;Human Diseases;Human Diseases;Human Diseases;Organismal Systems;Human Diseases;Human Diseases;Human Diseases;Human Diseases;Organismal Systems;Organismal Systems;Organismal Systems	Infectious disease: viral;Infectious disease: viral;Infectious disease: viral;Cancer: overview;Cardiovascular disease;Immune system;Infectious disease: viral;Infectious disease: viral;Infectious disease: viral;Infectious disease: viral;Immune system;Immune system;Immune system	K09447;K09447;K09447;K09447;K09447;K09447;K09447;K09447;K09447;K09447;K09447;K09447;K09447	IRF	interferon regulatory factor 7 [Source:MGI Symbol;Acc:MGI:1859212]	ko05168//Herpes simplex virus 1 infection;ko05169//Epstein-Barr virus infection;ko05167//Kaposi sarcoma-associated herpesvirus infection;ko05203//Viral carcinogenesis;ko05417//Lipid and atherosclerosis;ko04621//NOD-like receptor signaling pathway;ko05164//Influenza A;ko05160//Hepatitis C;ko05161//Hepatitis B;ko05162//Measles;ko04620//Toll-like receptor signaling pathway;ko04622//RIG-I-like recept…	GO:0005634//nucleus;GO:0005654//nucleoplasm;GO:0005737//cytoplasm;GO:0005829//cytosol	GO:0000976//transcription cis-regulatory region binding;GO:0000978//RNA polymerase II cis-regulatory region sequence-specific DNA binding;GO:0000981//DNA-binding transcription factor activity, RNA polymerase II-specific;GO:0000987//cis-regulatory region sequence-specific DNA binding;GO:0003677//DNA binding;GO:0003700//DNA-binding transcription factor activity;GO:0005515//protein binding;GO:199083…	GO:0002376//immune system process;GO:0002819//regulation of adaptive immune response;GO:0006355//regulation of transcription, DNA-templated;GO:0006357//regulation of transcription by RNA polymerase II;GO:0010468//regulation of gene expression;GO:0016064//immunoglobulin mediated immune response;GO:0032481//positive regulation of type I interferon production;GO:0032727//positive regulation of inter…
ENSMUSG00000034488	55	40	41	158	159	123	0.465	0.368	0.515	1.263	1.182	1.192	0.449333	1.21233	1.43193	6.91e-12	3.18e-10	Edil3	-	-	-	--	EGF-like repeats and discoidin I-like domains 3 [Source:MGI Symbol;Acc:MGI:1329025]	-	GO:0005576//extracellular region	GO:0005509//calcium ion binding;GO:0046872//metal ion binding	GO:0007155//cell adhesion;GO:0010811//positive regulation of cell-substrate adhesion
ENSMUSG00000024238	135	91	104	44	38	38	1.03	1.258	1.188	0.312	0.308	0.406	1.15867	0.342	-1.7604	4.85e-11	2.05e-09	Zeb1	Human Diseases;Human Diseases;Human Diseases	Cancer: overview;Cancer: overview;Cancer: specific types	K09299;K09299;K09299	zf-C2H2	zinc finger E-box binding homeobox 1 [Source:MGI Symbol;Acc:MGI:1344313]	ko05202//Transcriptional misregulation in cancer;ko05206//MicroRNAs in cancer;ko05215//Prostate cancer	GO:0005634//nucleus;GO:0005654//nucleoplasm;GO:0005829//cytosol;GO:0043231//intracellular membrane-bounded organelle	GO:0000978//RNA polymerase II cis-regulatory region sequence-specific DNA binding;GO:0000981//DNA-binding transcription factor activity, RNA polymerase II-specific;GO:0001227//DNA-binding transcription repressor activity, RNA polymerase II-specific;GO:0003677//DNA binding;GO:0003682//chromatin binding;GO:0003690//double-stranded DNA binding;GO:0005515//protein binding;GO:0043565//sequence-specifi…	GO:0000122//negative regulation of transcription by RNA polymerase II;GO:0006355//regulation of transcription, DNA-templated;GO:0006357//regulation of transcription by RNA polymerase II;GO:0007389//pattern specification process;GO:0007399//nervous system development;GO:0007417//central nervous system development;GO:0008283//cell population proliferation;GO:0010464//regulation of mesenchymal cell …
ENSMUSG00000030187	119	98	102	266	281	200	2.928	2.606	3.072	6.125	6.071	5.624	2.86867	5.94	1.05008	4.91e-11	2.07e-09	Klra2	-	-	-	--	killer cell lectin-like receptor, subfamily A, member 2 [Source:MGI Symbol;Acc:MGI:101906]	-	GO:0005886//plasma membrane;GO:0016020//membrane;GO:0016021//integral component of membrane	-	-
ENSMUSG00000026875	208	185	146	82	106	84	4.038	3.819	3.492	1.385	2.076	1.843	3.783	1.768	-1.09741	7.96e-11	3.18e-09	Traf1	Human Diseases;Human Diseases;Environmental Information Processing;Human Diseases;Cellular Processes;Environmental Information Processing;Human Diseases	Cancer: overview;Cancer: overview;Signal transduction;Cancer: overview;Cell growth and death;Signal transduction;Cancer: specific types	K03172;K03172;K03172;K03172;K03172;K03172;K03172	--	TNF receptor-associated factor 1 [Source:MGI Symbol;Acc:MGI:101836]	ko05200//Pathways in cancer;ko05202//Transcriptional misregulation in cancer;ko04064//NF-kappa B signaling pathway;ko05203//Viral carcinogenesis;ko04210//Apoptosis;ko04668//TNF signaling pathway;ko05222//Small cell lung cancer	GO:0005737//cytoplasm;GO:0009898//cytoplasmic side of plasma membrane	GO:0005164//tumor necrosis factor receptor binding;GO:0005515//protein binding;GO:0008270//zinc ion binding;GO:0031625//ubiquitin protein ligase binding;GO:0031996//thioesterase binding;GO:0042802//identical protein binding	GO:0006915//apoptotic process;GO:0007165//signal transduction;GO:0033209//tumor necrosis factor-mediated signaling pathway;GO:0042981//regulation of apoptotic process;GO:0043122//regulation of I-kappaB kinase/NF-kappaB signaling;GO:0046330//positive regulation of JNK cascade;GO:0051092//positive regulation of NF-kappaB transcription factor activity;GO:0070534//protein K63-linked ubiquitination;GO…
ENSMUSG00000022371	36	36	39	126	139	109	0.331	0.28	0.525	1.003	1.012	1.118	0.378667	1.04433	1.46358	8.69e-11	3.45e-09	Col14a1	Organismal Systems	Digestive system	K08133	--	collagen, type XIV, alpha 1 [Source:MGI Symbol;Acc:MGI:1341272]	ko04974//Protein digestion and absorption	GO:0005576//extracellular region;GO:0005581//collagen trimer;GO:0005614//interstitial matrix;GO:0005615//extracellular space;GO:0062023//collagen-containing extracellular matrix;GO:0110165//cellular anatomical entity	GO:0005515//protein binding;GO:0030020//extracellular matrix structural constituent conferring tensile strength	GO:0003229//ventricular cardiac muscle tissue development;GO:0007155//cell adhesion;GO:0030199//collagen fibril organization;GO:0048873//homeostasis of number of cells within a tissue;GO:0061050//regulation of cell growth involved in cardiac muscle cell development
ENSMUSG00000074361	109	75	83	235	237	186	1.407	1.05	1.323	2.843	2.707	2.761	1.26	2.77033	1.13664	1.08e-10	4.24e-09	C5ar2	-	-	-	--	complement component 5a receptor 2 [Source:MGI Symbol;Acc:MGI:2442013]	-	GO:0005886//plasma membrane;GO:0009925//basal plasma membrane;GO:0016020//membrane;GO:0016021//integral component of membrane;GO:0045177//apical part of cell	GO:0004875//complement receptor activity;GO:0004878//complement component C5a receptor activity;GO:0004930//G protein-coupled receptor activity	GO:0002430//complement receptor mediated signaling pathway;GO:0006935//chemotaxis;GO:0006954//inflammatory response;GO:0007165//signal transduction;GO:0007186//G protein-coupled receptor signaling pathway;GO:0007200//phospholipase C-activating G protein-coupled receptor signaling pathway;GO:0007204//positive regulation of cytosolic calcium ion concentration;GO:0032677//regulation of interleukin-8…
ENSMUSG00000087141	127	132	125	42	60	56	0.787	0.884	0.949	0.242	0.327	0.397	0.873333	0.322	-1.43947	1.24e-10	4.83e-09	Plcxd2	-	-	-	--	phosphatidylinositol-specific phospholipase C, X domain containing 2 [Source:MGI Symbol;Acc:MGI:3647874]	-	GO:0005575//cellular_component;GO:0005634//nucleus	GO:0003674//molecular_function;GO:0008081//phosphoric diester hydrolase activity;GO:0016787//hydrolase activity	GO:0006629//lipid metabolic process;GO:0007165//signal transduction;GO:0008150//biological_process;GO:0016042//lipid catabolic process
ENSMUSG00000039270	245	238	191	123	154	110	1.492	1.584	1.681	0.715	0.902	0.709	1.58567	0.775333	-1.0322	1.31e-10	5.05e-09	Megf9	-	-	-	--	multiple EGF-like-domains 9 [Source:MGI Symbol;Acc:MGI:1918264]	-	GO:0005604//basement membrane;GO:0016020//membrane;GO:0016021//integral component of membrane	-	GO:0009887//animal organ morphogenesis;GO:0009888//tissue development;GO:0016477//cell migration;GO:0034446//substrate adhesion-dependent cell spreading
ENSMUSG00000035863	99	84	69	208	218	174	1.688	1.577	1.662	3.637	3.313	3.908	1.64233	3.61933	1.13998	8.65e-10	2.89e-08	Palm	-	-	-	--	paralemmin [Source:MGI Symbol;Acc:MGI:1261814]	-	GO:0005654//nucleoplasm;GO:0005737//cytoplasm;GO:0005886//plasma membrane;GO:0014069//postsynaptic density;GO:0016020//membrane;GO:0016323//basolateral plasma membrane;GO:0016327//apicolateral plasma membrane;GO:0030054//cell junction;GO:0030175//filopodium;GO:0030424//axon;GO:0030425//dendrite;GO:0031527//filopodium membrane;GO:0032590//dendrite membrane;GO:0032591//dendritic spine membrane;GO:0…	GO:0031750//D3 dopamine receptor binding	GO:0007010//cytoskeleton organization;GO:0007193//adenylate cyclase-inhibiting G protein-coupled receptor signaling pathway;GO:0007194//negative regulation of adenylate cyclase activity;GO:0008104//protein localization;GO:0008360//regulation of cell shape;GO:0051491//positive regulation of filopodium assembly;GO:0060074//synapse maturation;GO:0060160//negative regulation of dopamine receptor sign…
ENSMUSG00000031355	80	73	56	196	181	145	0.874	0.862	0.749	2.026	1.736	1.81	0.828333	1.85733	1.16495	2.65e-09	8.25e-08	Arhgap6	-	-	-	--	Rho GTPase activating protein 6 [Source:MGI Symbol;Acc:MGI:1196332]	-	GO:0005737//cytoplasm;GO:0005829//cytosol;GO:0015629//actin cytoskeleton	GO:0005096//GTPase activator activity;GO:0016004//phospholipase activator activity;GO:0017124//SH3 domain binding;GO:0043274//phospholipase binding	GO:0007015//actin filament organization;GO:0007165//signal transduction;GO:0007202//activation of phospholipase C activity;GO:0010518//positive regulation of phospholipase activity;GO:0043087//regulation of GTPase activity;GO:0043547//positive regulation of GTPase activity;GO:0048041//focal adhesion assembly;GO:0051497//negative regulation of stress fiber assembly;GO:0051895//negative regulation …
ENSMUSG00000035561	36	36	41	104	139	102	1.125	0.749	0.967	1.859	3.316	2.245	0.947	2.47333	1.38502	1.67e-08	4.67e-07	Aldh1b1	Metabolism;Human Diseases;Metabolism;Metabolism;Metabolism;Metabolism;Metabolism;Metabolism;Metabolism;Metabolism;Metabolism;Metabolism;Metabolism;Metabolism;Metabolism	Global and overview maps;Endocrine and metabolic disease;Carbohydrate metabolism;Amino acid metabolism;Lipid metabolism;Amino acid metabolism;Amino acid metabolism;Lipid metabolism;Amino acid metabolism;Carbohydrate metabolism;Carbohydrate metabolism;Metabolism of other amino acids;Amino acid metabolism;Metabolism of cofactors and vitamins;Metabolism of terpenoids and polyketides	K00128;K00128;K00128;K00128;K00128;K00128;K00128;K00128;K00128;K00128;K00128;K00128;K00128;K00128;K00128	--	aldehyde dehydrogenase 1 family, member B1 [Source:MGI Symbol;Acc:MGI:1919785]	ko01100//Metabolic pathways;ko04936//Alcoholic liver disease;ko00010//Glycolysis / Gluconeogenesis;ko00310//Lysine degradation;ko00561//Glycerolipid metabolism;ko00280//Valine, leucine and isoleucine degradation;ko00330//Arginine and proline metabolism;ko00071//Fatty acid degradation;ko00380//Tryptophan metabolism;ko00620//Pyruvate metabolism;ko00053//Ascorbate and aldarate metabolism;ko00410//be…	GO:0005654//nucleoplasm;GO:0005739//mitochondrion;GO:0005759//mitochondrial matrix;GO:0005829//cytosol	GO:0004029//aldehyde dehydrogenase (NAD+) activity;GO:0016491//oxidoreductase activity;GO:0016620//oxidoreductase activity, acting on the aldehyde or oxo group of donors, NAD or NADP as acceptor;GO:0043878//glyceraldehyde-3-phosphate dehydrogenase (NAD+) (non-phosphorylating) activity	GO:0006068//ethanol catabolic process
ENSMUSG00000034156	310	221	227	461	504	380	2.335	2.974	2.766	5.178	5.345	5.929	2.69167	5.484	1.02673	4.05e-08	1.06e-06	Tspoap1	-	-	-	--	TSPO associated protein 1 [Source:MGI Symbol;Acc:MGI:2450877]	-	GO:0005737//cytoplasm;GO:0005739//mitochondrion;GO:0044305//calyx of Held;GO:0098978//glutamatergic synapse	GO:0005515//protein binding;GO:0030156//benzodiazepine receptor binding;GO:0099626//voltage-gated calcium channel activity involved in regulation of presynaptic cytosolic calcium levels	GO:0099509//regulation of presynaptic cytosolic calcium ion concentration
ENSMUSG00000045639	78	91	67	166	209	169	0.592	0.747	0.623	1.17	1.391	1.467	0.654	1.34267	1.03774	6.68e-08	1.7e-06	Zfp629	-	-	-	zf-C2H2	zinc finger protein 629 [Source:MGI Symbol;Acc:MGI:2444524]	-	GO:0005634//nucleus	GO:0000978//RNA polymerase II cis-regulatory region sequence-specific DNA binding;GO:0001228//DNA-binding transcription activator activity, RNA polymerase II-specific;GO:0003677//DNA binding;GO:0046872//metal ion binding	GO:0006357//regulation of transcription by RNA polymerase II;GO:0045944//positive regulation of transcription by RNA polymerase II
ENSMUSG00000058385	63	61	73	21	29	19	4.482	4.729	6.401	1.419	1.84	1.567	5.204	1.60867	-1.69376	8.17e-08	2.04e-06	H2bc8	Organismal Systems;Human Diseases;Human Diseases;Human Diseases	Immune system;Immune disease;Cancer: overview;Substance dependence	K11252;K11252;K11252;K11252	--	H2B clustered histone 8 [Source:MGI Symbol;Acc:MGI:2448386]	ko04613//Neutrophil extracellular trap formation;ko05322//Systemic lupus erythematosus;ko05203//Viral carcinogenesis;ko05034//Alcoholism	GO:0000786//nucleosome;GO:0005634//nucleus;GO:0005654//nucleoplasm;GO:0005694//chromosome;GO:0005829//cytosol	GO:0003677//DNA binding;GO:0030527//structural constituent of chromatin;GO:0046982//protein heterodimerization activity	GO:0006334//nucleosome assembly
ENSMUSG00000030465	53	50	54	126	155	123	0.444	0.507	0.471	0.96	0.902	1.129	0.474	0.997	1.07271	9.31e-08	2.29e-06	Psd3	Cellular Processes;Organismal Systems	Transport and catabolism;Development and regeneration	K12494;K12494	--	pleckstrin and Sec7 domain containing 3 [Source:MGI Symbol;Acc:MGI:1918215]	ko04144//Endocytosis;ko04361//Axon regeneration	GO:0005886//plasma membrane;GO:0014069//postsynaptic density;GO:0016020//membrane;GO:0030054//cell junction;GO:0032587//ruffle membrane;GO:0042995//cell projection;GO:0045202//synapse	GO:0005085//guanyl-nucleotide exchange factor activity;GO:0005515//protein binding;GO:0005543//phospholipid binding	GO:0032011//ARF protein signal transduction;GO:0032012//regulation of ARF protein signal transduction;GO:0050790//regulation of catalytic activity
ENSMUSG00000025408	207	177	210	119	132	113	12.636	11.166	15.101	6.028	6.485	6.838	12.9677	6.45033	-1.00747	1.22e-07	2.93e-06	Ddit3	Human Diseases;Human Diseases;Human Diseases;Human Diseases;Environmental Information Processing;Human Diseases;Human Diseases;Human Diseases;Genetic Information Processing;Human Diseases;Cellular Processes	Neurodegenerative disease;Neurodegenerative disease;Neurodegenerative disease;Cancer: overview;Signal transduction;Neurodegenerative disease;Neurodegenerative disease;Cardiovascular disease;Folding, sorting and degradation;Endocrine and metabolic disease;Cell growth and death	K04452;K04452;K04452;K04452;K04452;K04452;K04452;K04452;K04452;K04452;K04452	TF_bZIP	DNA-damage inducible transcript 3 [Source:MGI Symbol;Acc:MGI:109247]	ko05022//Pathways of neurodegeneration - multiple diseases;ko05010//Alzheimer disease;ko05014//Amyotrophic lateral sclerosis;ko05202//Transcriptional misregulation in cancer;ko04010//MAPK signaling pathway;ko05012//Parkinson disease;ko05020//Prion disease;ko05417//Lipid and atherosclerosis;ko04141//Protein processing in endoplasmic reticulum;ko04932//Non-alcoholic fatty liver disease;ko04210//Apo…	GO:0005634//nucleus;GO:0005654//nucleoplasm;GO:0005737//cytoplasm;GO:0005770//late endosome;GO:0032993//protein-DNA complex;GO:0036488//CHOP-C/EBP complex;GO:0090575//RNA polymerase II transcription regulator complex;GO:1990617//CHOP-ATF4 complex;GO:1990622//CHOP-ATF3 complex	GO:0000976//transcription cis-regulatory region binding;GO:0000978//RNA polymerase II cis-regulatory region sequence-specific DNA binding;GO:0001228//DNA-binding transcription activator activity, RNA polymerase II-specific;GO:0003677//DNA binding;GO:0003700//DNA-binding transcription factor activity;GO:0005515//protein binding;GO:0008140//cAMP response element binding protein binding;GO:0042802//…	GO:0000122//negative regulation of transcription by RNA polymerase II;GO:0001955//blood vessel maturation;GO:0006355//regulation of transcription, DNA-templated;GO:0006357//regulation of transcription by RNA polymerase II;GO:0006915//apoptotic process;GO:0006983//ER overload response;GO:0006986//response to unfolded protein;GO:0007049//cell cycle;GO:0007605//sensory perception of sound;GO:0009611…
ENSMUSG00000054752	34	13	17	74	82	79	0.205	0.085	0.123	0.483	0.613	0.538	0.137667	0.544667	1.98419	2.82e-07	6.4e-06	Fsd1l	-	-	-	--	fibronectin type III and SPRY domain containing 1-like [Source:MGI Symbol;Acc:MGI:2442443]	-	GO:0005575//cellular_component	GO:0003674//molecular_function;GO:0005515//protein binding	GO:0008150//biological_process
ENSMUSG00000025738	13	15	5	49	66	44	0.195	0.229	0.081	0.608	0.79	0.638	0.168333	0.678667	2.01138	4.82e-07	1.04e-05	Fbxl16	-	-	-	--	F-box and leucine-rich repeat protein 16 [Source:MGI Symbol;Acc:MGI:2448488]	-	GO:0005737//cytoplasm;GO:0019005//SCF ubiquitin ligase complex	GO:0005515//protein binding	GO:0031146//SCF-dependent proteasomal ubiquitin-dependent protein catabolic process
ENSMUSG00000038236	65	59	57	157	136	133	1.432	1.405	1.537	3.294	2.631	3.688	1.458	3.20433	1.13603	5.28e-07	1.13e-05	Hoxa7	-	-	-	Homeobox	homeobox A7 [Source:MGI Symbol;Acc:MGI:96179]	-	GO:0005634//nucleus;GO:0005654//nucleoplasm;GO:0031965//nuclear membrane	GO:0000978//RNA polymerase II cis-regulatory region sequence-specific DNA binding;GO:0000981//DNA-binding transcription factor activity, RNA polymerase II-specific;GO:0001228//DNA-binding transcription activator activity, RNA polymerase II-specific;GO:0003677//DNA binding;GO:0003700//DNA-binding transcription factor activity;GO:0043565//sequence-specific DNA binding;GO:0140297//DNA-binding transc…	GO:0000122//negative regulation of transcription by RNA polymerase II;GO:0001501//skeletal system development;GO:0001525//angiogenesis;GO:0001953//negative regulation of cell-matrix adhesion;GO:0002686//negative regulation of leukocyte migration;GO:0006355//regulation of transcription, DNA-templated;GO:0006357//regulation of transcription by RNA polymerase II;GO:0009790//embryo development;GO:000…
ENSMUSG00000004891	40	54	44	140	121	99	0.289	0.422	0.389	0.939	0.768	0.818	0.366667	0.841667	1.19878	5.99e-07	1.26e-05	Nes	-	-	-	--	nestin [Source:MGI Symbol;Acc:MGI:101784]	-	GO:0005737//cytoplasm;GO:0005882//intermediate filament;GO:0045111//intermediate filament cytoskeleton	GO:0005515//protein binding;GO:0019215//intermediate filament binding;GO:0031730//CCR5 chemokine receptor binding	GO:0000086//G2/M transition of mitotic cell cycle;GO:0007399//nervous system development;GO:0007420//brain development;GO:0030844//positive regulation of intermediate filament depolymerization;GO:0031076//embryonic camera-type eye development;GO:0032091//negative regulation of protein binding;GO:0043086//negative regulation of catalytic activity;GO:0043524//negative regulation of neuron apoptotic…
ENSMUSG00000056602	180	117	108	81	79	62	2.373	0.869	1.504	0.505	0.698	0.745	1.582	0.649333	-1.28472	7.42e-07	1.53e-05	Fry	-	-	-	--	FRY microtubule binding protein [Source:MGI Symbol;Acc:MGI:2443895]	-	GO:0000922//spindle pole;GO:0005737//cytoplasm;GO:0005815//microtubule organizing center;GO:0005856//cytoskeleton;GO:0005938//cell cortex;GO:0030427//site of polarized growth	GO:0004857//enzyme inhibitor activity	GO:0000902//cell morphogenesis;GO:0031175//neuron projection development;GO:0043086//negative regulation of catalytic activity;GO:1904428//negative regulation of tubulin deacetylation
ENSMUSG00000030319	44	42	28	110	118	77	0.356	0.367	0.277	0.826	0.838	0.712	0.333333	0.792	1.24853	1.42e-06	2.73e-05	Cand2	-	-	-	--	cullin-associated and neddylation-dissociated 2 (putative) [Source:MGI Symbol;Acc:MGI:1914338]	-	GO:0005634//nucleus;GO:0005829//cytosol	GO:0005515//protein binding;GO:0017025//TBP-class protein binding	GO:0010265//SCF complex assembly;GO:0016567//protein ubiquitination
ENSMUSG00000095620	1	6	9	48	28	43	0.095	0.616	1.132	5.287	2.275	5.535	0.614333	4.36567	2.82911	1.69e-06	3.16e-05	Csta2	-	-	-	--	cystatin A family member 2 [Source:MGI Symbol;Acc:MGI:1924020]	-	GO:0001533//cornified envelope;GO:0005615//extracellular space;GO:0005654//nucleoplasm;GO:0005737//cytoplasm;GO:0005829//cytosol;GO:1904090//peptidase inhibitor complex	GO:0002020//protease binding;GO:0004866//endopeptidase inhibitor activity;GO:0004869//cysteine-type endopeptidase inhibitor activity	GO:0010466//negative regulation of peptidase activity;GO:0010951//negative regulation of endopeptidase activity;GO:0018149//peptide cross-linking;GO:0030216//keratinocyte differentiation;GO:0045861//negative regulation of proteolysis;GO:0098609//cell-cell adhesion
ENSMUSG00000041845	21	25	18	76	76	57	0.643	0.847	0.738	2.17	2.11	2.005	0.742667	2.095	1.49616	1.75e-06	3.27e-05	Rhod	Organismal Systems	Development and regeneration	K07530	--	ras homolog family member D [Source:MGI Symbol;Acc:MGI:108446]	ko04360//Axon guidance	GO:0005768//endosome;GO:0005769//early endosome;GO:0005856//cytoskeleton;GO:0005886//plasma membrane;GO:0005938//cell cortex;GO:0016020//membrane;GO:0031410//cytoplasmic vesicle;GO:0042995//cell projection	GO:0000166//nucleotide binding;GO:0003924//GTPase activity;GO:0005525//GTP binding;GO:0019901//protein kinase binding	GO:0006605//protein targeting;GO:0007015//actin filament organization;GO:0007163//establishment or maintenance of cell polarity;GO:0007264//small GTPase mediated signal transduction;GO:0008360//regulation of cell shape;GO:0016477//cell migration;GO:0030032//lamellipodium assembly;GO:0030335//positive regulation of cell migration;GO:0030865//cortical cytoskeleton organization;GO:0032956//regulatio…
ENSMUSG00000047246	138	128	117	72	61	78	2.462	2.463	2.551	1.19	0.956	1.58	2.492	1.242	-1.00464	1.84e-06	3.42e-05	H2bc6	Organismal Systems;Human Diseases;Human Diseases;Human Diseases	Immune system;Immune disease;Cancer: overview;Substance dependence	K11252;K11252;K11252;K11252	--	H2B clustered histone 6 [Source:MGI Symbol;Acc:MGI:2448380]	ko04613//Neutrophil extracellular trap formation;ko05322//Systemic lupus erythematosus;ko05203//Viral carcinogenesis;ko05034//Alcoholism	GO:0000786//nucleosome;GO:0005615//extracellular space;GO:0005634//nucleus;GO:0005654//nucleoplasm;GO:0005694//chromosome;GO:0005829//cytosol	GO:0003677//DNA binding;GO:0030527//structural constituent of chromatin;GO:0042802//identical protein binding;GO:0046982//protein heterodimerization activity	GO:0002227//innate immune response in mucosa;GO:0006334//nucleosome assembly;GO:0019731//antibacterial humoral response;GO:0050830//defense response to Gram-positive bacterium;GO:0061844//antimicrobial humoral immune response mediated by antimicrobial peptide
ENSMUSG00000055538	30	34	16	81	91	69	0.291	0.357	0.19	0.73	0.776	0.766	0.279333	0.757333	1.43894	2.43e-06	4.43e-05	Zcchc24	-	-	-	--	zinc finger, CCHC domain containing 24 [Source:MGI Symbol;Acc:MGI:1919168]	-	GO:0005575//cellular_component	GO:0003676//nucleic acid binding;GO:0008270//zinc ion binding;GO:0046872//metal ion binding	-
ENSMUSG00000052565	68	74	63	26	36	28	0.405	0.477	0.46	0.144	0.188	0.191	0.447333	0.174333	-1.3595	2.58e-06	4.69e-05	H1f3	-	-	-	--	H1.3 linker histone, cluster member [Source:MGI Symbol;Acc:MGI:107502]	-	GO:0000785//chromatin;GO:0000786//nucleosome;GO:0000791//euchromatin;GO:0005634//nucleus;GO:0005694//chromosome	GO:0003677//DNA binding;GO:0003690//double-stranded DNA binding;GO:0005515//protein binding;GO:0030527//structural constituent of chromatin;GO:0031490//chromatin DNA binding;GO:0031492//nucleosomal DNA binding	GO:0000122//negative regulation of transcription by RNA polymerase II;GO:0006325//chromatin organization;GO:0006334//nucleosome assembly;GO:0006357//regulation of transcription by RNA polymerase II;GO:0030261//chromosome condensation;GO:0045910//negative regulation of DNA recombination;GO:0080182//histone H3-K4 trimethylation;GO:0098532//histone H3-K27 trimethylation
ENSMUSG00000071068	17	18	16	63	61	55	0.262	0.278	0.282	0.798	0.799	0.853	0.274	0.816667	1.57557	2.78e-06	5.03e-05	Treml2	-	-	-	--	triggering receptor expressed on myeloid cells-like 2 [Source:MGI Symbol;Acc:MGI:2147038]	-	GO:0005886//plasma membrane;GO:0009986//cell surface;GO:0016020//membrane;GO:0016021//integral component of membrane	GO:0038023//signaling receptor activity	GO:0042110//T cell activation
ENSMUSG00000116358	0	0	0	26	15	10	0	0	0	1.177	0.648	0.577	0.001	0.800667	9.64506	2.86e-06	5.16e-05	Gm49450	Human Diseases;Human Diseases;Human Diseases;Human Diseases;Human Diseases;Cellular Processes;Human Diseases;Human Diseases;Human Diseases;Cellular Processes;Cellular Processes;Cellular Processes	Neurodegenerative disease;Neurodegenerative disease;Neurodegenerative disease;Infectious disease: bacterial;Neurodegenerative disease;Transport and catabolism;Neurodegenerative disease;Neurodegenerative disease;Infectious disease: bacterial;Cellular community - eukaryotes;Cell growth and death;Cellular community - eukaryotes	K07374;K07374;K07374;K07374;K07374;K07374;K07374;K07374;K07374;K07374;K07374;K07374	--	predicted gene, 49450 [Source:MGI Symbol;Acc:MGI:6155101]	ko05022//Pathways of neurodegeneration - multiple diseases;ko05010//Alzheimer disease;ko05014//Amyotrophic lateral sclerosis;ko05130//Pathogenic Escherichia coli infection;ko05016//Huntington disease;ko04145//Phagosome;ko05012//Parkinson disease;ko05020//Prion disease;ko05132//Salmonella infection;ko04530//Tight junction;ko04210//Apoptosis;ko04540//Gap junction	GO:0005737//cytoplasm;GO:0005856//cytoskeleton;GO:0005874//microtubule	GO:0000166//nucleotide binding;GO:0005200//structural constituent of cytoskeleton;GO:0005525//GTP binding	GO:0000226//microtubule cytoskeleton organization;GO:0000278//mitotic cell cycle;GO:0007017//microtubule-based process
ENSMUSG00000062098	41	38	30	95	97	90	0.39	0.39	0.349	0.838	0.81	0.978	0.376333	0.875333	1.21782	4.03e-06	7.01e-05	Btbd3	-	-	-	--	BTB (POZ) domain containing 3 [Source:MGI Symbol;Acc:MGI:2385155]	-	GO:0005634//nucleus;GO:0005737//cytoplasm;GO:0005829//cytosol	GO:0005515//protein binding;GO:0042802//identical protein binding	GO:0007399//nervous system development;GO:0021987//cerebral cortex development;GO:0022008//neurogenesis;GO:0048813//dendrite morphogenesis
ENSMUSG00000043439	119	115	102	71	79	37	2.276	2.377	2.388	1.261	1.327	0.809	2.347	1.13233	-1.05152	4.11e-06	7.14e-05	Epop	-	-	-	--	elongin BC and polycomb repressive complex 2 associated protein [Source:MGI Symbol;Acc:MGI:2143991]	-	GO:0005634//nucleus;GO:0005694//chromosome;GO:0035098//ESC/E(Z) complex;GO:0070449//elongin complex	GO:0003682//chromatin binding;GO:0005515//protein binding	GO:0006325//chromatin organization;GO:0006357//regulation of transcription by RNA polymerase II;GO:0035616//histone H2B conserved C-terminal lysine deubiquitination;GO:0048663//neuron fate commitment;GO:0048863//stem cell differentiation
ENSMUSG00000054256	35	35	27	96	86	75	0.778	1.045	0.639	1.944	1.458	1.549	0.820667	1.65033	1.00789	7.19e-06	0.000117714	Msi1	Genetic Information Processing	Translation	K14411	--	musashi RNA-binding protein 1 [Source:MGI Symbol;Acc:MGI:107376]	ko03015//mRNA surveillance pathway	GO:0005634//nucleus;GO:0005737//cytoplasm;GO:0005829//cytosol;GO:0005844//polysome;GO:0016020//membrane;GO:0016021//integral component of membrane	GO:0003676//nucleic acid binding;GO:0003723//RNA binding;GO:0003727//single-stranded RNA binding;GO:0008266//poly(U) RNA binding;GO:0042802//identical protein binding	GO:0009725//response to hormone;GO:0030855//epithelial cell differentiation
ENSMUSG00000002992	26	22	18	79	73	50	1.824	1.668	1.588	5.156	4.497	3.998	1.69333	4.55033	1.42611	9.28e-06	0.000148441	Apoc2	Organismal Systems	Digestive system	K22287	--	apolipoprotein C2 [Source:MGI Symbol;Acc:MGI:88054]	ko04979//Cholesterol metabolism	GO:0005576//extracellular region;GO:0005615//extracellular space;GO:0005829//cytosol;GO:0034361//very-low-density lipoprotein particle;GO:0034362//low-density lipoprotein particle;GO:0034363//intermediate-density lipoprotein particle;GO:0034364//high-density lipoprotein particle;GO:0034366//spherical high-density lipoprotein particle;GO:0042627//chylomicron	GO:0008047//enzyme activator activity;GO:0008289//lipid binding;GO:0016004//phospholipase activator activity;GO:0042802//identical protein binding;GO:0043274//phospholipase binding;GO:0055102//lipase inhibitor activity;GO:0060230//lipoprotein lipase activator activity	GO:0006629//lipid metabolic process;GO:0006869//lipid transport;GO:0010518//positive regulation of phospholipase activity;GO:0010898//positive regulation of triglyceride catabolic process;GO:0010916//negative regulation of very-low-density lipoprotein particle clearance;GO:0016042//lipid catabolic process;GO:0032375//negative regulation of cholesterol transport;GO:0033344//cholesterol efflux;GO:0…
ENSMUSG00000030287	345	309	244	515	502	398	1.826	1.538	1.575	3.97	3.44	2.64	1.64633	3.35	1.0249	9.39e-06	0.000149419	Itpr2	Human Diseases;Human Diseases;Environmental Information Processing;Human Diseases;Human Diseases;Human Diseases;Human Diseases;Human Diseases;Human Diseases;Organismal Systems;Human Diseases;Cellular Processes;Environmental Information Processing;Human Diseases;Organismal Systems;Organismal Systems;Cellular Processes;Human Diseases;Organismal Systems;Environmental Information Processing;Organisma…	Neurodegenerative disease;Neurodegenerative disease;Signal transduction;Neurodegenerative disease;Neurodegenerative disease;Infectious disease: bacterial;Infectious disease: viral;Infectious disease: viral;Infectious disease: viral;Immune system;Cancer: overview;Cell growth and death;Signal transduction;Endocrine and metabolic disease;Endocrine system;Nervous system;Cell growth and death;Neurodeg…	K04959;K04959;K04959;K04959;K04959;K04959;K04959;K04959;K04959;K04959;K04959;K04959;K04959;K04959;K04959;K04959;K04959;K04959;K04959;K04959;K04959;K04959;K04959;K04959;K04959;K04959;K04959;K04959;K04959;K04959;K04959;K04959;K04959;K04959;K04959;K04959;K04959;K04959;K04959;K04959;K04959;K04959;K04959;K04959;K04959	--	inositol 1,4,5-triphosphate receptor 2 [Source:MGI Symbol;Acc:MGI:99418]	ko05022//Pathways of neurodegeneration - multiple diseases;ko05010//Alzheimer disease;ko04020//Calcium signaling pathway;ko05012//Parkinson disease;ko05020//Prion disease;ko05131//Shigellosis;ko05163//Human cytomegalovirus infection;ko05170//Human immunodeficiency virus 1 infection;ko05167//Kaposi sarcoma-associated herpesvirus infection;ko04621//NOD-like receptor signaling pathway;ko05205//Prote…	GO:0005654//nucleoplasm;GO:0005737//cytoplasm;GO:0005783//endoplasmic reticulum;GO:0005789//endoplasmic reticulum membrane;GO:0005886//plasma membrane;GO:0005938//cell cortex;GO:0016020//membrane;GO:0016021//integral component of membrane;GO:0016529//sarcoplasmic reticulum;GO:0030424//axon;GO:0030659//cytoplasmic vesicle membrane;GO:0030667//secretory granule membrane;GO:0033017//sarcoplasmic ret…	GO:0005216//ion channel activity;GO:0005220//inositol 1,4,5-trisphosphate-sensitive calcium-release channel activity;GO:0005262//calcium channel activity;GO:0005509//calcium ion binding;GO:0005515//protein binding;GO:0015278//calcium-release channel activity;GO:0035091//phosphatidylinositol binding;GO:0044325//transmembrane transporter binding;GO:0070679//inositol 1,4,5 trisphosphate binding;GO:0…	GO:0001666//response to hypoxia;GO:0006811//ion transport;GO:0006816//calcium ion transport;GO:0048016//inositol phosphate-mediated signaling;GO:0051209//release of sequestered calcium ion into cytosol;GO:0055085//transmembrane transport;GO:0070588//calcium ion transmembrane transport;GO:0071320//cellular response to cAMP;GO:0071361//cellular response to ethanol
ENSMUSG00000075602	37	20	14	81	82	52	1.904	1.073	0.883	3.783	3.604	2.989	1.28667	3.45867	1.42658	1.86e-05	0.00027186	Ly6a	-	-	-	--	lymphocyte antigen 6 complex, locus A [Source:MGI Symbol;Acc:MGI:107527]	-	GO:0005886//plasma membrane;GO:0009897//external side of plasma membrane;GO:0016020//membrane;GO:0031225//anchored component of membrane;GO:0045202//synapse	GO:0005515//protein binding;GO:0030550//acetylcholine receptor inhibitor activity;GO:0033130//acetylcholine receptor binding	GO:0009617//response to bacterium;GO:0095500//acetylcholine receptor signaling pathway;GO:2000272//negative regulation of signaling receptor activity
ENSMUSG00000072772	36	39	27	93	89	75	1.869	2.162	1.703	4.427	4.009	4.396	1.91133	4.27733	1.16213	1.97e-05	0.000283667	Grcc10	-	-	-	--	gene rich cluster, C10 gene [Source:MGI Symbol;Acc:MGI:1315201]	-	GO:0005737//cytoplasm;GO:0016607//nuclear speck	GO:0003674//molecular_function	GO:0009791//post-embryonic development;GO:0014819//regulation of skeletal muscle contraction;GO:0021540//corpus callosum morphogenesis;GO:0021678//third ventricle development;GO:0036343//psychomotor behavior;GO:0048593//camera-type eye morphogenesis;GO:0050890//cognition
ENSMUSG00000024677	82	63	57	141	145	132	1.777	1.623	1.474	3.17	2.915	3.872	1.62467	3.319	1.0306	2.01e-05	0.000288316	Ms4a6b	-	-	-	--	membrane-spanning 4-domains, subfamily A, member 6B [Source:MGI Symbol;Acc:MGI:1917024]	-	GO:0005802//trans-Golgi network;GO:0005886//plasma membrane;GO:0016020//membrane;GO:0016021//integral component of membrane	GO:0003674//molecular_function	GO:0007166//cell surface receptor signaling pathway
ENSMUSG00000095028	50	31	32	103	107	68	1.577	0.999	1.166	2.827	2.775	2.304	1.24733	2.63533	1.07914	3.36e-05	0.000458219	Sirpb1b	Organismal Systems	Development and regeneration	K06551	--	signal-regulatory protein beta 1B [Source:MGI Symbol;Acc:MGI:3779828]	ko04380//Osteoclast differentiation	GO:0005886//plasma membrane;GO:0016020//membrane;GO:0016021//integral component of membrane	GO:0003674//molecular_function	GO:0050766//positive regulation of phagocytosis;GO:0050870//positive regulation of T cell activation
ENSMUSG00000025202	5	3	3	25	24	26	0.087	0.108	0.047	0.294	0.616	0.377	0.0806667	0.429	2.41093	4.54e-05	0.000598611	Scd3	Metabolism;Human Diseases;Environmental Information Processing;Organismal Systems;Organismal Systems;Metabolism;Metabolism	Global and overview maps;Endocrine and metabolic disease;Signal transduction;Endocrine system;Aging;Global and overview maps;Lipid metabolism	K00507;K00507;K00507;K00507;K00507;K00507;K00507	--	stearoyl-coenzyme A desaturase 3 [Source:MGI Symbol;Acc:MGI:1353437]	ko01100//Metabolic pathways;ko04936//Alcoholic liver disease;ko04152//AMPK signaling pathway;ko03320//PPAR signaling pathway;ko04212//Longevity regulating pathway - worm;ko01212//Fatty acid metabolism;ko01040//Biosynthesis of unsaturated fatty acids	GO:0005730//nucleolus;GO:0005783//endoplasmic reticulum;GO:0005789//endoplasmic reticulum membrane;GO:0016020//membrane;GO:0016021//integral component of membrane;GO:0030176//integral component of endoplasmic reticulum membrane;GO:0043231//intracellular membrane-bounded organelle	GO:0005506//iron ion binding;GO:0016215//acyl-CoA desaturase activity;GO:0016491//oxidoreductase activity;GO:0016717//oxidoreductase activity, acting on paired donors, with oxidation of a pair of donors resulting in the reduction of molecular oxygen to two molecules of water;GO:0032896//palmitoyl-CoA 9-desaturase activity;GO:0046872//metal ion binding	GO:0006629//lipid metabolic process;GO:0006631//fatty acid metabolic process;GO:0006633//fatty acid biosynthetic process;GO:0006636//unsaturated fatty acid biosynthetic process;GO:0008610//lipid biosynthetic process;GO:0016053//organic acid biosynthetic process;GO:0070542//response to fatty acid;GO:1903966//monounsaturated fatty acid biosynthetic process
ENSMUSG00000036902	70	76	65	42	44	25	0.632	0.905	0.695	0.438	0.357	0.238	0.744	0.344333	-1.1115	5.22e-05	0.000677812	Neto2	-	-	-	--	neuropilin (NRP) and tolloid (TLL)-like 2 [Source:MGI Symbol;Acc:MGI:1921763]	-	GO:0005886//plasma membrane;GO:0014069//postsynaptic density;GO:0016020//membrane;GO:0016021//integral component of membrane;GO:0045202//synapse	GO:0005515//protein binding;GO:0035255//ionotropic glutamate receptor binding	GO:2000312//regulation of kainate selective glutamate receptor activity
ENSMUSG00000099517	66	73	45	32	32	26	5.512	6.589	4.601	2.481	2.347	2.482	5.56733	2.43667	-1.19208	7.01e-05	0.000886215	H3c8	Human Diseases;Organismal Systems;Human Diseases;Human Diseases;Human Diseases	Cancer: overview;Immune system;Immune disease;Infectious disease: bacterial;Substance dependence	K11253;K11253;K11253;K11253;K11253	--	H3 clustered histone 8 [Source:MGI Symbol;Acc:MGI:2145541]	ko05202//Transcriptional misregulation in cancer;ko04613//Neutrophil extracellular trap formation;ko05322//Systemic lupus erythematosus;ko05131//Shigellosis;ko05034//Alcoholism	GO:0000228//nuclear chromosome;GO:0000786//nucleosome;GO:0005634//nucleus;GO:0005654//nucleoplasm;GO:0005694//chromosome;GO:0032991//protein-containing complex	GO:0003677//DNA binding;GO:0005515//protein binding;GO:0030527//structural constituent of chromatin;GO:0046982//protein heterodimerization activity	GO:0006334//nucleosome assembly;GO:0006335//DNA replication-dependent nucleosome assembly;GO:0040029//regulation of gene expression, epigenetic
ENSMUSG00000042807	43	25	32	90	91	65	0.17	0.156	0.297	0.331	0.601	0.598	0.207667	0.51	1.29623	8.09e-05	0.00100752	Hecw2	-	-	-	--	HECT, C2 and WW domain containing E3 ubiquitin protein ligase 2 [Source:MGI Symbol;Acc:MGI:2685817]	-	GO:0005737//cytoplasm;GO:0005819//spindle;GO:0005856//cytoskeleton;GO:0072686//mitotic spindle	GO:0004842//ubiquitin-protein transferase activity;GO:0005515//protein binding;GO:0016740//transferase activity;GO:0061630//ubiquitin protein ligase activity	GO:0000209//protein polyubiquitination;GO:0016567//protein ubiquitination;GO:0030071//regulation of mitotic metaphase/anaphase transition;GO:0043161//proteasome-mediated ubiquitin-dependent protein catabolic process;GO:0045732//positive regulation of protein catabolic process;GO:0048814//regulation of dendrite morphogenesis;GO:2000650//negative regulation of sodium ion transmembrane transporter a…
ENSMUSG00000027513	7	4	2	39	28	14	0.116	0.072	0.041	0.602	0.409	0.266	0.0763333	0.425667	2.47934	0.000114935	0.0013571	Pck1	Metabolism;Environmental Information Processing;Organismal Systems;Environmental Information Processing;Environmental Information Processing;Human Diseases;Organismal Systems;Organismal Systems;Organismal Systems;Metabolism;Metabolism;Metabolism;Organismal Systems	Global and overview maps;Signal transduction;Endocrine system;Signal transduction;Signal transduction;Endocrine and metabolic disease;Endocrine system;Endocrine system;Endocrine system;Carbohydrate metabolism;Carbohydrate metabolism;Carbohydrate metabolism;Excretory system	K01596;K01596;K01596;K01596;K01596;K01596;K01596;K01596;K01596;K01596;K01596;K01596;K01596	--	phosphoenolpyruvate carboxykinase 1, cytosolic [Source:MGI Symbol;Acc:MGI:97501]	ko01100//Metabolic pathways;ko04151//PI3K-Akt signaling pathway;ko04910//Insulin signaling pathway;ko04068//FoxO signaling pathway;ko04152//AMPK signaling pathway;ko04931//Insulin resistance;ko04922//Glucagon signaling pathway;ko03320//PPAR signaling pathway;ko04920//Adipocytokine signaling pathway;ko00010//Glycolysis / Gluconeogenesis;ko00620//Pyruvate metabolism;ko00020//Citrate cycle (TCA cycl…	GO:0005737//cytoplasm;GO:0005739//mitochondrion;GO:0005783//endoplasmic reticulum;GO:0005829//cytosol	GO:0000166//nucleotide binding;GO:0000287//magnesium ion binding;GO:0004550//nucleoside diphosphate kinase activity;GO:0004611//phosphoenolpyruvate carboxykinase activity;GO:0004613//phosphoenolpyruvate carboxykinase (GTP) activity;GO:0005525//GTP binding;GO:0016301//kinase activity;GO:0016740//transferase activity;GO:0016829//lyase activity;GO:0016831//carboxy-lyase activity;GO:0017076//purine n…	GO:0006006//glucose metabolic process;GO:0006094//gluconeogenesis;GO:0006107//oxaloacetate metabolic process;GO:0006629//lipid metabolic process;GO:0007568//aging;GO:0009617//response to bacterium;GO:0014823//response to activity;GO:0016310//phosphorylation;GO:0018105//peptidyl-serine phosphorylation;GO:0019543//propionate catabolic process;GO:0032496//response to lipopolysaccharide;GO:0032868//r…
ENSMUSG00000022667	29	37	25	96	89	48	0.653	0.908	0.683	2.024	1.771	1.235	0.748	1.67667	1.16449	0.000149433	0.00169628	Cd200r1	Human Diseases	Infectious disease: viral	K21668	--	CD200 receptor 1 [Source:MGI Symbol;Acc:MGI:1889024]	ko05167//Kaposi sarcoma-associated herpesvirus infection	GO:0005886//plasma membrane;GO:0009897//external side of plasma membrane;GO:0009986//cell surface;GO:0016020//membrane;GO:0016021//integral component of membrane;GO:0043235//receptor complex;GO:0110165//cellular anatomical entity	GO:0005515//protein binding;GO:0038023//signaling receptor activity;GO:0086080//protein binding involved in heterotypic cell-cell adhesion	GO:0032715//negative regulation of interleukin-6 production;GO:0034113//heterotypic cell-cell adhesion;GO:0150077//regulation of neuroinflammatory response;GO:0150079//negative regulation of neuroinflammatory response;GO:1901215//negative regulation of neuron death;GO:1905522//negative regulation of macrophage migration;GO:2000405//negative regulation of T cell migration
ENSMUSG00000090659	113	93	82	63	66	53	1.535	2.272	1.364	0.794	0.865	0.823	1.72367	0.827333	-1.05894	0.000179048	0.00197665	Zfp493	Human Diseases	Infectious disease: viral	K09228	zf-C2H2	zinc finger protein 493 [Source:MGI Symbol;Acc:MGI:1920208]	ko05168//Herpes simplex virus 1 infection	GO:0005634//nucleus	GO:0000978//RNA polymerase II cis-regulatory region sequence-specific DNA binding;GO:0000981//DNA-binding transcription factor activity, RNA polymerase II-specific;GO:0046872//metal ion binding	GO:0006355//regulation of transcription, DNA-templated;GO:0006357//regulation of transcription by RNA polymerase II
ENSMUSG00000038648	45	32	21	14	12	9	0.281	0.216	0.161	0.081	0.066	0.064	0.219333	0.0703333	-1.64084	0.000257368	0.00269892	Creb3l2	Environmental Information Processing;Human Diseases;Human Diseases;Human Diseases;Human Diseases;Human Diseases;Organismal Systems;Human Diseases;Environmental Information Processing;Human Diseases;Human Diseases;Environmental Information Processing;Human Diseases;Human Diseases;Organismal Systems;Organismal Systems;Organismal Systems;Organismal Systems;Environmental Information Processing;Enviro…	Signal transduction;Infectious disease: viral;Neurodegenerative disease;Neurodegenerative disease;Infectious disease: viral;Infectious disease: viral;Environmental adaptation;Cancer: overview;Signal transduction;Cancer: overview;Substance dependence;Signal transduction;Infectious disease: viral;Endocrine and metabolic disease;Circulatory system;Endocrine system;Endocrine system;Nervous system;Sig…	K09048;K09048;K09048;K09048;K09048;K09048;K09048;K09048;K09048;K09048;K09048;K09048;K09048;K09048;K09048;K09048;K09048;K09048;K09048;K09048;K09048;K09048;K09048;K09048;K09048;K09048;K09048;K09048;K09048;K09048;K09048;K09048;K09048;K09048;K09048	TF_bZIP	cAMP responsive element binding protein 3-like 2 [Source:MGI Symbol;Acc:MGI:2442695]	ko04151//PI3K-Akt signaling pathway;ko05165//Human papillomavirus infection;ko05016//Huntington disease;ko05020//Prion disease;ko05163//Human cytomegalovirus infection;ko05166//Human T-cell leukemia virus 1 infection;ko04714//Thermogenesis;ko05203//Viral carcinogenesis;ko04024//cAMP signaling pathway;ko05207//Chemical carcinogenesis - receptor activation;ko05034//Alcoholism;ko04022//cGMP-PKG sign…	GO:0000139//Golgi membrane;GO:0000785//chromatin;GO:0005634//nucleus;GO:0005654//nucleoplasm;GO:0005783//endoplasmic reticulum;GO:0005789//endoplasmic reticulum membrane;GO:0005829//cytosol;GO:0016020//membrane;GO:0016021//integral component of membrane;GO:0097038//perinuclear endoplasmic reticulum	GO:0000976//transcription cis-regulatory region binding;GO:0000978//RNA polymerase II cis-regulatory region sequence-specific DNA binding;GO:0000981//DNA-binding transcription factor activity, RNA polymerase II-specific;GO:0001228//DNA-binding transcription activator activity, RNA polymerase II-specific;GO:0003677//DNA binding;GO:0003700//DNA-binding transcription factor activity;GO:0035497//cAMP…	GO:0002062//chondrocyte differentiation;GO:0006355//regulation of transcription, DNA-templated;GO:0006357//regulation of transcription by RNA polymerase II;GO:0006888//endoplasmic reticulum to Golgi vesicle-mediated transport;GO:0006986//response to unfolded protein;GO:0009611//response to wounding;GO:0010628//positive regulation of gene expression;GO:0010976//positive regulation of neuron projec…
ENSMUSG00000030281	22	27	18	56	60	59	0.535	1.053	0.512	2.92	1.925	1.795	0.7	2.21333	1.66079	0.00027648	0.00287958	Il17rc	Environmental Information Processing;Human Diseases;Organismal Systems	Signaling molecules and interaction;Endocrine and metabolic disease;Immune system	K05166;K05166;K05166	--	interleukin 17 receptor C [Source:MGI Symbol;Acc:MGI:2159336]	ko04060//Cytokine-cytokine receptor interaction;ko04936//Alcoholic liver disease;ko04657//IL-17 signaling pathway	GO:0005886//plasma membrane;GO:0009986//cell surface;GO:0016020//membrane;GO:0016021//integral component of membrane	GO:0005102//signaling receptor binding;GO:0005515//protein binding;GO:0030368//interleukin-17 receptor activity	GO:0006954//inflammatory response;GO:0019221//cytokine-mediated signaling pathway;GO:0032755//positive regulation of interleukin-6 production;GO:0050832//defense response to fungus;GO:0071621//granulocyte chemotaxis;GO:1900017//positive regulation of cytokine production involved in inflammatory response
ENSMUSG00000081058	39	22	32	7	19	5	1.684	1.041	1.713	0.262	0.73	0.248	1.47933	0.413333	-1.83957	0.000316529	0.00323278	H3c15	Human Diseases;Organismal Systems;Human Diseases;Human Diseases;Human Diseases	Cancer: overview;Immune system;Immune disease;Infectious disease: bacterial;Substance dependence	K11253;K11253;K11253;K11253;K11253	--	H3 clustered histone 15 [Source:MGI Symbol;Acc:MGI:2448357]	ko05202//Transcriptional misregulation in cancer;ko04613//Neutrophil extracellular trap formation;ko05322//Systemic lupus erythematosus;ko05131//Shigellosis;ko05034//Alcoholism	GO:0000785//chromatin;GO:0000786//nucleosome;GO:0005634//nucleus;GO:0005654//nucleoplasm;GO:0005694//chromosome	GO:0003677//DNA binding;GO:0003682//chromatin binding;GO:0005515//protein binding;GO:0030527//structural constituent of chromatin;GO:0046982//protein heterodimerization activity	GO:0000122//negative regulation of transcription by RNA polymerase II;GO:0010467//gene expression;GO:0019827//stem cell population maintenance;GO:0040029//regulation of gene expression, epigenetic
ENSMUSG00000107705	117	80	48	40	39	49	0.889	0.652	0.448	0.283	0.258	0.428	0.663	0.323	-1.03747	0.00031849	0.00325064	Gm45062	-	-	-	--	predicted gene 45062 [Source:MGI Symbol;Acc:MGI:5753638]	-	-	-	-
ENSMUSG00000022790	19	20	11	55	44	45	0.249	0.278	0.291	0.907	0.604	0.849	0.272667	0.786667	1.52861	0.000335021	0.00339994	Igsf11	Environmental Information Processing	Signaling molecules and interaction	K06791	--	immunoglobulin superfamily, member 11 [Source:MGI Symbol;Acc:MGI:2388477]	ko04514//Cell adhesion molecules	GO:0005886//plasma membrane;GO:0005911//cell-cell junction;GO:0014069//postsynaptic density;GO:0016020//membrane;GO:0016021//integral component of membrane;GO:0060076//excitatory synapse	GO:0035255//ionotropic glutamate receptor binding	GO:0007155//cell adhesion;GO:0007156//homophilic cell adhesion via plasma membrane adhesion molecules;GO:0040008//regulation of growth;GO:0045185//maintenance of protein location;GO:0048167//regulation of synaptic plasticity;GO:0061885//positive regulation of mini excitatory postsynaptic potential;GO:1900273//positive regulation of long-term synaptic potentiation
ENSMUSG00000102418	23	27	17	60	77	41	0.4	0.508	0.362	0.969	1.176	0.815	0.423333	0.986667	1.22077	0.000342363	0.00345964	Sh2d1b1	Organismal Systems	Immune system	K07989	--	SH2 domain containing 1B1 [Source:MGI Symbol;Acc:MGI:1349420]	ko04650//Natural killer cell mediated cytotoxicity	-	-	-
ENSMUSG00000036944	25	36	30	74	82	60	0.37	0.576	0.544	1.018	1.067	1.016	0.496667	1.03367	1.05742	0.000368545	0.0036828	Tmem71	-	-	-	--	transmembrane protein 71 [Source:MGI Symbol;Acc:MGI:2146049]	-	GO:0005739//mitochondrion;GO:0016020//membrane;GO:0016021//integral component of membrane	-	-
ENSMUSG00000038179	20	15	20	45	63	44	0.342	0.224	0.335	0.991	0.688	0.664	0.300333	0.781	1.37876	0.000456642	0.00442424	Slamf7	-	-	-	--	SLAM family member 7 [Source:MGI Symbol;Acc:MGI:1922595]	-	GO:0016020//membrane;GO:0016021//integral component of membrane	-	-
ENSMUSG00000092035	9	7	7	36	42	16	0.061	0.051	0.058	0.225	0.249	0.123	0.0566667	0.199	1.8122	0.000497741	0.0047579	Peg10	-	-	-	--	paternally expressed 10 [Source:MGI Symbol;Acc:MGI:2157785]	-	GO:0005634//nucleus;GO:0005654//nucleoplasm;GO:0005737//cytoplasm;GO:0005829//cytosol;GO:0016020//membrane;GO:1903561//extracellular vesicle	GO:0003676//nucleic acid binding;GO:0003677//DNA binding;GO:0003723//RNA binding;GO:0003729//mRNA binding;GO:0008270//zinc ion binding;GO:0046872//metal ion binding	GO:0001890//placenta development;GO:0006915//apoptotic process;GO:0030154//cell differentiation;GO:0030512//negative regulation of transforming growth factor beta receptor signaling pathway;GO:0051028//mRNA transport;GO:0051260//protein homooligomerization;GO:0110077//vesicle-mediated intercellular transport
ENSMUSG00000034612	29	25	29	76	71	51	0.232	0.216	0.284	0.565	0.499	0.467	0.244	0.510333	1.06456	0.000531348	0.00502069	Chst11	Metabolism	Glycan biosynthesis and metabolism	K01017	--	carbohydrate sulfotransferase 11 [Source:MGI Symbol;Acc:MGI:1927166]	ko00532//Glycosaminoglycan biosynthesis - chondroitin sulfate / dermatan sulfate	GO:0000139//Golgi membrane;GO:0005794//Golgi apparatus;GO:0016020//membrane;GO:0016021//integral component of membrane	GO:0001537//N-acetylgalactosamine 4-O-sulfotransferase activity;GO:0008146//sulfotransferase activity;GO:0016740//transferase activity;GO:0047756//chondroitin 4-sulfotransferase activity;GO:0050659//N-acetylgalactosamine 4-sulfate 6-O-sulfotransferase activity	GO:0001701//in utero embryonic development;GO:0002063//chondrocyte development;GO:0005975//carbohydrate metabolic process;GO:0006915//apoptotic process;GO:0007179//transforming growth factor beta receptor signaling pathway;GO:0007585//respiratory gaseous exchange by respiratory system;GO:0009791//post-embryonic development;GO:0016051//carbohydrate biosynthetic process;GO:0030166//proteoglycan bio…
ENSMUSG00000073176	29	15	16	45	70	47	0.343	0.192	0.232	0.495	0.728	0.636	0.255667	0.619667	1.27723	0.000543875	0.00509495	Zfp449	-	-	-	zf-C2H2	zinc finger protein 449 [Source:MGI Symbol;Acc:MGI:1925869]	-	GO:0005634//nucleus	GO:0000978//RNA polymerase II cis-regulatory region sequence-specific DNA binding;GO:0000981//DNA-binding transcription factor activity, RNA polymerase II-specific;GO:1990837//sequence-specific double-stranded DNA binding	GO:0006357//regulation of transcription by RNA polymerase II;GO:0007284//spermatogonial cell division
ENSMUSG00000091228	237	264	90	92	84	74	10.6	12.721	4.914	3.815	3.284	3.761	9.41167	3.62	-1.37846	0.000615996	0.00568689	Gm20390	Metabolism;Metabolism;Metabolism;Metabolism	Global and overview maps;Nucleotide metabolism;Xenobiotics biodegradation and metabolism;Nucleotide metabolism	K00940;K00940;K00940;K00940	--	predicted gene 20390 [Source:MGI Symbol;Acc:MGI:5141855]	ko01100//Metabolic pathways;ko00230//Purine metabolism;ko00983//Drug metabolism - other enzymes;ko00240//Pyrimidine metabolism	-	GO:0000166//nucleotide binding;GO:0004550//nucleoside diphosphate kinase activity;GO:0005524//ATP binding;GO:0016301//kinase activity;GO:0016740//transferase activity	GO:0006165//nucleoside diphosphate phosphorylation;GO:0006183//GTP biosynthetic process;GO:0006228//UTP biosynthetic process;GO:0006241//CTP biosynthetic process;GO:0016310//phosphorylation;GO:0042981//regulation of apoptotic process
ENSMUSG00000036353	38	35	26	69	85	65	0.783	0.797	0.62	1.486	1.465	1.509	0.733333	1.48667	1.01954	0.000661697	0.00603226	P2ry12	Organismal Systems	Immune system	K04298	--	purinergic receptor P2Y, G-protein coupled 12 [Source:MGI Symbol;Acc:MGI:1918089]	ko04611//Platelet activation	GO:0005739//mitochondrion;GO:0005886//plasma membrane;GO:0005887//integral component of plasma membrane;GO:0005901//caveola;GO:0009897//external side of plasma membrane;GO:0009925//basal plasma membrane;GO:0016020//membrane;GO:0016021//integral component of membrane;GO:0031224//intrinsic component of membrane;GO:0031253//cell projection membrane;GO:0044298//cell body membrane	GO:0001609//G protein-coupled adenosine receptor activity;GO:0001621//G protein-coupled ADP receptor activity;GO:0004930//G protein-coupled receptor activity;GO:0045028//G protein-coupled purinergic nucleotide receptor activity	GO:0001973//G protein-coupled adenosine receptor signaling pathway;GO:0006811//ion transport;GO:0006930//substrate-dependent cell migration, cell extension;GO:0007165//signal transduction;GO:0007186//G protein-coupled receptor signaling pathway;GO:0007188//adenylate cyclase-modulating G protein-coupled receptor signaling pathway;GO:0007193//adenylate cyclase-inhibiting G protein-coupled receptor …
ENSMUSG00000053101	4	1	0	12	12	23	0.182	0.014	0	0.208	0.142	0.645	0.0653333	0.331667	2.34384	0.000737131	0.00658633	Gpr141	-	-	-	--	G protein-coupled receptor 141 [Source:MGI Symbol;Acc:MGI:2672983]	-	GO:0005575//cellular_component;GO:0005886//plasma membrane;GO:0016020//membrane;GO:0016021//integral component of membrane	GO:0004930//G protein-coupled receptor activity	GO:0007165//signal transduction;GO:0007186//G protein-coupled receptor signaling pathway
ENSMUSG00000102037	27	37	23	94	65	50	1.461	2.177	1.546	4.736	3.1	3.113	1.728	3.64967	1.07866	0.000746628	0.00665211	Bcl2a1a	Human Diseases;Environmental Information Processing;Cellular Processes;Human Diseases	Cancer: overview;Signal transduction;Cell growth and death;Cancer: specific types	K02162;K02162;K02162;K02162	--	B cell leukemia/lymphoma 2 related protein A1a [Source:MGI Symbol;Acc:MGI:102687]	ko05202//Transcriptional misregulation in cancer;ko04064//NF-kappa B signaling pathway;ko04210//Apoptosis;ko05221//Acute myeloid leukemia	GO:0005737//cytoplasm;GO:0005741//mitochondrial outer membrane	GO:0005515//protein binding;GO:0042803//protein homodimerization activity;GO:0046982//protein heterodimerization activity	GO:0001782//B cell homeostasis;GO:0001783//B cell apoptotic process;GO:0002903//negative regulation of B cell apoptotic process;GO:0006915//apoptotic process;GO:0008630//intrinsic apoptotic signaling pathway in response to DNA damage;GO:0042981//regulation of apoptotic process;GO:0043066//negative regulation of apoptotic process;GO:0097192//extrinsic apoptotic signaling pathway in absence of liga…
ENSMUSG00000008193	22	17	12	4	4	4	0.399	0.292	0.383	0.059	0.056	0.073	0.358	0.0626667	-2.51419	0.000810418	0.00713681	Spib	-	-	-	ETS	Spi-B transcription factor (Spi-1/PU.1 related) [Source:MGI Symbol;Acc:MGI:892986]	-	GO:0005634//nucleus;GO:0005667//transcription regulator complex	GO:0000978//RNA polymerase II cis-regulatory region sequence-specific DNA binding;GO:0000981//DNA-binding transcription factor activity, RNA polymerase II-specific;GO:0001228//DNA-binding transcription activator activity, RNA polymerase II-specific;GO:0003677//DNA binding;GO:0003700//DNA-binding transcription factor activity;GO:0043565//sequence-specific DNA binding;GO:1990837//sequence-specific …	GO:0002327//immature B cell differentiation;GO:0006355//regulation of transcription, DNA-templated;GO:0006357//regulation of transcription by RNA polymerase II;GO:0030154//cell differentiation;GO:0030225//macrophage differentiation;GO:0045944//positive regulation of transcription by RNA polymerase II
ENSMUSG00000024672	49	23	31	80	89	61	1.626	0.832	1.409	2.705	2.646	2.434	1.289	2.595	1.00948	0.000942674	0.00809619	Ms4a7	-	-	-	--	membrane-spanning 4-domains, subfamily A, member 7 [Source:MGI Symbol;Acc:MGI:1918846]	-	GO:0005802//trans-Golgi network;GO:0005886//plasma membrane;GO:0016020//membrane;GO:0016021//integral component of membrane	GO:0003674//molecular_function	GO:0007166//cell surface receptor signaling pathway
ENSMUSG00000031934	21	24	16	6	5	7	0.332	0.39	0.226	0.114	0.046	0.09	0.316	0.0833333	-1.92296	0.000947979	0.00813261	Panx1	Organismal Systems	Immune system	K03443	--	pannexin 1 [Source:MGI Symbol;Acc:MGI:1860055]	ko04621//NOD-like receptor signaling pathway	GO:0005783//endoplasmic reticulum;GO:0005789//endoplasmic reticulum membrane;GO:0005886//plasma membrane;GO:0005921//gap junction;GO:0016020//membrane;GO:0016021//integral component of membrane;GO:0030054//cell junction;GO:0032059//bleb;GO:0032991//protein-containing complex	GO:0002020//protease binding;GO:0003779//actin binding;GO:0005102//signaling receptor binding;GO:0005198//structural molecule activity;GO:0005243//gap junction channel activity;GO:0005262//calcium channel activity;GO:0005515//protein binding;GO:0015267//channel activity;GO:0022829//wide pore channel activity;GO:0022840//leak channel activity;GO:0042802//identical protein binding;GO:0044325//trans…	GO:0002931//response to ischemia;GO:0006811//ion transport;GO:0006812//cation transport;GO:0006816//calcium ion transport;GO:0007267//cell-cell signaling;GO:0032730//positive regulation of interleukin-1 alpha production;GO:0032731//positive regulation of interleukin-1 beta production;GO:0032732//positive regulation of interleukin-1 production;GO:0033198//response to ATP;GO:0055085//transmembrane …
ENSMUSG00000038009	16	28	18	64	47	49	0.453	0.856	0.624	1.681	1.168	1.585	0.644333	1.478	1.19777	0.00100559	0.00849675	Dnajc22	-	-	-	--	DnaJ heat shock protein family (Hsp40) member C22 [Source:MGI Symbol;Acc:MGI:1920028]	-	GO:0005769//early endosome;GO:0005886//plasma membrane;GO:0016020//membrane;GO:0016021//integral component of membrane	-	GO:0006897//endocytosis
ENSMUSG00000036186	22	28	23	45	72	61	0.6	0.826	0.768	1.131	1.725	1.903	0.731333	1.58633	1.11709	0.00104449	0.00878301	Dipk1b	-	-	-	--	divergent protein kinase domain 1B [Source:MGI Symbol;Acc:MGI:1927576]	-	GO:0005575//cellular_component;GO:0005783//endoplasmic reticulum;GO:0005789//endoplasmic reticulum membrane;GO:0016020//membrane;GO:0016021//integral component of membrane	GO:0003674//molecular_function	GO:0008150//biological_process
ENSMUSG00000020312	7	19	13	47	44	28	0.096	0.28	0.217	0.595	0.527	0.437	0.197667	0.519667	1.39452	0.00150304	0.011948	Shc2	Environmental Information Processing;Organismal Systems;Environmental Information Processing;Cellular Processes;Human Diseases;Organismal Systems;Human Diseases;Human Diseases;Human Diseases;Organismal Systems;Organismal Systems;Organismal Systems;Organismal Systems;Organismal Systems;Human Diseases;Environmental Information Processing;Organismal Systems;Human Diseases;Human Diseases;Human Diseas…	Signal transduction;Immune system;Signal transduction;Cellular community - eukaryotes;Substance dependence;Immune system;Cancer: specific types;Cancer: specific types;Cancer: specific types;Endocrine system;Endocrine system;Endocrine system;Nervous system;Endocrine system;Drug resistance: antineoplastic;Signal transduction;Endocrine system;Infectious disease: bacterial;Drug resistance: antineopla…	K17447;K17447;K17447;K17447;K17447;K17447;K17447;K17447;K17447;K17447;K17447;K17447;K17447;K17447;K17447;K17447;K17447;K17447;K17447;K17447;K17447;K17447	--	SHC (Src homology 2 domain containing) transforming protein 2 [Source:MGI Symbol;Acc:MGI:106180]	ko04072//Phospholipase D signaling pathway;ko04650//Natural killer cell mediated cytotoxicity;ko04014//Ras signaling pathway;ko04510//Focal adhesion;ko05034//Alcoholism;ko04062//Chemokine signaling pathway;ko05225//Hepatocellular carcinoma;ko05226//Gastric cancer;ko05224//Breast cancer;ko04910//Insulin signaling pathway;ko04915//Estrogen signaling pathway;ko04926//Relaxin signaling pathway;ko0472…	GO:0005886//plasma membrane	GO:0019901//protein kinase binding;GO:0030971//receptor tyrosine kinase binding	GO:0007169//transmembrane receptor protein tyrosine kinase signaling pathway;GO:0035556//intracellular signal transduction;GO:0043410//positive regulation of MAPK cascade
ENSMUSG00000006764	33	23	23	61	62	54	0.556	0.419	0.475	0.954	0.918	1.04	0.483333	0.970667	1.00596	0.00178209	0.0137172	Tph2	Metabolism;Organismal Systems;Organismal Systems;Metabolism;Metabolism	Global and overview maps;Nervous system;Development and regeneration;Amino acid metabolism;Metabolism of cofactors and vitamins	K00502;K00502;K00502;K00502;K00502	--	tryptophan hydroxylase 2 [Source:MGI Symbol;Acc:MGI:2651811]	ko01100//Metabolic pathways;ko04726//Serotonergic synapse;ko04361//Axon regeneration;ko00380//Tryptophan metabolism;ko00790//Folate biosynthesis	GO:0043005//neuron projection	GO:0004497//monooxygenase activity;GO:0004510//tryptophan 5-monooxygenase activity;GO:0005506//iron ion binding;GO:0016491//oxidoreductase activity;GO:0016714//oxidoreductase activity, acting on paired donors, with incorporation or reduction of molecular oxygen, reduced pteridine as one donor, and incorporation of one atom of oxygen;GO:0046872//metal ion binding	GO:0006587//serotonin biosynthetic process from tryptophan;GO:0007623//circadian rhythm;GO:0009072//aromatic amino acid family metabolic process;GO:0014823//response to activity;GO:0031667//response to nutrient levels;GO:0042427//serotonin biosynthetic process;GO:0043627//response to estrogen;GO:0051384//response to glucocorticoid;GO:0051592//response to calcium ion;GO:0071285//cellular response …
ENSMUSG00000043263	24	19	13	60	55	29	0.426	0.264	0.205	0.802	0.672	0.527	0.298333	0.667	1.16076	0.00210321	0.0157679	Ifi209	-	-	-	--	interferon activated gene 209 [Source:MGI Symbol;Acc:MGI:2138243]	-	GO:0005634//nucleus	GO:0003690//double-stranded DNA binding	GO:0002218//activation of innate immune response;GO:0035458//cellular response to interferon-beta
ENSMUSG00000079597	0	0	1	9	7	10	0	0	0.131	0.893	0.657	1.222	0.0436667	0.924	4.40329	0.00223369	0.0165512	Cstdc4	-	-	-	--	cystatin domain containing 4 [Source:MGI Symbol;Acc:MGI:3645124]	-	GO:0001533//cornified envelope;GO:0005615//extracellular space;GO:0005654//nucleoplasm;GO:0005737//cytoplasm;GO:0005829//cytosol;GO:1904090//peptidase inhibitor complex	GO:0002020//protease binding;GO:0004866//endopeptidase inhibitor activity;GO:0004869//cysteine-type endopeptidase inhibitor activity	GO:0010466//negative regulation of peptidase activity;GO:0010951//negative regulation of endopeptidase activity;GO:0018149//peptide cross-linking;GO:0030216//keratinocyte differentiation;GO:0045861//negative regulation of proteolysis;GO:0098609//cell-cell adhesion
ENSMUSG00000036381	19	16	22	57	42	43	0.521	0.452	0.664	1.409	0.945	1.312	0.545667	1.222	1.16315	0.00231702	0.0170446	P2ry14	Environmental Information Processing	Signaling molecules and interaction	K04299	--	purinergic receptor P2Y, G-protein coupled, 14 [Source:MGI Symbol;Acc:MGI:2155705]	ko04080//Neuroactive ligand-receptor interaction	GO:0005886//plasma membrane;GO:0016020//membrane;GO:0016021//integral component of membrane	GO:0004930//G protein-coupled receptor activity;GO:0045028//G protein-coupled purinergic nucleotide receptor activity	GO:0006955//immune response;GO:0007165//signal transduction;GO:0007186//G protein-coupled receptor signaling pathway;GO:0035589//G protein-coupled purinergic nucleotide receptor signaling pathway;GO:0061484//hematopoietic stem cell homeostasis
ENSMUSG00000051427	8	12	7	27	34	25	0.071	0.114	0.076	0.221	0.264	0.252	0.087	0.245667	1.49761	0.00263502	0.0188927	Ccdc157	-	-	-	--	coiled-coil domain containing 157 [Source:MGI Symbol;Acc:MGI:3041210]	-	GO:0005575//cellular_component	GO:0003674//molecular_function	GO:0008150//biological_process
ENSMUSG00000034930	29	27	16	55	45	66	0.48	0.49	0.366	0.908	0.737	1.549	0.445333	1.06467	1.25744	0.00274299	0.0195022	Rtkn	-	-	-	--	rhotekin [Source:MGI Symbol;Acc:MGI:107371]	-	GO:0005826//actomyosin contractile ring;GO:0005829//cytosol	GO:0000166//nucleotide binding;GO:0005095//GTPase inhibitor activity;GO:0005515//protein binding;GO:0005525//GTP binding;GO:0031267//small GTPase binding	GO:0000281//mitotic cytokinesis;GO:0000915//actomyosin contractile ring assembly;GO:0006915//apoptotic process;GO:0007165//signal transduction;GO:0007266//Rho protein signal transduction;GO:0031106//septin ring organization;GO:0032185//septin cytoskeleton organization;GO:0042981//regulation of apoptotic process;GO:0043086//negative regulation of catalytic activity
ENSMUSG00000096674	6	0	6	76	59	13	0.308	0	0.35	3.372	2.498	0.684	0.219333	2.18467	3.31622	0.00278385	0.0197192	Mup15	-	-	-	--	major urinary protein 15 [Source:MGI Symbol;Acc:MGI:3780235]	-	GO:0005576//extracellular region;GO:0005615//extracellular space	GO:0003674//molecular_function;GO:0005549//odorant binding;GO:0005550//pheromone binding;GO:0036094//small molecule binding	GO:0008150//biological_process
ENSMUSG00000079681	9	9	8	0	0	2	0.388	0.418	0.408	0	0	0.104	0.404667	0.0346667	-3.54511	0.00289396	0.0204141	Zglp1	-	-	-	zf-GATA	zinc finger, GATA-like protein 1 [Source:MGI Symbol;Acc:MGI:3696042]	-	GO:0005634//nucleus;GO:0043229//intracellular organelle	GO:0000981//DNA-binding transcription factor activity, RNA polymerase II-specific;GO:0003677//DNA binding;GO:0008270//zinc ion binding;GO:0043565//sequence-specific DNA binding;GO:0046872//metal ion binding	GO:0000122//negative regulation of transcription by RNA polymerase II;GO:0006355//regulation of transcription, DNA-templated;GO:0006357//regulation of transcription by RNA polymerase II;GO:0007283//spermatogenesis;GO:0030154//cell differentiation;GO:0045944//positive regulation of transcription by RNA polymerase II;GO:0048477//oogenesis;GO:0048599//oocyte development
ENSMUSG00000035936	29	23	19	59	51	49	0.227	0.195	0.182	0.429	0.351	0.439	0.201333	0.406333	1.01308	0.00304751	0.021281	Aldh5a1	Metabolism;Metabolism;Metabolism	Global and overview maps;Amino acid metabolism;Carbohydrate metabolism	K00139;K00139;K00139	--	aldhehyde dehydrogenase family 5, subfamily A1 [Source:MGI Symbol;Acc:MGI:2441982]	ko01100//Metabolic pathways;ko00250//Alanine, aspartate and glutamate metabolism;ko00650//Butanoate metabolism	GO:0005739//mitochondrion	GO:0004777//succinate-semialdehyde dehydrogenase (NAD+) activity;GO:0009013//succinate-semialdehyde dehydrogenase [NAD(P)+] activity;GO:0016491//oxidoreductase activity;GO:0016620//oxidoreductase activity, acting on the aldehyde or oxo group of donors, NAD or NADP as acceptor;GO:0031406//carboxylic acid binding;GO:0042802//identical protein binding;GO:0051287//NAD binding	GO:0006105//succinate metabolic process;GO:0006536//glutamate metabolic process;GO:0007417//central nervous system development;GO:0009448//gamma-aminobutyric acid metabolic process;GO:0009450//gamma-aminobutyric acid catabolic process;GO:0009791//post-embryonic development;GO:0042135//neurotransmitter catabolic process
ENSMUSG00000052889	20	10	16	35	56	32	0.32	0.158	0.318	0.525	0.715	0.594	0.265333	0.611333	1.20415	0.00307922	0.0214339	Prkcb	Human Diseases;Human Diseases;Human Diseases;Environmental Information Processing;Organismal Systems;Environmental Information Processing;Human Diseases;Human Diseases;Organismal Systems;Environmental Information Processing;Human Diseases;Environmental Information Processing;Environmental Information Processing;Human Diseases;Organismal Systems;Human Diseases;Human Diseases;Cellular Processes;Org…	Cancer: overview;Neurodegenerative disease;Infectious disease: viral;Signal transduction;Immune system;Signal transduction;Infectious disease: viral;Infectious disease: viral;Immune system;Signal transduction;Infectious disease: parasitic;Signal transduction;Signal transduction;Cancer: overview;Immune system;Cardiovascular disease;Cancer: overview;Cellular community - eukaryotes;Immune system;Imm…	K19662;K19662;K19662;K19662;K19662;K19662;K19662;K19662;K19662;K19662;K19662;K19662;K19662;K19662;K19662;K19662;K19662;K19662;K19662;K19662;K19662;K19662;K19662;K19662;K19662;K19662;K19662;K19662;K19662;K19662;K19662;K19662;K19662;K19662;K19662;K19662;K19662;K19662;K19662;K19662;K19662;K19662;K19662;K19662;K19662;K19662;K19662;K19662;K19662;K19662;K19662;K19662;K19662;K19662;K19662;K19662;K19662;…	--	protein kinase C, beta [Source:MGI Symbol;Acc:MGI:97596]	ko05200//Pathways in cancer;ko05022//Pathways of neurodegeneration - multiple diseases;ko05171//Coronavirus disease - COVID-19;ko04020//Calcium signaling pathway;ko04613//Neutrophil extracellular trap formation;ko04010//MAPK signaling pathway;ko05163//Human cytomegalovirus infection;ko05170//Human immunodeficiency virus 1 infection;ko04650//Natural killer cell mediated cytotoxicity;ko04014//Ras s…	GO:0005634//nucleus;GO:0005654//nucleoplasm;GO:0005737//cytoplasm;GO:0005813//centrosome;GO:0005829//cytosol;GO:0005886//plasma membrane;GO:0008091//spectrin;GO:0016020//membrane;GO:0031526//brush border membrane;GO:0044305//calyx of Held;GO:0099523//presynaptic cytosol;GO:0120025//plasma membrane bounded cell projection	GO:0000166//nucleotide binding;GO:0003682//chromatin binding;GO:0004672//protein kinase activity;GO:0004674//protein serine/threonine kinase activity;GO:0004697//protein kinase C activity;GO:0004698//calcium-dependent protein kinase C activity;GO:0004712//protein serine/threonine/tyrosine kinase activity;GO:0005080//protein kinase C binding;GO:0005246//calcium channel regulator activity;GO:000551…	GO:0002250//adaptive immune response;GO:0002376//immune system process;GO:0006325//chromatin organization;GO:0006357//regulation of transcription by RNA polymerase II;GO:0006468//protein phosphorylation;GO:0006816//calcium ion transport;GO:0006874//cellular calcium ion homeostasis;GO:0006915//apoptotic process;GO:0009410//response to xenobiotic stimulus;GO:0010646//regulation of cell communicatio…
ENSMUSG00000021913	9	8	19	34	46	28	0.107	0.111	0.284	0.383	0.488	0.38	0.167333	0.417	1.31732	0.00329375	0.0225673	Ogdhl	Metabolism;Metabolism;Metabolism	Global and overview maps;Global and overview maps;Carbohydrate metabolism	K00164;K00164;K00164	--	oxoglutarate dehydrogenase-like [Source:MGI Symbol;Acc:MGI:3616088]	ko01100//Metabolic pathways;ko01200//Carbon metabolism;ko00020//Citrate cycle (TCA cycle)	GO:0005739//mitochondrion;GO:0005759//mitochondrial matrix;GO:0045252//oxoglutarate dehydrogenase complex	GO:0004591//oxoglutarate dehydrogenase (succinyl-transferring) activity;GO:0016491//oxidoreductase activity;GO:0016624//oxidoreductase activity, acting on the aldehyde or oxo group of donors, disulfide as acceptor;GO:0030976//thiamine pyrophosphate binding	GO:0006099//tricarboxylic acid cycle;GO:0006103//2-oxoglutarate metabolic process
ENSMUSG00000078673	21	58	17	288	193	54	1.018	2.975	0.987	13.304	8.356	3.069	1.66	8.243	2.31199	0.00345119	0.0234229	Mup19	-	-	-	--	major urinary protein 19 [Source:MGI Symbol;Acc:MGI:3705235]	-	GO:0005575//cellular_component;GO:0005576//extracellular region;GO:0005615//extracellular space;GO:0005634//nucleus;GO:0005829//cytosol	GO:0003674//molecular_function;GO:0005009//insulin-activated receptor activity;GO:0005549//odorant binding;GO:0005550//pheromone binding;GO:0036094//small molecule binding	GO:0006112//energy reserve metabolic process;GO:0008150//biological_process;GO:0008286//insulin receptor signaling pathway;GO:0009060//aerobic respiration;GO:0010628//positive regulation of gene expression;GO:0010888//negative regulation of lipid storage;GO:0010907//positive regulation of glucose metabolic process;GO:0031649//heat generation;GO:0042593//glucose homeostasis;GO:0045475//locomotor r…
ENSMUSG00000095788	17	16	7	31	35	42	0.515	0.602	0.264	1.162	0.907	1.584	0.460333	1.21767	1.40337	0.00367619	0.0246893	Sirpb1a	Organismal Systems	Development and regeneration	K06551	--	signal-regulatory protein beta 1A [Source:MGI Symbol;Acc:MGI:2444824]	ko04380//Osteoclast differentiation	GO:0005886//plasma membrane;GO:0016020//membrane;GO:0016021//integral component of membrane	GO:0003674//molecular_function	GO:0006909//phagocytosis;GO:0035556//intracellular signal transduction;GO:0050766//positive regulation of phagocytosis;GO:0050870//positive regulation of T cell activation;GO:0051649//establishment of localization in cell
ENSMUSG00000046169	13	6	14	27	34	34	0.093	0.052	0.136	0.183	0.214	0.252	0.0936667	0.216333	1.20765	0.00466477	0.0300984	Adamts6	-	-	-	--	a disintegrin-like and metallopeptidase (reprolysin type) with thrombospondin type 1 motif, 6 [Source:MGI Symbol;Acc:MGI:1347348]	-	GO:0005576//extracellular region;GO:0031012//extracellular matrix	GO:0004222//metalloendopeptidase activity;GO:0008233//peptidase activity;GO:0008237//metallopeptidase activity;GO:0016787//hydrolase activity;GO:0046872//metal ion binding	GO:0001822//kidney development;GO:0003279//cardiac septum development;GO:0006508//proteolysis;GO:0007507//heart development;GO:0030198//extracellular matrix organization;GO:0035904//aorta development;GO:0060976//coronary vasculature development
ENSMUSG00000001053	42	42	33	25	25	16	0.785	0.849	0.891	0.434	0.468	0.342	0.841667	0.414667	-1.0213	0.00490102	0.0313974	N4bp3	-	-	-	--	NEDD4 binding protein 3 [Source:MGI Symbol;Acc:MGI:2442218]	-	GO:0030424//axon;GO:0030425//dendrite;GO:0031410//cytoplasmic vesicle;GO:0042995//cell projection	GO:0005515//protein binding	GO:0007399//nervous system development;GO:0008150//biological_process
ENSMUSG00000056185	7	4	4	16	20	21	0.178	0.112	0.122	0.36	0.425	0.573	0.137333	0.452667	1.72077	0.00527776	0.0332943	Snx32	Cellular Processes	Transport and catabolism	K17920	--	sorting nexin 32 [Source:MGI Symbol;Acc:MGI:2444704]	ko04144//Endocytosis	GO:0005768//endosome;GO:0005829//cytosol	GO:0035091//phosphatidylinositol binding	GO:0015031//protein transport;GO:0042147//retrograde transport, endosome to Golgi
ENSMUSG00000089669	35	25	33	20	14	13	1.095	0.828	1.265	0.565	0.367	0.476	1.06267	0.469333	-1.179	0.00554377	0.0347287	Tnfsf13	Environmental Information Processing;Human Diseases;Organismal Systems	Signaling molecules and interaction;Immune disease;Immune system	K05475;K05475;K05475	--	tumor necrosis factor (ligand) superfamily, member 13 [Source:MGI Symbol;Acc:MGI:1916833]	ko04060//Cytokine-cytokine receptor interaction;ko05323//Rheumatoid arthritis;ko04672//Intestinal immune network for IgA production	GO:0005615//extracellular space;GO:0005737//cytoplasm;GO:0016020//membrane;GO:0016021//integral component of membrane	GO:0005125//cytokine activity;GO:0005164//tumor necrosis factor receptor binding;GO:0005515//protein binding	GO:0006955//immune response;GO:0007165//signal transduction;GO:0048298//positive regulation of isotype switching to IgA isotypes
ENSMUSG00000030688	8	16	12	36	33	29	0.253	0.547	0.464	1.056	0.989	1.088	0.421333	1.04433	1.30955	0.00566999	0.0352441	Stard10	-	-	-	--	START domain containing 10 [Source:MGI Symbol;Acc:MGI:1860093]	-	GO:0005737//cytoplasm;GO:0005829//cytosol;GO:0005902//microvillus;GO:0005929//cilium;GO:0016020//membrane;GO:0031514//motile cilium;GO:0042995//cell projection;GO:0046581//intercellular canaliculus	GO:0008289//lipid binding	GO:0006869//lipid transport;GO:0032782//bile acid secretion;GO:0035360//positive regulation of peroxisome proliferator activated receptor signaling pathway
ENSMUSG00000029153	11	8	10	34	24	26	0.438	0.261	0.38	1.052	0.526	0.683	0.359667	0.753667	1.06727	0.00567779	0.0352646	Ociad2	-	-	-	--	OCIA domain containing 2 [Source:MGI Symbol;Acc:MGI:1916377]	-	GO:0005739//mitochondrion;GO:0005743//mitochondrial inner membrane;GO:0005768//endosome	GO:0003674//molecular_function	GO:0009617//response to bacterium
ENSMUSG00000027257	14	14	11	4	5	2	0.536	0.36	0.527	0.166	0.105	0.054	0.474333	0.108333	-2.13042	0.00578748	0.0358439	Pacsin3	-	-	-	--	protein kinase C and casein kinase substrate in neurons 3 [Source:MGI Symbol;Acc:MGI:1891410]	-	GO:0005737//cytoplasm;GO:0005768//endosome;GO:0005829//cytosol;GO:0005886//plasma membrane;GO:0016020//membrane	GO:0005515//protein binding;GO:0005543//phospholipid binding;GO:0008092//cytoskeletal protein binding;GO:0008289//lipid binding;GO:0019855//calcium channel inhibitor activity;GO:0042802//identical protein binding	GO:0006897//endocytosis;GO:0007010//cytoskeleton organization;GO:0030100//regulation of endocytosis;GO:0045806//negative regulation of endocytosis;GO:0051044//positive regulation of membrane protein ectodomain proteolysis;GO:0051926//negative regulation of calcium ion transport;GO:0097320//plasma membrane tubulation
ENSMUSG00000090877	45	27	35	17	28	12	0.716	0.463	0.67	0.245	0.382	0.225	0.616333	0.284	-1.11782	0.005886	0.0363803	Hspa1b	Environmental Information Processing;Human Diseases;Cellular Processes;Human Diseases;Genetic Information Processing;Human Diseases;Genetic Information Processing;Organismal Systems;Human Diseases;Organismal Systems;Organismal Systems;Human Diseases	Signal transduction;Neurodegenerative disease;Transport and catabolism;Cardiovascular disease;Folding, sorting and degradation;Infectious disease: viral;Transcription;Endocrine system;Infectious disease: parasitic;Immune system;Aging;Infectious disease: bacterial	K03283;K03283;K03283;K03283;K03283;K03283;K03283;K03283;K03283;K03283;K03283;K03283	--	heat shock protein 1B [Source:MGI Symbol;Acc:MGI:99517]	ko04010//MAPK signaling pathway;ko05020//Prion disease;ko04144//Endocytosis;ko05417//Lipid and atherosclerosis;ko04141//Protein processing in endoplasmic reticulum;ko05162//Measles;ko03040//Spliceosome;ko04915//Estrogen signaling pathway;ko05145//Toxoplasmosis;ko04612//Antigen processing and presentation;ko04213//Longevity regulating pathway - multiple species;ko05134//Legionellosis	GO:0002199//zona pellucida receptor complex;GO:0005634//nucleus;GO:0005737//cytoplasm;GO:0005739//mitochondrion;GO:0005759//mitochondrial matrix;GO:0005813//centrosome;GO:0005814//centriole;GO:0005815//microtubule organizing center;GO:0005829//cytosol;GO:0005856//cytoskeleton;GO:0005886//plasma membrane;GO:0016234//inclusion body;GO:0016235//aggresome;GO:0016607//nuclear speck;GO:0032991//protein…	GO:0000166//nucleotide binding;GO:0001664//G protein-coupled receptor binding;GO:0005102//signaling receptor binding;GO:0005515//protein binding;GO:0005524//ATP binding;GO:0016887//ATP hydrolysis activity;GO:0019899//enzyme binding;GO:0031072//heat shock protein binding;GO:0031625//ubiquitin protein ligase binding;GO:0042826//histone deacetylase binding;GO:0044183//protein folding chaperone;GO:00…	GO:0006457//protein folding;GO:0006986//response to unfolded protein;GO:0007339//binding of sperm to zona pellucida;GO:0009408//response to heat;GO:0016192//vesicle-mediated transport;GO:0032436//positive regulation of proteasomal ubiquitin-dependent protein catabolic process;GO:0034620//cellular response to unfolded protein;GO:0042026//protein refolding;GO:0043066//negative regulation of apoptot…
ENSMUSG00000114004	13	7	9	2	0	3	0.89	0.542	0.706	0.103	0	0.246	0.712667	0.116333	-2.61496	0.00655506	0.0394749	Gm48552	-	-	-	--	predicted gene, 48552 [Source:MGI Symbol;Acc:MGI:6098105]	-	GO:0016020//membrane;GO:0016021//integral component of membrane	-	-
ENSMUSG00000050345	0	0	4	16	12	7	0	0	0.146	0.46	0.336	0.251	0.0486667	0.349	2.84222	0.00655816	0.0394749	4930486L24Rik	-	-	-	--	RIKEN cDNA 4930486L24 gene [Source:MGI Symbol;Acc:MGI:1922258]	-	GO:0005576//extracellular region;GO:0005615//extracellular space;GO:0005764//lysosome;GO:0005771//multivesicular body;GO:0005794//Golgi apparatus;GO:0005886//plasma membrane;GO:0030054//cell junction;GO:0043231//intracellular membrane-bounded organelle	GO:0001968//fibronectin binding;GO:0004197//cysteine-type endopeptidase activity;GO:0005518//collagen binding;GO:0008234//cysteine-type peptidase activity;GO:0042393//histone binding;GO:0043394//proteoglycan binding;GO:0097655//serpin family protein binding	GO:0006508//proteolysis;GO:0006955//immune response;GO:0016540//protein autoprocessing;GO:0019064//fusion of virus membrane with host plasma membrane;GO:0019065//receptor-mediated endocytosis of virus by host cell;GO:0030574//collagen catabolic process;GO:0031638//zymogen activation;GO:0039654//fusion of virus membrane with host endosome membrane;GO:0046718//viral entry into host cell;GO:0051603/…
ENSMUSG00000089665	25	25	27	12	17	8	2.823	3.051	3.732	1.258	1.686	1.032	3.202	1.32533	-1.27262	0.00668488	0.0401487	Fcor	-	-	-	--	Foxo1 corepressor [Source:MGI Symbol;Acc:MGI:1915484]	-	GO:0005634//nucleus;GO:0005737//cytoplasm;GO:0005739//mitochondrion;GO:0005829//cytosol	GO:0003682//chromatin binding;GO:0005515//protein binding;GO:0016407//acetyltransferase activity;GO:0016740//transferase activity	GO:0001659//temperature homeostasis;GO:0001678//cellular glucose homeostasis;GO:0006473//protein acetylation;GO:0009267//cellular response to starvation;GO:0045444//fat cell differentiation;GO:0045892//negative regulation of transcription, DNA-templated;GO:0070417//cellular response to cold;GO:0097009//energy homeostasis
ENSMUSG00000095180	28	42	22	8	23	13	1.388	2.25	1.335	0.368	1.001	0.736	1.65767	0.701667	-1.2403	0.00677958	0.0405421	Rhox5	-	-	-	--	reproductive homeobox 5 [Source:MGI Symbol;Acc:MGI:97538]	-	-	GO:0000981//DNA-binding transcription factor activity, RNA polymerase II-specific;GO:0003677//DNA binding	GO:0006357//regulation of transcription by RNA polymerase II
ENSMUSG00000039824	14	25	12	41	47	34	0.604	1.166	0.634	1.642	1.781	1.676	0.801333	1.69967	1.08478	0.00732904	0.0430528	Myl6b	Cellular Processes;Organismal Systems;Organismal Systems	Cellular community - eukaryotes;Endocrine system;Circulatory system	K12751;K12751;K12751	--	myosin, light polypeptide 6B [Source:MGI Symbol;Acc:MGI:1917789]	ko04530//Tight junction;ko04921//Oxytocin signaling pathway;ko04270//Vascular smooth muscle contraction	GO:0016459//myosin complex;GO:0016460//myosin II complex;GO:0016461//unconventional myosin complex	GO:0003774//cytoskeletal motor activity;GO:0005509//calcium ion binding;GO:0008307//structural constituent of muscle	GO:0006936//muscle contraction;GO:0007519//skeletal muscle tissue development;GO:0030049//muscle filament sliding
ENSMUSG00000020598	132	87	87	72	91	67	3.019	2.168	2.229	1.157	1.208	1.242	2.472	1.20233	-1.03984	0.00747766	0.043674	Nrcam	Environmental Information Processing	Signaling molecules and interaction	K06756	--	neuronal cell adhesion molecule [Source:MGI Symbol;Acc:MGI:104750]	ko04514//Cell adhesion molecules	GO:0005576//extracellular region;GO:0005886//plasma membrane;GO:0016020//membrane;GO:0016021//integral component of membrane;GO:0030424//axon;GO:0033268//node of Ranvier;GO:0042995//cell projection;GO:0043005//neuron projection;GO:0043194//axon initial segment;GO:0045202//synapse;GO:0098978//glutamatergic synapse;GO:0099055//integral component of postsynaptic membrane;GO:0099061//integral compone…	GO:0005515//protein binding;GO:0030506//ankyrin binding;GO:0086080//protein binding involved in heterotypic cell-cell adhesion;GO:0098632//cell-cell adhesion mediator activity	GO:0001525//angiogenesis;GO:0007155//cell adhesion;GO:0007156//homophilic cell adhesion via plasma membrane adhesion molecules;GO:0007411//axon guidance;GO:0007417//central nervous system development;GO:0008104//protein localization;GO:0010975//regulation of neuron projection development;GO:0019227//neuronal action potential propagation;GO:0031290//retinal ganglion cell axon guidance;GO:0034113//…
ENSMUSG00000050957	3	2	1	10	12	13	0.188	0.135	0.077	0.58	0.659	0.929	0.133333	0.722667	2.43829	0.00757829	0.0441268	Insl6	-	-	-	--	insulin-like 6 [Source:MGI Symbol;Acc:MGI:1351595]	-	GO:0005576//extracellular region	GO:0005179//hormone activity	GO:0006915//apoptotic process;GO:0007165//signal transduction;GO:0007283//spermatogenesis;GO:0007286//spermatid development;GO:0008584//male gonad development;GO:0009566//fertilization;GO:0030317//flagellated sperm motility;GO:0035234//ectopic germ cell programmed cell death;GO:0043066//negative regulation of apoptotic process;GO:0051093//negative regulation of developmental process;GO:2000242//n…
ENSMUSG00000031906	14	17	20	6	5	8	0.158	0.158	0.211	0.048	0.038	0.101	0.175667	0.0623333	-1.49476	0.00847606	0.0484266	Smpd3	Metabolism;Metabolism	Global and overview maps;Lipid metabolism	K12352;K12352	--	sphingomyelin phosphodiesterase 3, neutral [Source:MGI Symbol;Acc:MGI:1927578]	ko01100//Metabolic pathways;ko00600//Sphingolipid metabolism	GO:0000137//Golgi cis cisterna;GO:0000139//Golgi membrane;GO:0005576//extracellular region;GO:0005737//cytoplasm;GO:0005794//Golgi apparatus;GO:0005886//plasma membrane;GO:0016020//membrane	GO:0001786//phosphatidylserine binding;GO:0004620//phospholipase activity;GO:0004767//sphingomyelin phosphodiesterase activity;GO:0005515//protein binding;GO:0008081//phosphoric diester hydrolase activity;GO:0016787//hydrolase activity;GO:0042802//identical protein binding;GO:0046872//metal ion binding;GO:0061751//neutral sphingomyelin phosphodiesterase activity;GO:0070300//phosphatidic acid bind…	GO:0001501//skeletal system development;GO:0001503//ossification;GO:0001932//regulation of protein phosphorylation;GO:0001958//endochondral ossification;GO:0002063//chondrocyte development;GO:0002244//hematopoietic progenitor cell differentiation;GO:0002685//regulation of leukocyte migration;GO:0003433//chondrocyte development involved in endochondral bone morphogenesis;GO:0006629//lipid metaboli…
