# Supplementary material for: Homeostasis of Gut Microbiota Protects against Susceptibility to Fungal Pneumonia
Source: Adv Sci (Weinh). 2025 Aug 4;12(40):e16455. doi: 10.1002/advs.202416455 (PMC12561360; doi:10.1002/advs.202416455)
Supplement: Supplementary file 7 — Supplemental Table 6 [file ADVS-12-e16455-s008.xlsx]

## Sheet: Table S6 - Cell metabolism
Table S6 Lung cell metabolites dataset of C-30 group vs F-30 group based on GCTOF platform
Sample info.	Groups	Methylamine	Propylene glycol	2-Hydroxypyridine	Oxalacetic acid	Lactic acid	2-Hydroxyisobutyric acid	Cyclohexylamine	Glycolic acid	DL-Alanine	Glycine	2-Hydroxybutyric acid	Oxalic acid	3-Hydroxypropanoate	3-Hydroxypyridine	2-Pyrrolidinone	3-Hydroxybutyric acid	DL-Leucine	N-Methyl-DL-alanine	Methanolphosphate	Succinate semialdehyde	L-Valine	Carnitine	4-Hydroxybutanoic acid	Urea	2-Butyne-1,4-diol	1,3-Dihydroxyacetone dimer	Benzoate	Serine	L-Serine	Ethanolamine	Phosphate	Phosphoric acid	Glycerol	L-Leucine	L-Isoleucine	DL-Threonine	6-Aminohexanoate	L-Proline	D-Glyceric acid	Uracil	2-Methylmaleic acid	2-Octanone	Butenedioic acid	Allylmalonic acid	L-Alanine	Nonanoic acid	DL-Pipecolic acid	Salicylaldehyde
A1	Control	49756790	463759	12404840	2402106	227522200	68231880	646582	2059605	186238200	3503878	258176	6253846	173427700	672502	74338.2	2373227	899357	589056	7688764	481386	50810300	1542524	1872197	31109170	31109170	1063319	668047	1457067	34045340	66377340	29155830	201631100	83216330	61242000	26468150	1197353	2143801	62284950	1447155	9695620	115212	6761569	4859619	2605942	374702	430057	173506	428048
A2	Control	58982930	502873	15809420	2670829	241950500	64393360	603736	1843665	224688600	3810543	213220	9184805	164348900	774086	78360.9	5077140	1081080	669240	11272810	572422	50767790	1942008	3314855	56676380	56676380	1104030	642320	1585016	40834780	104225600	29665030	203923100	90821180	58019820	28452410	1256565	480788	64777700	2025451	11366260	569946	6347392	9796073	10624820	507242	490640	338433	433010
A3	Control	60941510	424255	7392729	1500260	189232300	72656620	628689	1350011	137504200	1984370	111010	6444003	18544.2	498482	55232.6	1048136	909835	337624	7948861	143145	40737090	921236	1264446	24136120	24138220	674288	639145	1860637	33176230	37454780	28154350	193969700	80283160	53470750	20137380	1224320	277095	45269880	1068322	5629056	669209	7551566	3419230	1904137	294342	587666	141351	491294
A4	Control	75102260	502661	13382370	3060251	237953300	67016150	609928	2035525	197695600	2741601	394446	6935628	157538200	758483	72437.2	3129717	1200258	643021	11562460	496778	51098420	1640084	1980528	43841650	43849710	908553	730337	1730878	39777030	67669600	31505480	219144900	80259020	62915560	27890530	1221555	611711	54129800	1520930	8272426	598188	6660832	6914619	3622050	449836	368424	216052	411108
C1	F_spore_M	61777220	412457	12743050	2239925	171368400	64861110	598270	2877977	151376800	2899920	174397	6200102	176041500	688242	74307.9	2928132	864614	389149	18167590	575829	40948180	891262	1460952	24861030	24878870	827635	754706	1602970	35486300	62082980	33158040	230771700	70311430	59700220	24779820	1095738	1069167	44491200	1091268	8806861	550732	6054505	4140402	2255865	285505	513586	204090	514076
C2	F_spore_M	6.90177e+07	434851	1.38097e+07	2.47112e+06	196775400	6.45028e+07	564787	2.5945e+06	1.9544e+08	2855579	153778	9.49523e+06	165589900	746851	76800.7	2.86985e+06	854458	451444	1.52771e+07	557840	4.94698e+07	1.20923e+06	1.36709e+06	36419840	3.64286e+07	923569	766178	1551371	4.79149e+07	7.40478e+07	3.35708e+07	2.34944e+08	67595770	6.70898e+07	2.83799e+07	1.19322e+06	948292	5.90123e+07	1.19443e+06	9.4422e+06	545403	5.95631e+06	4.82937e+06	5927465	421297	929170	358592	426794
C3	F_spore_M	74985600	435638	14964120	2977631	209309400	63436970	534415	2467210	223443400	2754767	129043	8113179	163501500	789758	75370.7	2920369	752192	401326	12329590	740733	57568120	1282434	1361689	43638740	43647220	957204	841233	1539267	58875520	80221870	33321280	233918900	65060820	78499640	32188330	1321535	739590	70606940	1149772	9255960	542065	5978052	5048411	2709250	495682	1093772	474903	377303
C4	F_spore_M	70290380	456459	13722060	2195791	209648400	65210240	561674	2438320	211501200	2912050	157895	14172420	157226700	762553	80723.6	2761059	946570	563856	15334040	356956	49893180	1454006	1278628	40759750	40759750	985868	702596	1511876	49382840	79838510	34233160	240142800	67415060	63069680	28171590	1162394	1036118	61938750	1342243	10263790	543411	5836371	5299308	12817280	482705	1180151	396783	389002
[truncated: 159 more columns]
