# Supplementary material for: Homeostasis of Gut Microbiota Protects against Susceptibility to Fungal Pneumonia
Source: Adv Sci (Weinh). 2025 Aug 4;12(40):e16455. doi: 10.1002/advs.202416455 (PMC12561360; doi:10.1002/advs.202416455)
Supplement: Supplementary file 8 — Supplemental Table 7 [file ADVS-12-e16455-s006.xlsx]

## Sheet: Table S7 - Metabolites-F_spore_
Table S6 Mice Lung metabolites dataset of CTRX_F-30 group vs F-30 group based on GCTOF platform
Sample info.	Groups	2,3-Butanediol	2-Hydroxypyridine	Oxalacetic acid	Oxalacetic acid	Phenol	Lactic acid	Cyclohexylamine	Glycolic acid	2-(Methylamino)Ethanol	Phosphoenolpyruvate	L-Valine	DL-Alanine	1-Octanol	Glycine	2-Hydroxybutyric acid	Oxalic acid	Lactamide	3-Hydroxypropanoate	3-Hydroxypyridine	2-Pyrrolidinone	3-Hydroxybutyric acid	DL-Leucine	4-Hydroxypyridine	Benzyl alcohol	Sulphuric acid	Methanolphosphate	Phenylacetaldehyde	Urea	Succinate semialdehyde	Isoleucine	Malonic acid	3-Hydroxyisovalerate	Naphthalene	Carnitine	Hydroxyurea	4-Hydroxybutanoic acid	L-Norvaline	1,3-Dihydroxyacetone dimer	Dihydroxyacetone	Benzoate	Ethanolamine	Glycerol	Phosphate	Phosphoric acid	L-Leucine	Ethylmalonic acid	1,2,4-Butanetriol	L-Isoleucine
CTRX_1	CTRX_F-30	463157	209483800	18169030	18169030	2874309	377651500	2787814	12401380	1043511	1561586	204999300	674347	15209530	28755760	787863	26895920	7894547	190948500	8762168	1159444	15125780	1967964	7351904	2128513	46371560	122026200	6203787	63975160	6989465	4938681	17705980	865270	990795	5426457	20633800	20633800	9360.9	1085709	401991	3966618	145423500	2879256	43081950	77157740	6952787	17518270	880575	168441500
CTRX_2	CTRX_F-30	249317	147037600	7809183	7809183	2500803	328054900	2538126	628478	345705	1343345	177351700	490157	13460010	20942680	569926	27369580	5034990	6699286	7333435	1223003	8818789	6925503	7751154	3520162	1348927	62963140	3198901	51673280	2783003	4491825	14223410	1855608	1333681	5108694	9309391	9309391	2851.43	996531	1038060	6655251	89123040	89112870	41861910	77521610	9997526	11435960	617400	137002600
CTRX_3	CTRX_F-30	321356	199268500	15233190	15233190	2877346	378584000	2872103	14924910	584866	554032	248905400	727459	14008480	20269710	674082	18797740	7602095	5975922	8328445	1412967	11082950	2254079	7367526	2277972	28006830	79745160	4116825	61010070	5486271	4515461	37381950	771527	1031000	1403216	12510210	12510210	8682.68	2076002	1063706	29523.5	142578700	142578700	40768690	76738700	13946530	18312470	981843	208314400
CTRX_4	CTRX_F-30	272462	193193700	14089980	14089980	2572005	9537845	2775928	12664300	629389	1803130	237946700	693392	13970390	36692580	929670	29279330	5306119	6831976	8493468	1394129	11868720	3183988	7668852	4030689	34983920	127054800	6540153	64391600	5821531	5604467	43977670	1346015	1200286	2198171	1755779	14623350	124909	158254	1093887	3487869	129934000	129934000	41634700	73559520	7756105	17736220	97971.9	202754200
CTRX_5	CTRX_F-30	402872	229210000	17061850	17061850	2988404	393122600	2989485	705052	1288084	1504209	198171200	675344	14417090	15622490	722156	30555590	9660620	12954870	10485720	1236835	13593850	2071536	209641	43151.1	34889630	124377800	6436879	75243.6	4726381	2811303	15897140	720963	877021	4373876	17016650	17016770	2961.77	781214	384343	4145398	140878500	140878500	51396030	77847790	6133967	20983850	1303732	164448100
CTRX_6	CTRX_F-30	365354	212591200	20996690	20996690	2800819	364004800	2822125	705913	651275	1389888	205596400	674125	14557710	22668630	1127049	31424050	7070278	195961900	8903674	1724239	12976470	1880002	7695938	1170376	35579620	104519000	6218271	69550410	8940199	5650323	16691670	839580	1006247	2374.55	14147170	14149650	3073102	987988	396625	4629132	132089700	2650794	50203820	79760820	4405954	21833430	1228323	165394400
CTRX_7	CTRX_F-30	365031	233388000	29797960	29797960	2947141	388595400	3111480	651430	1531081	1709164	208027300	735538	14711470	2026440	744265	27395050	11356420	195529900	11286600	1441621	12406560	2262239	8251273	49022.6	36583490	132142600	6785240	69115360	9217881	5016134	16586480	760581	346724	6163666	19559370	19556430	498.577	913188	365177	4868848	156095900	156095900	53531990	77506980	6631578	21213140	298920	172578200
CTRX_8	CTRX_F-30	244397	176000300	9572787	9572787	2670984	1015286	2677762	17750510	452060	804816	189452900	540673	12869390	29001850	623943	25551920	5681141	7202870	7925099	1152987	6296919	1694000	7617471	3695215	16855630	84276370	397701	61390000	3196062	3840585	17428570	1230762	1129417	2587851	11235380	11235380	3097147	1733883	973774	4806990	101380500	101369800	43489110	71111860	6849912	14044480	565262	161204900
F_30_1	F-30	199214	222998200	10422020	10425480	2519305	331142600	2611591	8082473	985715	985724	192001600	506230	14788490	21514480	482654	17081870	4838775	186639600	9117844	1032964	9347060	1500334	516683	898296	30791550	130570800	6665613	53712910	2613696	1981181	13964830	421497	758844	2744712	11142610	11142610	1173790	1796214	294183	2148477	113512400	113512400	53755970	78318190	19575210	14832030	826136	161530600
F_30_2	F-30	189581	224966800	10533190	10533190	2447534	7067037	2599583	497141	959410	928030	191839400	500353	14688150	22281070	788505	17263030	5096951	5442211	9207357	1110279	25261400	1505390	462766	937111	29431510	129030000	6654195	129511	2718381	2282679	13896800	487142	784482	3032844	11201060	11201060	1186652	1814006	230483	2841375	113804000	113804000	53841490	77925380	17060330	4824226	103421	159179700
F_30_3	F-30	319237	214814400	16718930	16718930	2520803	8496794	2762153	449876	957932	2107827	216047700	502997	13680030	29153780	652064	25566940	7075605	171136200	7339741	1048837	12611800	2871054	6569421	70122.9	37999050	122142700	6272698	83176.4	4055026	4489770	16312210	681196	900792	3190980	13850070	812470	1993712	1281756	822369	3816088	113968100	113968100	44825030	77822270	7499791	18397160	822197	144246700
F_30_4	F-30	286004	170686000	14349600	14361550	2556064	340869800	2606897	932852	693061	1374325	215788200	670817	14238140	52633000	1751491	25198540	5533776	188888500	8841649	1343496	13307240	5561282	8343767	5551123	32541110	161445800	8384275	62662490	5090277	4491695	38571200	2420163	1218685	4756552	14692130	14692500	1713.42	1811167	429271	4601459	127740200	127740200	47605210	77167580	8103525	17166950	822456	189968400
F_30_5	F-30	1783838	166174800	25824490	25824490	3170503	403792900	3062870	1474054	1048128	1681529	175697900	550636	11997790	55211810	1792399	28557390	12556050	7281544	12231210	1258466	17703050	2898498	118875	4779790	38920590	224815100	11726030	68538360	6650312	5253055	18812410	1989250	1231803	8732868	16887900	16887900	139658	998881	906596	0	144501100	144488000	53884270	77845780	9716706	23561200	795106	144673700
F_30_6	F-30	358247	204358100	14516770	14516770	2471706	337336000	2721763	11173910	842390	1705724	200305500	579360	15061040	36479480	823287	14299260	6464137	5837329	9378323	1286374	14320820	3325795	8862071	3910783	26863130	164466400	8528756	225911	3052173	4341588	20390380	1840689	1179479	9548149	15965610	15965610	3653.45	1245028	1041106	8325687	130854600	130854600	53450530	81364670	13152550	15726310	1364522	163167200
F_30_7	F-30	292837	211917400	16946720	16946720	2549562	9976438	2672823	712606	1231362	1806275	185747400	541736	13517310	25533350	1117626	19592510	7245009	12572180	7990078	1127454	15284680	2264621	7313031	76833.3	35213300	204659900	10706940	67546670	4569207	3057250	16187990	596654	881000	6473363	20927760	20925020	1852368	699257	896592	7228047	133806400	133806400	63287820	82137270	7646722	15437800	1021963	153134800
F_30_8	F-30	255489	206599000	12891030	12881330	2608289	344833200	2618850	585003	1111005	1813206	183724100	564287	15975340	23739010	892402	55603720	7780929	12627950	7129770	1351113	11788250	2066522	6212746	68739.8	9606875	193376800	10033990	68211030	3220867	2756092	15856480	579106	375711	3885694	15239020	1962496	2698.76	285315	404802	6959496	137157900	137157900	60270040	76591650	3206190	15030120	1836871	150468000
[truncated: 271 more columns]
