# Supplementary material for: Homeostasis of Gut Microbiota Protects against Susceptibility to Fungal Pneumonia
Source: Adv Sci (Weinh). 2025 Aug 4;12(40):e16455. doi: 10.1002/advs.202416455 (PMC12561360; doi:10.1002/advs.202416455)
Supplement: Supplementary file 9 — Supplemental Table 8 [file ADVS-12-e16455-s009.xlsx]

## Sheet: Table S8 - Serum metabolits
Table S8 Mice serum metabolites dataset based on GCTOF platform
Sample info.	Groups	Propane-1,3-diol	2,3-Butanediol	2-Hydroxypyridine	Oxalacetic acid	Lactic acid	Lactic acid	2-Hydroxyisobutyric acid	Phenol	Cyclohexylamine	Glycolic acid	2-(Methylamino)Ethanol	Phosphoenolpyruvate	DL-Valine	L-Alanine	DL-Alanine	1-Octanol	Lactic acid	Glycine	(S)-2-Hydroxybutyric acid	2-Hydroxybutyric acid	Oxalic acid	3-Hydroxypropanoate	110345 Sim To 2-Ketoisovaleric acid	ist Methionine 13C label2	Lactamide	133334 Tbs	3-Hydroxypyridine	2-Pyrrolidinone	3-Hydroxybutyric acid	Benzyl alcohol	Sulphuric acid	4-Hydroxypyridine	Sulphuric acid	(S)-2-Aminobutanoate	Methanolphosphate	3-Methyl-2-oxovalerate	3-Methyl-2-oxopentanoate	Malonic acid	(+-)-3-Methyl-2-oxovaleric acid	44178 Mz116 With Formonetin Contamination Ions	Hexanal	3-Hydroxyisovalerate	4-Methyl-2-oxopentanoate	L-Valine	Ethanol Phosphate	Carnitine	L-Norvaline	Hydroxyurea
CTRX-1	CTRX_F-30	28496710	1521954	87867290	35546360	3147164	457804000	19180300	1789336	3242009	23904430	1979815	6019728	19622.8	317353800	317355900	5135653	34395.9	2123578	2119316	2119316	912478	912478	89696.5	128078	1880357	200851600	2009679	425076	1468324	389675	14215850	1761928	6253178	2897174	3648177	522830	533342	2067575	111508	5536524	1096989	285828	269633	161678000	20660.1	162935	334290	130739
CTRX-2	CTRX_F-30	674128	1177143	98596100	31954900	3136735	417688300	7388728	2249939	3215052	24941480	2051386	1000924	24224.6	231488200	231491600	5606375	34559.6	1339426	1791214	1791214	1647389	797780	155732	121171	1677644	201538100	2321186	408426	3648975	230554	12050810	1868498	6916211	1926328	1953304	613260	613260	945285	152774	5759702	1859392	173481	424845	114334400	16090.9	163165	120087	128404
CTRX-3	CTRX_F-30	38730140	1461919	102210900	23026250	3872187	428418700	9615308	2549687	3101776	22504330	160144	2398528	28966.8	221412900	221406300	5882510	57913.9	1426514	1475154	1475154	1047176	2179408	110824	133396	1239043	222035700	2250011	402360	1312774	294890	9954759	1994383	7985404	1903730	3839207	559952	559952	726364	107842	5737367	1708807	216882	275778	147264300	20331.7	258581	101938	163051
CTRX-4	CTRX_F-30	34646230	1042800	88786140	21380210	4219353	426197800	9687823	2353596	1636252	11330530	956070	1968578	31517.5	202090300	202094100	5173489	51011.9	1325752	1405076	1405076	1984650	982074	106786	140755	1107690	216106100	2003241	365919	887038	413341	7959365	1682541	6308802	1300350	3147835	561898	578829	545278	124367	6059831	1703826	221122	314315	119557000	22128.8	63344.6	66383.8	132610
CTRX-5	CTRX_F-30	28507920	1707801	106642900	17355590	4370916	422116400	7132334	213848	3242135	17885870	1604976	2747030	533.866	212816500	212819300	5956434	32825.6	1604982	1218177	1218177	730741	730741	75228.8	135960	1557119	239599000	2354725	409522	1321755	997606	10035400	2219667	8207978	1836515	2394188	411377	411377	269055	66616.5	5210570	1335823	204533	201526	132898400	20650.2	242355	133656	200227
CTRX-6	CTRX_F-30	30753040	1602558	104879000	17754020	4733427	417911200	17033060	5268290	3360629	19707390	1769580	2781677	26666.1	290003000	290008200	5955729	66880	1805225	3262265	3262265	804647	804647	134977	135370	1681874	238714600	2348528	457134	2584256	216060	12478160	2287847	8742234	3334362	3225133	779467	779467	5440282	221204	5453632	1425975	214360	378792	216255600	24852.1	180214	186873	222707
CTRX-7	CTRX_F-30	37664550	1136326	98616300	18627230	5319172	402916100	7165682	717351	1450036	7855895	806193	1640525	18960.4	172647000	172651000	5968419	57905.9	816318	854930	854930	1713080	795160	78313.3	124605	8378071	247303200	2149064	356450	696375	189664	6006660	1824197	5883042	1213767	2701783	364524	364524	308000	58964.1	5473638	2055397	157829	163084	104673800	22461	259907	27937.9	198022
CTRX-8	CTRX_F-30	32997380	2283353	105266800	17221100	4715936	425183300	6870372	2468928	3278459	20342570	1744275	2841614	23367.9	235945300	235939000	5874867	35206	1448799	1635521	1635521	893899	893899	89492.8	118115	1935490	228685700	2213436	415608	1870608	208449	11083350	101172	7144963	2322295	2478522	414977	414977	240269	66129.1	5697542	1853423	149614	214932	138775400	21991.3	275145	101640	184764
CTRX-9	CTRX_F-30	38631700	1434407	101655600	20277980	4274477	419725200	7355240	2930452	1945884	11254200	1058270	2490807	22970.6	215074800	215084300	5885619	36761	1177521	1538301	1538301	651865	651865	101845	123318	1545512	216430700	2306357	362330	1835106	468269	8299196	1930557	4929781	2004720	2902806	470651	480232	484707	116178	6345569	2044569	181164	256733	135938200	1679.86	346929	122527	155706
CTRX-10	CTRX_F-30	38126010	1628349	99969800	20880630	3788000	415214300	7959173	3101716	3220722	18574070	1685809	2587128	20543.7	237027000	237033200	5896651	39040.5	1593998	1648911	1650632	1862339	510499	107030	116117	1624702	214249700	2280113	393404	1849175	572605	14303400	1931090	6125119	2126268	2877243	507854	507854	592835	141259	5960331	2300303	202820	266655	151402000	25630.1	280640	132497	155312
C-30-1	C-30	4430324	562146	251439	5590610	773903	398889500	8078743	3381368	1476669	17515340	1087600	2531986	149482	12392.2	176486400	5056395	22912.5	1674189	3525770	3522099	1868641	1814079	30681.1	311103	1514079	193363300	2551953	587637	2071170	211696	22123110	2005142	2395061	3335583	3704574	661844	669177	1325915	160830	6812193	828185	255622	297963	161949400	22702.8	559103	45997.9	158958
C-30-2	C-30	4779132	580443	26520600	8022818	1210658	359236800	7023274	3056594	881695	5108148	429354	879134	23157	3889.96	110635800	2239877	9461.05	897458	911248	911248	1061786	1061786	20207	111613	17213.1	146600700	1066871	272944	534426	85292.1	6891124	907990	45826.3	792521	1208486	175280	177430	447353	34909	3082593	393336	65233.6	57989.5	47579240	12527.7	215708	18372.5	59902.1
C-30-3	C-30	3410036	535807	25083020	9994263	1158345	404615000	18336100	3297211	2435090	2891401	1252847	2827936	14227.3	205103100	205089300	5341264	5499.09	1912030	5504446	5504446	1724471	1724471	54668.8	205525	1358287	181783600	2368273	622259	706042	365511	12896000	2106310	15881560	2788562	1031248	436485	423939	2294330	78596.8	7250185	859891	234815	247307	150465800	21297.2	690789	61162.1	174389
C-30-4	C-30	6965086	519455	27339540	5174006	996936	358253900	5924574	920144	809434	2725137	402674	202771	5318.38	88140830	88140830	2059281	11574.5	468325	396772	396772	457093	457093	24215.4	49323.4	433672	128708300	885542	212285	598724	63209.7	3604469	654419	2006231	786820	1342590	143678	146646	2379046	28589.2	2429007	486741	55559.2	47305.2	38898020	9978.82	115298	14355.5	53508.4
C-30-5	C-30	2146431	509959	22244120	2701416	674938	402510600	10734820	3260317	2260256	14102720	532569	2064850	6230.06	23688.5	166320900	4832607	13242.2	1568956	1994141	1994141	1093515	1093515	52576.3	133252	1047156	172070100	2159795	468465	20860.9	211105	10551760	1752223	8983594	2476242	3738412	392373	392373	5603968	83188.1	5733113	633176	206076	155876	131613700	21282.8	296793	61945.1	128695
C-30-6	C-30	1946886	447789	19372720	2778006	642833	369469600	16536160	815247	1032429	5161983	395815	878941	1628.7	98152140	98149820	1447749	5158.06	542768	726335	726335	370314	370314	15698.6	46021.2	346446	111954300	828477	160925	392165	62453.6	4071971	645634	2234055	1095083	1024122	102352	104406	450982	18458.7	1895348	298226	60384.5	52741.1	52621750	7409.28	79283.3	23011.6	44158.9
C-30-7	C-30	4117214	306073	19961430	1359799	627641	330782100	14603700	3131128	577599	3222901	283258	379501	1351.36	38303650	38304110	1404886	2807.72	319200	361734	361734	390027	211554	10114.8	37723.3	306051	83820340	612927	140830	696570	114163	4094387	568781	2605679	510509	611495	78829.8	78829.8	822267	7694.5	1682521	354239	48786.5	21836.8	20902130	4746.77	145694	9050.88	38764.4
C-30-8	C-30	4763657	293335	18044870	904566	441761	345130900	4359315	693237	553981	3033618	260564	519412	6673.6	45560160	45561090	1181692	9891.74	223766	646489	646489	185922	185922	15639.2	23523.4	295784	77325300	533217	94631.1	437309	61736.7	2075919	419591	1490055	596344	629241	83406.4	83406.4	353862	20607.3	1315891	166167	52339.1	38001.2	38766080	4513.66	44155.2	11638.1	31215.3
C-30-9	C-30	4018455	224798	14009620	1478208	421045	358312700	4497437	839389	596904	3487430	295994	421494	4432.41	53551360	53550090	983616	9793.22	479414	588379	588379	450177	450177	20304.8	28159.9	273552	82757560	439019	84999.4	367894	54138	2403884	397588	1399352	720991	715987	112060	109944	169383	26997.5	1294316	331098	44805.9	50097	43994060	3695.24	54989	17410.3	30927.2
C-30-10	C-30	3216176	208177	10305630	655765	381761	307043800	2268221	364251	323632	2532133	169594	267241	8779.81	31092620	31092930	776978	3926.56	167075	399984	398270	251741	251741	12037	27300.8	179935	68246970	368066	58484.9	372143	37739.4	1716988	266542	961167	373768	634448	77975	76833.1	120627	15593	1079650	221954	40195.1	28519.5	30695610	3315.55	49409.8	8941.75	22649.3
C-60-1	C-60	34488010	460170	110822800	11509950	2848220	383375000	10717480	4491983	1431329	8614388	1906299	1027806	15808.9	171537600	171533900	5914560	22138	200839	1126064	1126064	740317	1385941	113036	111546	1532771	201636700	1932657	308922	2484626	371621	16383310	1802275	9066664	1107989	2554638	450072	450072	3829150	77007.9	5895031	2394171	168330	202156	103089600	30990.2	351489	3196.54	138370
C-60-2	C-60	36127260	22164.5	98734280	9715158	2957101	382970200	11921970	3749349	1491897	7885173	2025894	966217	9999.38	178671200	178674100	5659514	29826.4	1649898	1262150	1262150	732867	732867	129306	103761	1602471	192813500	1714457	279993	3027401	1841721	44066220	1704200	12094840	1062632	2814967	535760	535760	4054480	112750	5716081	2323709	233945	225974	104094700	23786.1	260768	984.466	132366
C-60-3	C-60	2407150	445713	109659000	11338760	1714094	432435900	12083200	781541	1555816	9103388	2108301	1928972	644405	181457300	181454900	5598046	38588.2	1964180	902940	902940	1508305	1508305	101807	163946	2531475	178211600	1970428	357764	4080902	914890	31002350	172160	10352370	1031026	4653258	547133	547133	1270525	65219.7	6000856	2816019	173964	230073	72338110	86171.2	241814	2446.42	94457.5
C-60-4	C-60	36850180	371046	91024100	8316745	3167857	324937600	2610491	380136	1253068	3481375	2610806	464253	15655.2	37819340	37822500	4770418	39947.8	216861	593891	599254	1209090	1209090	84803.4	130587	7238258	202220100	1700843	238667	478632	243832	5695125	1508732	8408.54	389094	3328082	350012	342750	1150800	81387.7	5845158	2064201	75784.9	151088	23874510	27891.6	64955.8	6502.13	97074
C-60-5	C-60	2880317	235386	101971000	6776596	2695959	400171100	20201250	2924356	1512945	10104350	2463997	1274927	27923.2	165479900	165482400	5272531	37563.8	1397868	1359350	1359350	716251	716251	69055.2	104423	1708815	198025000	1816644	310184	960340	418595	49045050	1834589	49413900	3028022	2833122	481286	458617	5154623	71647.7	5499804	2487750	266514	209798	62254620	25799.7	229585	13382.2	146517
C-60-6	C-60	37717230	307720	99832740	14043500	3610607	398545400	11796310	4832463	1487174	9814810	2352037	1294287	21502.3	154643200	154640000	5437722	19922.8	989083	1154784	1154784	1872887	1872887	134868	141370	37531.4	218611200	1795036	343941	618801	393812	7497734	1670619	5487105	1542696	3762035	401391	401391	5477312	115152	5600782	2474225	193281	179120	69134880	27061	189397	2264.89	167181
C-60-7	C-60	2986758	218099	107668300	3023241	2982648	385606100	14589130	3131219	1404130	11485090	3029300	1054638	22408	150389700	150384800	5125079	32447.8	1492912	2168512	93852.2	1193828	1193828	140666	117573	7494959	210972300	38561.9	313049	537910	628969	32754640	1902565	6919661	1384217	6724431	621000	621000	787766	170987	5979039	2691465	196372	134364	128744500	35151	212082	41243.8	166538
C-60-8	C-60	37700000	171199	106948900	10888510	2167180	388904900	10770520	3064986	1449617	9051073	3226641	1154805	10731.3	151553400	151555200	5190271	33499.6	2027608	1479074	1479074	1484843	549971	96630	107600	1424291	184957100	1977476	296641	13851560	690169	70787350	403900	12232630	849652	4542249	696180	696180	1138381	103207	5410994	2593411	171927	298600	67767090	28704.3	169829	15869.1	112513
C-60-9	C-60	39523910	572252	102533100	12434680	2980406	398062800	12276090	4274452	1494826	10523490	3042846	1621832	19791.5	149804100	149800200	5276620	26303.7	1519717	1704150	1704150	1315576	1315576	175293	131665	31395.2	207411600	1918457	299807	12853660	861481	57713400	1827248	3992565	1412615	6497227	646261	93018.3	1664544	196424	5647840	2487950	203775	294706	70886860	29202	159919	21779.7	148582
C-60-10	C-60	42997560	4824.56	108719300	207590	2234125	393701400	15622830	3567639	1472224	9203781	3379670	1274649	34375.4	167791200	167794000	5348735	40204.4	2743917	1495956	1495956	1528763	598422	151838	108888	1256254	187905600	2075558	293272	17797220	708473	83760540	2040354	15032690	864781	5786245	839321	839321	5592961	131954	5914696	2490394	265787	301583	84386330	32204.5	180392	15884.3	126766
F-30-1	F-30	1191215	133624	6513407	3278356	218347	349479100	15441120	3341258	494991	3057399	239319	73980.1	10988.4	46003500	46002660	554597	2201.73	256083	213033	210649	312180	236978	19074.1	36182.1	254974	61294890	383622	68887.2	407798	37976.9	1638141	281104	1314023	231228	358941	97154.4	95789.9	160830	23591.2	902374	131221	28574.4	60985.8	23292570	3812.6	72995.9	6738.7	25493
F-30-2	F-30	754254	134904	7300684	1791088	214204	356456900	5740348	3503338	953358	5746292	469943	175148	6009.54	135645200	135645700	4545643	2345.41	634790	694171	694171	555323	555323	48271.5	26110.9	289589	49653580	330304	54848	1715632	35478.2	1431676	264088	1379150	154911	415101	75398.9	75398.9	247960	18070.4	780509	111097	21723.5	31217.9	21912650	2999.18	60689.4	7614.63	20142.7
F-30-3	F-30	943936	137185	8499773	1696867	269928	393324200	18179080	3159150	2430828	10843280	1070339	1500351	18465	120570100	120570500	1995916	10604.1	639988	890550	890550	372133	372133	61557.2	45336.6	557748	58177560	287505	64277.6	616622	61778.5	2686533	297214	1715250	304196	329591	76543.9	76543.9	256362	17936.5	873916	118441	26254.9	32316.2	71257570	3079.3	78915.3	10605.1	23706.5
F-30-4	F-30	2565792	192956	9812914	1931722	320038	344566400	3358062	3425693	661804	3721084	321875	745914	11672	44277300	44277300	706362	3385.1	144646	235683	235683	109176	109176	11350.1	14466	242427	55229020	305448	47750.2	1062490	30147.5	1072707	225414	740885	187315	285626	51834.4	51834.4	304599	13850	660109	209820	15993.8	27179.6	13187210	3169.89	24622.5	4161.53	15865.6
F-30-5	F-30	2440664	111598	9414355	611341	216656	348209300	5530222	47762.3	547084	3815524	308469	915154	10525.1	21918030	21918050	548008	4920.45	207929	111588	111588	261081	102948	11079.4	12614.9	174285	41269420	276806	48964.4	1086930	33031.3	5506969	222209	5651607	100699	433007	64180.2	64180.2	357692	11462.9	728315	90479.6	16885.6	17931.5	10099960	2304.46	28116.9	7974.59	14475.7
F-30-6	F-30	2207981	105788	6701269	447763	246014	285940500	1639453	3124842	162448	984046	93011.9	147411	2469.05	27617880	27618210	478061	5462.39	99521.8	170055	170065	160359	64967.4	16275.7	11189.7	122104	45150700	176820	41297.8	344282	30154.5	852393	180531	708673	270302	137408	98154.7	97387.1	181030	24791.9	572147	71689.6	15504.9	27353.9	15000540	3260.5	28573.3	4372.1	16288.1
F-30-7	F-30	1918476	82325.3	5585871	3247.54	196165	274506900	1583035	14124.7	116903	674270	61371.4	107984	1692.65	23027220	23026600	331439	3747.7	72530.1	121474	121064	108810	55326.2	8078.56	7164.08	84819	31742030	131261	25166.5	239734	62960	552732	124518	394320	103268	153412	51019.7	50353.9	111490	12540.5	382062	94536.1	11241.7	18072.6	10803180	2069.03	27165.4	5756.82	9621.72
F-30-8	F-30	4842918	145953	12001170	529253	592910	323051300	6672987	1315051	206553	1213878	111233	153043	2943.82	38848000	38846620	726277	7692.99	108754	197417	197429	253261	132743	13527.7	19712.5	130712	101018700	318830	59929.3	416748	86993.6	1254084	297738	708230	231528	561316	68052.7	68052.7	113117	13979.4	983247	130617	44024.8	16349.6	17034990	4055.16	66093.7	6731.3	38841.5
F-30-9	F-30	25243640	1200434	67211420	4649064	245398	431769000	11283350	7457059	1698973	10626260	944300	1263195	11896.7	106166100	106163400	3371491	11140.4	484059	1743336	1743336	628845	628845	61888.5	90785.1	706904	175829800	1413125	222932	13125760	149158	4823324	1164643	3843766	780693	2076309	380446	378449	468144	79751.3	3612519	792275	105081	153197	59548790	13130.7	204341	45352.8	99510.9
F-30-10	F-30	28593520	1796226	82442110	4791318	2759052	401280900	13036510	2287626	136380	8038327	30642.9	1130453	19319.4	162511500	162514300	4559308	16099.3	755199	2613756	2613756	669034	669034	162988	106466	1127674	188632400	1465829	269064	7502460	950721	40635270	1347047	4359787	1475390	1974546	1085296	1077338	507736	275240	4646196	1333469	122636	334160	113914100	15867.3	200410	14189.2	88593.5
F-60-1	F-60	3309729	595334	105950600	29103640	2761678	415410000	15720760	192041	3015741	25656310	3895188	2451944	45151.5	223611000	223613600	6032638	49601.2	3352982	1837036	1837036	1492420	692422	169761	109033	2875219	186528100	2257891	320346	4895579	270313	33423360	150434	33573870	2831520	4600609	502253	502253	1457121	186299	7169948	3063828	215568	284917	129338200	29649.9	53817.8	1422.76	111766
F-60-2	F-60	1987793	399413	91303100	8375445	3269387	340998400	2096167	1858523	1123906	4131541	1171963	575573	13712.6	40019050	40020720	5325632	49155.9	236356	535194	535194	1081664	638536	82519.6	113510	7125258	199626700	1641876	195743	493191	136038	4245233	1438736	44088.9	592831	1595555	174354	176144	975830	72466.7	6421197	2146037	47149.4	113614	17246460	21063.5	83483.8	543.872	91008.2
F-60-3	F-60	29463710	341118	86645720	21410710	2845876	416292000	13248800	150043	1775981	13103340	3154031	2023901	17961.5	237774800	237767600	4759361	39513.5	1715647	1880458	1880458	1933984	986172	174935	154449	2808171	202222400	2099203	342089	2355009	310788	18554270	1751996	19446440	2290937	7851250	854150	854150	5676849	65411.7	5698590	1245099	244391	409908	147540800	36219.7	314855	39853.4	107281
F-60-4	F-60	40737840	218131	103410700	13829680	2633389	424824400	9964453	2715367	1615746	9090476	1485654	1689431	21342.1	183020200	183017200	5062692	13498590	1194634	1385858	1385858	1261905	825838	112678	130244	2484606	184833800	2385245	300616	1251450	214449	11987830	1833562	5695241	1557240	6598487	664282	664282	2328473	110721	6346789	2104483	172426	206234	97967880	36984.4	217995	31519.1	97920.9
F-60-5	F-60	406365	131447	78289810	3774517	3001430	277439300	2247324	1617051	1254769	3592186	766531	302396	14098.8	35830830	35835620	4504665	47183	245416	717072	717072	1260554	1260554	48332.6	134215	6766756	187372100	1885275	174948	473250	157810	5443616	1325503	85385.8	697038	4921396	427538	420058	1146512	60944.8	6817746	1858680	56261.1	79189.6	27710510	29226.1	63412.9	12659.1	68768
F-60-6	F-60	41338080	412917	109521300	15982150	2340891	422923100	10776280	2585916	1637415	11554800	1857861	1839578	21660.1	241181800	241187200	5489206	16345.2	1610992	3887354	3887354	1525927	795268	219020	122024	2566357	184903500	2674042	396126	2038337	189119	30337080	2222101	30419560	4305455	8603420	930378	930378	1288665	261210	7022117	2082739	254015	486341	185540100	46800.8	202754	1906.86	110178
F-60-7	F-60	35822700	223393	96465870	10037300	2674720	391337400	9002426	641633	1245505	7770323	1217420	874984	13466.7	130714100	130717400	5079463	51473.9	833728	856440	856440	626539	626539	113095	109047	1192520	187721000	2084683	235531	1028259	197397	3789659	1554767	5512805	1797317	2944997	356856	356856	6193304	94523.9	6558282	2170249	152271	173607	72835950	396037	311917	1117.64	96157.7
F-60-8	F-60	39197780	571183	96669850	17729280	2069728	430715400	14422960	7295091	115174	10774500	2044147	2224489	27351.3	189870700	189875600	5463509	24319	1553702	1977154	1977154	1990040	785114	222677	111053	2334439	170775300	1902825	336206	14729190	1365594	40295480	129048	8304599	1876831	6702911	1007792	1007792	1488935	298678	7172247	2451863	315638	516503	96784270	69282.1	198593	28993.3	97247.3
F-60-9	F-60	47825500	363847	111433400	923198	3490083	393142000	11935740	2574999	1376019	13341650	2017300	1668105	13303.9	184739600	184744900	4732463	30448	1104534	1918051	1924666	2439408	2439408	40686.9	160269	7807141	231177600	2817208	365391	2576614	260049	8097248	2202514	3412526	2363395	13123930	1091246	1086627	1324856	5095686	7761399	1938170	188740	30975.7	115584400	46918.2	203723	19697.9	183564
F-60-10	F-60	3401388	397751	107544600	5811784	2636766	398557600	7975958	2875483	1348051	9424185	1896039	1476343	19646.6	176896700	176898700	5301450	34437.4	1942856	1275233	1275233	722541	722541	112316	105039	1506262	188871800	2289426	279700	1623341	505997	13935880	395221	18202620	1485012	6200266	625486	625486	6175163	121211	6494884	2713307	201849	213109	107864000	413819	155434	1038.94	106714
[truncated: 330 more columns]
