# Supplementary material for: Homeostasis of Gut Microbiota Protects against Susceptibility to Fungal Pneumonia
Source: Adv Sci (Weinh). 2025 Aug 4;12(40):e16455. doi: 10.1002/advs.202416455 (PMC12561360; doi:10.1002/advs.202416455)
Supplement: Supplementary file 10 — Supplemental Table 9 [file ADVS-12-e16455-s011.xlsx]

## Sheet: Table S9 - SEM-sample Z-score
Table S9 Z-score dataset for SEM calculation
Z-score	Lung inflamation			Lung metabolism			Lung microbiome				Serum metabolism			Gut microbiome
sampleID	BALF TNF-alpha	BALF IL-6	BALF IL-1beta	Glactose metabolism	Dif-TGs	Organic acids	Clostridium	Shannon	Pielou_e	PCA-PC1	Organic acids	Dif-organic acids	PCA-PC1	Sob	Chao	PCA-PC3
CTRX+F_spore_30_1	0.0635518	-0.863234	-0.0352734	0.183079	-1.07199	1.27561	-0.404617	-1.05712	-1.51069	0.236598	1.51136	1.51638	-1.03057	-0.735537	-0.518854	0.146937
CTRX+F_spore_30_2	-0.977579	1.04523	-1.39586	-0.644631	-1.20502	-0.540907	-0.282116	0.776258	1.02013	-1.04873	0.514727	0.914904	-0.753632	-1.1476	-0.937275	2.09332
CTRX+F_spore_30_3	-0.589622	-0.562611	-1.72844	-0.323058	-0.88105	1.24843	-0.0826197	0.778591	1.05122	-0.948918	0.936707	0.505805	-1.01578	-0.938399	-0.413736	-0.758818
CTRX+F_spore_30_4	0.06657	-0.229568	0.690371	0.281343	0.495092	1.481	-0.421591	-0.332462	0.372434	-0.595272	0.517292	0.485885	-0.71321	-0.698346	-0.801468	1.45301
CTRX+F_spore_30_5	0.353536	0.999273	0.44849	0.63996	-0.665742	1.00932	-0.263913	-0.597301	-0.893097	1.57	0.766501	0.805845	-0.883151	-0.46603	-0.179094	-0.743074
CTRX+F_spore_30_6	-0.603328	-0.177846	-0.0655086	1.00276	1.70784	1.15932	-0.112138	0.452302	0.012146	1.27455	1.83976	1.96517	-1.04479	-0.299194	-0.120155	-0.97906
CTRX+F_spore_30_7	-0.130732	0.0181651	-0.162802	0.70722	-0.632075	1.13056	-0.439548	-0.900656	-1.17504	1.06982	0.226959	0.0726442	-0.666817	-0.739678	-0.196154	-0.69383
CTRX+F_spore_30_8	-0.33607	0.0232103	-0.0665556	-0.754477	-0.0599126	0.0132784	-0.4302	-1.88102	-1.96077	2.79001	0.919756	1.03846	-0.809596	-0.633967	-0.212784	-0.731901
C_30_1	-0.587078	-0.386015	-1.90986	-2.29791	-0.931379	-1.99853	4.34319	-0.590087	0.176626	-0.699181	1.10135	1.06344	-1.04105	1.25321	-1.00644	1.94831
C_30_2	-0.533395	-1.26662	-0.881859	-1.08904	-1.48986	-1.31661	0.800722	1.24767	1.12751	-0.156914	-0.365135	-0.483759	-0.000630437	0.866513	-1.43542	0.739959
C_30_3	-0.962863	-1.59684	-0.24692	-1.10166	-0.47754	-0.98469	0.396072	0.70637	0.434994	0.540069	1.08256	0.741372	-0.74857	1.4681	2.83293	0.849649
C_30_4	-2.1439	-1.26662	-1.03304	-0.983951	-0.318974	-0.711356	0.258319	-0.0408286	-0.0419045	-0.880161	-0.449789	-0.433533	0.0194437	1.67012	-1.1213	0.431029
C_30_5	-0.748129	-1.15654	0.357784	-0.546087	-0.540469	-0.726701	0.0524274	1.06371	1.20902	-1.20435	0.929349	1.13708	-1.08539	1.65848	-0.0180868	-0.695511
C_30_6	-0.640762	-0.661203	-0.367861	-0.721857	-0.661487	-0.79733	0.00421387	1.94117	1.83854	-0.890759	-0.36897	-0.210735	0.205583	1.43641	-0.682123	1.07449
C_30_7	-0.988526	-0.944955	-0.100714	-0.744845	-0.686098	-0.320519	-0.201186	-0.794755	-0.784216	-0.73343	-0.98739	-0.860864	0.537866	1.61177	-0.0368338	-0.802786
F_spore_30_1	1.39921	2.03563	-0.0352734	0.313117	2.31715	-0.744384	-0.469804	-1.87793	-1.00576	0.300207	-0.921479	-0.906072	0.835627	-0.951689	-0.0271456	-1.30849
F_spore_30_2	2.31183	0.879847	2.02072	0.296319	0.878628	-0.139635	-0.428232	0.620492	1.23084	-0.868394	-0.739438	-0.986684	0.561216	-0.843935	-0.130391	-1.22216
F_spore_30_3	0.432909	-0.661203	1.71837	-0.355087	0.230405	-0.211562	-0.3842	-0.687777	-0.599403	0.295388	-0.751168	-0.985379	1.1876	-0.461282	1.38691	-0.0546113
F_spore_30_4	0.540277	0.989922	0.146138	1.95351	1.0892	0.883469	-0.409537	-0.354093	-0.549448	0.444283	-1.13955	-1.08085	1.47629	-0.232366	0.277541	-0.374206
F_spore_30_5	1.07711	0.659697	0.569431	1.49137	1.14206	1.10569	-0.438318	-0.00786113	-0.391539	-0.127287	-1.29748	-1.12752	1.47564	-0.585333	-0.0809655	-1.01749
F_spore_30_6	0.969745	1.32015	0.478725	0.732974	0.52326	0.464429	-0.423312	0.428848	0.289506	0.688026	-1.19929	-1.12865	1.79505	-0.371093	0.422204	0.172667
F_spore_30_7	0.887052	1.05904	-0.103079	1.13608	0.987788	-1.1698	-0.210533	1.39273	0.789967	-0.397117	-1.28585	-1.14409	1.64249	-0.200531	1.05983	-0.165024
F_spore_30_8	1.14018	0.743076	1.70301	0.824879	0.250176	-0.109063	-0.453077	-0.286256	-0.641069	-0.658442	-0.840786	-0.898844	0.0563837	-0.659621	1.93883	0.637581
