# Supplementary material for: Homeostasis of Gut Microbiota Protects against Susceptibility to Fungal Pneumonia
Source: Adv Sci (Weinh). 2025 Aug 4;12(40):e16455. doi: 10.1002/advs.202416455 (PMC12561360; doi:10.1002/advs.202416455)
Supplement: Supplementary file 11 — Supplemental Table 10 [file ADVS-12-e16455-s003.xlsx]

## Sheet: Table S10
Table S10 Mice Lung metabolites dataset of C-60 group vs F-60 group based on GCTOF platform
Sample info.	Groups	Propane-1,3-diol	2,3-Butanediol	2-Hydroxypyridine	Oxalacetic acid	Lactic acid	Lactic acid	2-Hydroxyisobutyric acid	Phenol	Cyclohexylamine	Glycolic acid	2-(Methylamino)Ethanol	Phosphoenolpyruvate	DL-Valine	L-Alanine	DL-Alanine	1-Octanol	Lactic acid	Glycine	(S)-2-Hydroxybutyric acid	2-Hydroxybutyric acid	Oxalic acid	3-Hydroxypropanoate	110345 Sim To 2-Ketoisovaleric acid	ist Methionine 13C label2	Lactamide	133334 Tbs	3-Hydroxypyridine	2-Pyrrolidinone	3-Hydroxybutyric acid	Benzyl alcohol	Sulphuric acid	4-Hydroxypyridine	Sulphuric acid	(S)-2-Aminobutanoate	Methanolphosphate	3-Methyl-2-oxovalerate	3-Methyl-2-oxopentanoate	Malonic acid	(+-)-3-Methyl-2-oxovaleric acid	44178 Mz116 With Formonetin Contamination Ions	Hexanal	3-Hydroxyisovalerate	4-Methyl-2-oxopentanoate	L-Valine	Ethanol Phosphate	Carnitine	L-Norvaline	Hydroxyurea
C-60-1	C-60	34488010	460170	110822800	11509950	2848220	383375000	10717480	4491983	1431329	8614388	1906299	1027806	15808.9	171537600	171533900	5914560	22138	200839	1126064	1126064	740317	1385941	113036	111546	1532771	201636700	1932657	308922	2484626	371621	16383310	1802275	9066664	1107989	2554638	450072	450072	3829150	77007.9	5895031	2394171	168330	202156	103089600	30990.2	351489	3196.54	138370
C-60-10	C-60	42997560	4824.56	108719300	207590	2234125	393701400	15622830	3567639	1472224	9203781	3379670	1274649	34375.4	167791200	167794000	5348735	40204.4	2743917	1495956	1495956	1528763	598422	151838	108888	1256254	187905600	2075558	293272	17797220	708473	83760540	2040354	15032690	864781	5786245	839321	839321	5592961	131954	5914696	2490394	265787	301583	84386330	32204.5	180392	15884.3	126766
C-60-2	C-60	36127260	22164.5	98734280	9715158	2957101	382970200	11921970	3749349	1491897	7885173	2025894	966217	9999.38	178671200	178674100	5659514	29826.4	1649898	1262150	1262150	732867	732867	129306	103761	1602471	192813500	1714457	279993	3027401	1841721	44066220	1704200	12094840	1062632	2814967	535760	535760	4054480	112750	5716081	2323709	233945	225974	104094700	23786.1	260768	984.466	132366
C-60-3	C-60	2407150	445713	109659000	11338760	1714094	432435900	12083200	781541	1555816	9103388	2108301	1928972	644405	181457300	181454900	5598046	38588.2	1964180	902940	902940	1508305	1508305	101807	163946	2531475	178211600	1970428	357764	4080902	914890	31002350	172160	10352370	1031026	4653258	547133	547133	1270525	65219.7	6000856	2816019	173964	230073	72338110	86171.2	241814	2446.42	94457.5
C-60-5	C-60	2880317	235386	101971000	6776596	2695959	400171100	20201250	2924356	1512945	10104350	2463997	1274927	27923.2	165479900	165482400	5272531	37563.8	1397868	1359350	1359350	716251	716251	69055.2	104423	1708815	198025000	1816644	310184	960340	418595	49045050	1834589	49413900	3028022	2833122	481286	458617	5154623	71647.7	5499804	2487750	266514	209798	62254620	25799.7	229585	13382.2	146517
C-60-6	C-60	37717230	307720	99832740	14043500	3610607	398545400	11796310	4832463	1487174	9814810	2352037	1294287	21502.3	154643200	154640000	5437722	19922.8	989083	1154784	1154784	1872887	1872887	134868	141370	37531.4	218611200	1795036	343941	618801	393812	7497734	1670619	5487105	1542696	3762035	401391	401391	5477312	115152	5600782	2474225	193281	179120	69134880	27061	189397	2264.89	167181
C-60-7	C-60	2986758	218099	107668300	3023241	2982648	385606100	14589130	3131219	1404130	11485090	3029300	1054638	22408	150389700	150384800	5125079	32447.8	1492912	2168512	93852.2	1193828	1193828	140666	117573	7494959	210972300	38561.9	313049	537910	628969	32754640	1902565	6919661	1384217	6724431	621000	621000	787766	170987	5979039	2691465	196372	134364	128744500	35151	212082	41243.8	166538
C-60-8	C-60	37700000	171199	106948900	10888510	2167180	388904900	10770520	3064986	1449617	9051073	3226641	1154805	10731.3	151553400	151555200	5190271	33499.6	2027608	1479074	1479074	1484843	549971	96630	107600	1424291	184957100	1977476	296641	13851560	690169	70787350	403900	12232630	849652	4542249	696180	696180	1138381	103207	5410994	2593411	171927	298600	67767090	28704.3	169829	15869.1	112513
C-60-9	C-60	39523910	572252	102533100	12434680	2980406	398062800	12276090	4274452	1494826	10523490	3042846	1621832	19791.5	149804100	149800200	5276620	26303.7	1519717	1704150	1704150	1315576	1315576	175293	131665	31395.2	207411600	1918457	299807	12853660	861481	57713400	1827248	3992565	1412615	6497227	646261	93018.3	1664544	196424	5647840	2487950	203775	294706	70886860	29202	159919	21779.7	148582
F-60-1	F-60	3309729	595334	105950600	29103640	2761678	415410000	15720760	192041	3015741	25656310	3895188	2451944	45151.5	223611000	223613600	6032638	49601.2	3352982	1837036	1837036	1492420	692422	169761	109033	2875219	186528100	2257891	320346	4895579	270313	33423360	150434	33573870	2831520	4600609	502253	502253	1457121	186299	7169948	3063828	215568	284917	129338200	29649.9	53817.8	1422.76	111766
F-60-2	F-60	1987793	399413	91303100	8375445	3269387	340998400	2096167	1858523	1123906	4131541	1171963	575573	13712.6	40019050	40020720	5325632	49155.9	236356	535194	535194	1081664	638536	82519.6	113510	7125258	199626700	1641876	195743	493191	136038	4245233	1438736	44088.9	592831	1595555	174354	176144	975830	72466.7	6421197	2146037	47149.4	113614	17246460	21063.5	83483.8	543.872	91008.2
F-60-3	F-60	29463710	341118	86645720	21410710	2845876	416292000	13248800	150043	1775981	13103340	3154031	2023901	17961.5	237774800	237767600	4759361	39513.5	1715647	1880458	1880458	1933984	986172	174935	154449	2808171	202222400	2099203	342089	2355009	310788	18554270	1751996	19446440	2290937	7851250	854150	854150	5676849	65411.7	5698590	1245099	244391	409908	147540800	36219.7	314855	39853.4	107281
F-60-4	F-60	40737840	218131	103410700	13829680	2633389	424824400	9964453	2715367	1615746	9090476	1485654	1689431	21342.1	183020200	183017200	5062692	13498590	1194634	1385858	1385858	1261905	825838	112678	130244	2484606	184833800	2385245	300616	1251450	214449	11987830	1833562	5695241	1557240	6598487	664282	664282	2328473	110721	6346789	2104483	172426	206234	97967880	36984.4	217995	31519.1	97920.9
F-60-5	F-60	406365	131447	78289810	3774517	3001430	277439300	2247324	1617051	1254769	3592186	766531	302396	14098.8	35830830	35835620	4504665	47183	245416	717072	717072	1260554	1260554	48332.6	134215	6766756	187372100	1885275	174948	473250	157810	5443616	1325503	85385.8	697038	4921396	427538	420058	1146512	60944.8	6817746	1858680	56261.1	79189.6	27710510	29226.1	63412.9	12659.1	68768
F-60-6	F-60	41338080	412917	109521300	15982150	2340891	422923100	10776280	2585916	1637415	11554800	1857861	1839578	21660.1	241181800	241187200	5489206	16345.2	1610992	3887354	3887354	1525927	795268	219020	122024	2566357	184903500	2674042	396126	2038337	189119	30337080	2222101	30419560	4305455	8603420	930378	930378	1288665	261210	7022117	2082739	254015	486341	185540100	46800.8	202754	1906.86	110178
F-60-7	F-60	35822700	223393	96465870	10037300	2674720	391337400	9002426	641633	1245505	7770323	1217420	874984	13466.7	130714100	130717400	5079463	51473.9	833728	856440	856440	626539	626539	113095	109047	1192520	187721000	2084683	235531	1028259	197397	3789659	1554767	5512805	1797317	2944997	356856	356856	6193304	94523.9	6558282	2170249	152271	173607	72835950	396037	311917	1117.64	96157.7
F-60-8	F-60	39197780	571183	96669850	17729280	2069728	430715400	14422960	7295091	115174	10774500	2044147	2224489	27351.3	189870700	189875600	5463509	24319	1553702	1977154	1977154	1990040	785114	222677	111053	2334439	170775300	1902825	336206	14729190	1365594	40295480	129048	8304599	1876831	6702911	1007792	1007792	1488935	298678	7172247	2451863	315638	516503	96784270	69282.1	198593	28993.3	97247.3
[truncated: 330 more columns]
